# Supplementary material for: The stage of soil development modulates rhizosphere effect along a High Arctic desert chronosequence
Source: ISME J. 2018 Jan 15;12(5):1188–98. doi: 10.1038/s41396-017-0026-4 (PMC5931989; doi:10.1038/s41396-017-0026-4)
Supplement: Supplementary file 2 — Supplementary Information Table S6 [file 41396_2017_26_MOESM2_ESM.xls]

## Sheet: Barren_LDA_Effect_Size
Phylum	Class	Order	Family	Genus	Species	LDA >2	Fraction	p			Fraction	Clade LDA >2
Actinobacteria	Actinobacteria	Actinomycetales	Pseudonocardiaceae			3.8884	Unvegetated	0.0268855			Unvegetated	31
Actinobacteria	Actinobacteria	Actinomycetales	Pseudonocardiaceae	Pseudonocardia		3.8884	Unvegetated	0.0268855			Rhizosphere	87
Bacteroidetes	Cytophagia	Cytophagales	Cytophagaceae	Hymenobacter		3.60385	Unvegetated	0.00206244
Bacteroidetes	Cytophagia	Cytophagales	Cytophagaceae	Hymenobacter		3.60385	Unvegetated	0.00206244			Fraction	Phylum/Class	N. Clade
Bacteroidetes	Cytophagia	Cytophagales	Cytophagaceae	Spirosoma		3.61515	Unvegetated	0.00389242			Unvegetated	Cyanobacteria	11
Bacteroidetes	Flavobacteriia					3.30461	Unvegetated	0.00207556				Bacteroidetes	7
Bacteroidetes	Flavobacteriia	Flavobacteriales				3.30461	Unvegetated	0.00207556				Verrucomicrobia	6
Bacteroidetes	Flavobacteriia	Flavobacteriales	Flavobacteriaceae			3.30461	Unvegetated	0.00207556				Alphaproteobacteria	5
Bacteroidetes	Flavobacteriia	Flavobacteriales	Flavobacteriaceae	Flavobacterium		3.30461	Unvegetated	0.00207556				Actinobacteria	2
Cyanobacteria						5.46907	Unvegetated	0.00937477			Rhizosphere	Actinobacteria	22
Cyanobacteria	Gloeobacterophycideae					3.90183	Unvegetated	0.00937477				Alphaproteobacteria	10
Cyanobacteria	Gloeobacterophycideae	Gloeobacterales				3.90183	Unvegetated	0.00937477				Chloroflexi	10
Cyanobacteria	Gloeobacterophycideae	Gloeobacterales	Gloeobacteraceae			3.90183	Unvegetated	0.00937477				Verrucomicrobia	7
Cyanobacteria	Gloeobacterophycideae	Gloeobacterales	Gloeobacteraceae	Gloeobacter		3.74274	Unvegetated	0.0123546				Gammaproteobacteria	6
Cyanobacteria	Synechococcophycideae					5.4116	Unvegetated	0.000532006				Bacteroidetes	5
Cyanobacteria	Synechococcophycideae	Pseudanabaenales				5.4116	Unvegetated	0.000532006				Betaproteobacteria	5
Cyanobacteria	Synechococcophycideae	Pseudanabaenales	Pseudanabaenaceae			4.23975	Unvegetated	0.000532006				Nitrosospirae	5
Cyanobacteria	Synechococcophycideae	Pseudanabaenales	Pseudanabaenaceae	Leptolyngbya		5.15947	Unvegetated	0.000532006				Planctomycetes	5
Cyanobacteria	Synechococcophycideae	Pseudanabaenales	Pseudanabaenaceae	Leptolyngbya		4.86487	Unvegetated	0.000532006				Deltaproteobacteria	4
Cyanobacteria	Synechococcophycideae	Pseudanabaenales	Pseudanabaenaceae	Leptolyngbya	frigida	4.3616	Unvegetated	0.00149616				TM7	3
Proteobacteria	Alphaproteobacteria	Caulobacterales				4.317	Unvegetated	0.0433081				Acidobacteria	2
Proteobacteria	Alphaproteobacteria	Caulobacterales	Caulobacteraceae	Mycoplana		4.19843	Unvegetated	0.000532006				Cyanobacteria	2
Proteobacteria	Alphaproteobacteria	Rhizobiales	Aurantimonadaceae			3.6949	Unvegetated	0.000532006				Gemmatimonadetes	1
Proteobacteria	Alphaproteobacteria	Sphingomonadales				4.58641	Unvegetated	0.0161448
Proteobacteria	Alphaproteobacteria	Sphingomonadales	Sphingomonadaceae	Kaistobacter		4.88389	Unvegetated	0.0123546
Verrucomicrobia						4.68292	Unvegetated	0.0433081
Verrucomicrobia	Spartobacteria	Chthoniobacterales	Chthoniobacteraceae			3.68453	Unvegetated	0.000532006
Verrucomicrobia	Verrucomicrobiae					4.23951	Unvegetated	0.00149616
Verrucomicrobia	Verrucomicrobiae	Verrucomicrobiales				4.23951	Unvegetated	0.00149616
Verrucomicrobia	Verrucomicrobiae	Verrucomicrobiales	Verrucomicrobiaceae			4.23951	Unvegetated	0.00149616
Verrucomicrobia	Verrucomicrobiae	Verrucomicrobiales	Verrucomicrobiaceae	Luteolibacter		4.23951	Unvegetated	0.00149616
Acidobacteria	Acidobacteria6	iii115				3.98017	Rhizosphere	0.034264
Acidobacteria	Acidobacteria6	iii115	mb2424			3.79382	Rhizosphere	0.034264
Actinobacteria						5.40438	Rhizosphere	0.00389242
Actinobacteria	Acidimicrobiia	Acidimicrobiales				4.29964	Rhizosphere	0.0209213
Actinobacteria	Acidimicrobiia	Acidimicrobiales	EB1017			2.7012	Rhizosphere	0.00523449
Actinobacteria	Acidimicrobiia	Acidimicrobiales	Iamiaceae			3.35123	Rhizosphere	0.000532006
Actinobacteria	Acidimicrobiia	Acidimicrobiales	Iamiaceae	Iamia		3.35123	Rhizosphere	0.000532006
Actinobacteria	Actinobacteria					5.24153	Rhizosphere	0.00937477
Actinobacteria	Actinobacteria	Actinomycetales	Kineosporiaceae			4.0073	Rhizosphere	0.0209213
Actinobacteria	Actinobacteria	Actinomycetales	Micromonosporaceae			3.74416	Rhizosphere	0.00207556
Actinobacteria	Actinobacteria	Actinomycetales	Micromonosporaceae	Actinoplanes		3.21493	Rhizosphere	0.00149616
Actinobacteria	Actinobacteria	Actinomycetales	Micromonosporaceae	Actinoplanes		3.21493	Rhizosphere	0.00149616
Actinobacteria	Actinobacteria	Actinomycetales	Mycobacteriaceae	Mycobacterium		3.17532	Rhizosphere	0.0161448
Actinobacteria	Actinobacteria	Actinomycetales	Nocardioidaceae			4.39553	Rhizosphere	0.00149616
Actinobacteria	Actinobacteria	Actinomycetales	Nocardioidaceae	Nocardioides		3.39362	Rhizosphere	0.000532006
Actinobacteria	Actinobacteria	Actinomycetales	Propionibacteriaceae			3.21531	Rhizosphere	0.000491173
Actinobacteria	Actinobacteria	Actinomycetales	Streptomycetaceae			3.75947	Rhizosphere	0.00389242
Actinobacteria	Actinobacteria	Actinomycetales	Streptomycetaceae	Streptomyces		3.75947	Rhizosphere	0.00389242
Actinobacteria	MBA2108					3.4166	Rhizosphere	0.00937477
Actinobacteria	MBA2108	03197L14				3.4166	Rhizosphere	0.00937477
Actinobacteria	Thermoleophilia					4.59509	Rhizosphere	0.00389242
Actinobacteria	Thermoleophilia	Gaiellales	Gaiellaceae			4.10902	Rhizosphere	0.0123546
Actinobacteria	Thermoleophilia	Solirubrobacterales				4.28255	Rhizosphere	0.00389242
Actinobacteria	Thermoleophilia	Solirubrobacterales	Solirubrobacteraceae			3.75287	Rhizosphere	0.0433081
Bacteroidetes						4.9418	Rhizosphere	0.0209213
Bacteroidetes	Cytophagia	Cytophagales	Cytophagaceae			4.13237	Rhizosphere	0.000532006
Bacteroidetes	Sphingobacteriia					3.65754	Rhizosphere	0.000515398
Bacteroidetes	Sphingobacteriia	Sphingobacteriales				2.99885	Rhizosphere	0.00130412
Bacteroidetes	Sphingobacteriia	Sphingobacteriales	Sphingobacteriaceae			3.54995	Rhizosphere	0.000515398
Chloroflexi						4.87611	Rhizosphere	0.0433081
Chloroflexi	Anaerolineae	envOPS12				3.24539	Rhizosphere	0.0331681
Chloroflexi	Chloroflexi					4.34172	Rhizosphere	0.000532006
Chloroflexi	Chloroflexi	Roseiflexales				4.34172	Rhizosphere	0.000532006
Chloroflexi	Chloroflexi	Roseiflexales	Kouleothrixaceae			4.34172	Rhizosphere	0.000532006
Chloroflexi	TK10					3.18403	Rhizosphere	0.00389242
Chloroflexi	TK10	AKYG885				3.18356	Rhizosphere	0.00389242
Chloroflexi	TK10	AKYG885	Dolo23			3.18356	Rhizosphere	0.00389242
Chloroflexi	TK17					3.23874	Rhizosphere	0.00389242
Chloroflexi	TK17	mle148				3.23874	Rhizosphere	0.00389242
Cyanobacteria	Chloroplast					4.86853	Rhizosphere	0.00149616
Cyanobacteria	Chloroplast	Streptophyta				4.81062	Rhizosphere	0.000532006
Gemmatimonadetes						3.50706	Rhizosphere	0.0209213
Nitrospirae						2.70492	Rhizosphere	0.000757495
Nitrospirae	Nitrospira					2.70492	Rhizosphere	0.000757495
Nitrospirae	Nitrospira	Nitrospirales				2.70492	Rhizosphere	0.000757495
Nitrospirae	Nitrospira	Nitrospirales	Nitrospiraceae			2.70492	Rhizosphere	0.000757495
Nitrospirae	Nitrospira	Nitrospirales	Nitrospiraceae	Nitrospira		2.70492	Rhizosphere	0.000757495
Planctomycetes	Phycisphaerae					3.54573	Rhizosphere	0.000532006
Planctomycetes	Phycisphaerae	WD2101				3.54573	Rhizosphere	0.000532006
Planctomycetes	Planctomycetia	Planctomycetales				3.45054	Rhizosphere	0.00523449
Planctomycetes	Planctomycetia	Planctomycetales	Planctomycetaceae			3.45054	Rhizosphere	0.00523449
Planctomycetes	Planctomycetia	Planctomycetales	Planctomycetaceae	Planctomyces		3.45054	Rhizosphere	0.00523449
Proteobacteria	Alphaproteobacteria					2.59507	Rhizosphere	0.0407609
Proteobacteria	Alphaproteobacteria	Ellin329				3.28911	Rhizosphere	0.0433081
Proteobacteria	Alphaproteobacteria	Rhizobiales				3.9927	Rhizosphere	0.0161448
Proteobacteria	Alphaproteobacteria	Rhizobiales	Bradyrhizobiaceae			3.55715	Rhizosphere	0.000532006
Proteobacteria	Alphaproteobacteria	Rhizobiales	Hyphomicrobiaceae	Hyphomicrobium		3.25237	Rhizosphere	0.00389242
Proteobacteria	Alphaproteobacteria	Rhizobiales	Hyphomicrobiaceae	Rhodoplanes		3.66179	Rhizosphere	0.000532006
Proteobacteria	Alphaproteobacteria	Rhodospirillales				3.29103	Rhizosphere	0.00526224
Proteobacteria	Alphaproteobacteria	Rickettsiales				4.02685	Rhizosphere	0.000532006
Proteobacteria	Alphaproteobacteria	Rickettsiales	mitochondria			4.02685	Rhizosphere	0.000532006
Proteobacteria	Alphaproteobacteria	Sphingomonadales	Erythrobacteraceae			3.22795	Rhizosphere	0.00389242
Proteobacteria	Betaproteobacteria					3.70201	Rhizosphere	0.00149616
Proteobacteria	Betaproteobacteria	Burkholderiales	Burkholderiaceae			3.06476	Rhizosphere	0.00937477
Proteobacteria	Betaproteobacteria	Burkholderiales	Burkholderiaceae	Lautropia		3.06476	Rhizosphere	0.00937477
Proteobacteria	Betaproteobacteria	Burkholderiales	Oxalobacteraceae			3.24026	Rhizosphere	0.0268855
Proteobacteria	Betaproteobacteria	MND1				3.19051	Rhizosphere	0.000532006
Proteobacteria	Deltaproteobacteria					3.69357	Rhizosphere	0.000757495
Proteobacteria	Deltaproteobacteria	Myxococcales				3.65221	Rhizosphere	0.000532006
Proteobacteria	Deltaproteobacteria	Syntrophobacterales				2.65177	Rhizosphere	0.0208429
Proteobacteria	Deltaproteobacteria	Syntrophobacterales	Syntrophobacteraceae			2.65177	Rhizosphere	0.0208429
Proteobacteria	Gammaproteobacteria					4.43849	Rhizosphere	0.000532006
Proteobacteria	Gammaproteobacteria	Enterobacteriales				3.95002	Rhizosphere	0.000176228
Proteobacteria	Gammaproteobacteria	Enterobacteriales	Enterobacteriaceae			3.95002	Rhizosphere	0.000176228
Proteobacteria	Gammaproteobacteria	Xanthomonadales				4.20333	Rhizosphere	0.00389242
Proteobacteria	Gammaproteobacteria	Xanthomonadales	Sinobacteraceae			4.15535	Rhizosphere	0.0028546
Proteobacteria	Gammaproteobacteria	Xanthomonadales	Sinobacteraceae	Steroidobacter		3.22278	Rhizosphere	0.0388749
TM7						4.65455	Rhizosphere	0.0433081
TM7	SC3					3.34916	Rhizosphere	0.000532006
TM7	TM73					3.66424	Rhizosphere	0.000532006
Verrucomicrobia	Opitutae					3.89298	Rhizosphere	0.000532006
Verrucomicrobia	Opitutae	Opitutales				3.89298	Rhizosphere	0.000532006
Verrucomicrobia	Opitutae	Opitutales	Opitutaceae			3.89298	Rhizosphere	0.000532006
Verrucomicrobia	Opitutae	Opitutales	Opitutaceae	Opitutus		3.89298	Rhizosphere	0.000532006
Verrucomicrobia	Pedosphaerae					3.63923	Rhizosphere	0.00106921
Verrucomicrobia	Pedosphaerae	Pedosphaerales				3.29996	Rhizosphere	0.000532006
Verrucomicrobia	Pedosphaerae	Pedosphaerales	auto674W			3.37335	Rhizosphere	0.00526224

## Sheet: Developing_LDA_Effect_Size
Phylum	Class	Order	Family	Genus	Species	LDA >2	Fraction	p			Fraction	Clade LDA >2
Acidobacteria						5.18728	Unvegetated	0.00394775			Unvegetated	33
Acidobacteria	Chloracidobacteria					5.00613	Unvegetated	0.00648531			Rhizosphere	51
Acidobacteria	Chloracidobacteria	RB41	Ellin6075			4.98518	Unvegetated	0.00394775
Acidobacteria	Solibacteres					4.16051	Unvegetated	0.00394775			Fraction	Phylum/Class	N. Clade
Acidobacteria	Solibacteres	Solibacterales				4.16051	Unvegetated	0.00394775			Unvegetated	Alphaproteobacteria	8
Armatimonadetes						3.3862	Unvegetated	0.0163092				Cyanobacteria	6
Armatimonadetes	Armatimonadia					3.3862	Unvegetated	0.0163092				Acidobacteria	5
Armatimonadetes	Armatimonadia	Armatimonadales				3.3862	Unvegetated	0.0163092				Verrucomicrobia	5
Armatimonadetes	Armatimonadia	Armatimonadales	Armatimonadaceae			3.3862	Unvegetated	0.0163092				Armatimonadetes	4
Bacteroidetes	Cytophagia	Cytophagales	Cytophagaceae	Hymenobacter		2.92396	Unvegetated	0.00394775				Bacteroidetes	3
Bacteroidetes	Cytophagia	Cytophagales	Cytophagaceae	Hymenobacter		2.92396	Unvegetated	0.00394775				Betaproteobacteria	2
Bacteroidetes	Cytophagia	Cytophagales	Cytophagaceae	Spirosoma		2.91681	Unvegetated	0.0249747			Rhizosphere	Actinobacteria	15
Cyanobacteria	Gloeobacterophycideae	Gloeobacterales	Gloeobacteraceae	Gloeobacter		3.50269	Unvegetated	0.00394775				Bacteroidetes	9
Cyanobacteria	Synechococcophycideae					4.38909	Unvegetated	0.0163092				Alphaproteobacteria	8
Cyanobacteria	Synechococcophycideae	Pseudanabaenales				4.38909	Unvegetated	0.0163092				Gammaproteobacteria	6
Cyanobacteria	Synechococcophycideae	Pseudanabaenales	Pseudanabaenaceae			3.05142	Unvegetated	0.0161224				Chloroflexi	4
Cyanobacteria	Synechococcophycideae	Pseudanabaenales	Pseudanabaenaceae	Leptolyngbya		3.68657	Unvegetated	0.00394775				Cyanobacteria	3
Cyanobacteria	Synechococcophycideae	Pseudanabaenales	Pseudanabaenaceae	Leptolyngbya	frigida	3.61499	Unvegetated	0.0104056				TM7	3
Proteobacteria	Alphaproteobacteria					5.68875	Unvegetated	0.00394775				Betaproteobacteria	1
Proteobacteria	Alphaproteobacteria	Rhodobacterales				3.65773	Unvegetated	0.0163092				Deltaproteobacteria	1
Proteobacteria	Alphaproteobacteria	Rhodobacterales	Rhodobacteraceae			3.29411	Unvegetated	0.037373				Verrucomicrobia	1
Proteobacteria	Alphaproteobacteria	Rhodospirillales	Acetobacteraceae			4.39348	Unvegetated	0.0163092
Proteobacteria	Alphaproteobacteria	Sphingomonadales	Sphingomonadaceae			5.21698	Unvegetated	0.00394775
Proteobacteria	Alphaproteobacteria	Sphingomonadales	Sphingomonadaceae	Kaistobacter		5.15486	Unvegetated	0.00648531
Proteobacteria	Alphaproteobacteria	Sphingomonadales	Sphingomonadaceae	Sphingomonas		4.48093	Unvegetated	0.0104056
Proteobacteria	Alphaproteobacteria	Sphingomonadales	Sphingomonadaceae	Sphingomonas	wittichii	3.34926	Unvegetated	0.00394775
Proteobacteria	Betaproteobacteria	Burkholderiales				3.72965	Unvegetated	0.0104056
Proteobacteria	Betaproteobacteria	Burkholderiales	Alcaligenaceae			3.83487	Unvegetated	0.0163092
Verrucomicrobia	Spartobacteria	Chthoniobacterales	Chthoniobacteraceae			3.14309	Unvegetated	0.0163092
Verrucomicrobia	Verrucomicrobiae					3.96539	Unvegetated	0.00648531
Verrucomicrobia	Verrucomicrobiae	Verrucomicrobiales				3.96539	Unvegetated	0.00648531
Verrucomicrobia	Verrucomicrobiae	Verrucomicrobiales	Verrucomicrobiaceae			3.96539	Unvegetated	0.00648531
Verrucomicrobia	Verrucomicrobiae	Verrucomicrobiales	Verrucomicrobiaceae	Luteolibacter		3.96539	Unvegetated	0.00648531
Actinobacteria						5.44633	Rhizosphere	0.0104056
Actinobacteria	Acidimicrobiia					4.66901	Rhizosphere	0.0163092
Actinobacteria	Acidimicrobiia	Acidimicrobiales				4.35946	Rhizosphere	0.0104056
Actinobacteria	Acidimicrobiia	Acidimicrobiales	C111			4.31977	Rhizosphere	0.0249747
Actinobacteria	Actinobacteria					5.24761	Rhizosphere	0.00394775
Actinobacteria	Actinobacteria	Actinomycetales	Actinosynnemataceae			3.61159	Rhizosphere	0.0163092
Actinobacteria	Actinobacteria	Actinomycetales	Micromonosporaceae			3.89935	Rhizosphere	0.0249747
Actinobacteria	Actinobacteria	Actinomycetales	Mycobacteriaceae	Mycobacterium		3.8358	Rhizosphere	0.0163092
Actinobacteria	Actinobacteria	Actinomycetales	Nocardioidaceae			4.56937	Rhizosphere	0.00394775
Actinobacteria	Actinobacteria	Actinomycetales	Propionibacteriaceae			3.2763	Rhizosphere	0.00394775
Actinobacteria	Actinobacteria	Actinomycetales	Streptomycetaceae			3.74213	Rhizosphere	0.0249747
Actinobacteria	Actinobacteria	Actinomycetales	Streptomycetaceae	Streptomyces		3.74213	Rhizosphere	0.0249747
Actinobacteria	MBA2108					3.62395	Rhizosphere	0.0163092
Actinobacteria	MBA2108	03197L14				3.62395	Rhizosphere	0.0163092
Actinobacteria	Thermoleophilia	Gaiellales	Gaiellaceae			4.20556	Rhizosphere	0.0163092
Bacteroidetes						4.96611	Rhizosphere	0.0163092
Bacteroidetes	Saprospirae					4.85502	Rhizosphere	0.037373
Bacteroidetes	Saprospirae	Saprospirales				4.85502	Rhizosphere	0.037373
Bacteroidetes	Saprospirae	Saprospirales	Chitinophagaceae			4.84555	Rhizosphere	0.037373
Bacteroidetes	Cytophagia					4.09235	Rhizosphere	0.0104056
Bacteroidetes	Cytophagia	Cytophagales				4.09235	Rhizosphere	0.0104056
Bacteroidetes	Cytophagia	Cytophagales	Cytophagaceae			4.0736	Rhizosphere	0.00394775
Bacteroidetes	Sphingobacteriia					3.54683	Rhizosphere	0.00394775
Bacteroidetes	Sphingobacteriia	Sphingobacteriales	Sphingobacteriaceae			3.46854	Rhizosphere	0.00394775
Chloroflexi						3.3188	Rhizosphere	0.0249747
Chloroflexi	TK10					3.38322	Rhizosphere	0.00394775
Chloroflexi	TK10	AKYG885				3.3758	Rhizosphere	0.00394775
Chloroflexi	TK10	AKYG885	Dolo23			3.3758	Rhizosphere	0.00394775
Cyanobacteria	Chloroplast					4.93614	Rhizosphere	0.00394775
Cyanobacteria	Chloroplast	Chlorophyta				3.80447	Rhizosphere	0.00394775
Cyanobacteria	Chloroplast	Streptophyta				4.89537	Rhizosphere	0.00394775
Proteobacteria	Alphaproteobacteria	Rhizobiales	Aurantimonadaceae			2.90008	Rhizosphere	0.0249747
Proteobacteria	Alphaproteobacteria	Rhizobiales	Hyphomicrobiaceae	Devosia		3.92742	Rhizosphere	0.0163092
Proteobacteria	Alphaproteobacteria	Rhizobiales	Hyphomicrobiaceae	Hyphomicrobium		3.15205	Rhizosphere	0.0163092
Proteobacteria	Alphaproteobacteria	Rhizobiales	Hyphomicrobiaceae	Rhodoplanes		3.85831	Rhizosphere	0.0163092
Proteobacteria	Alphaproteobacteria	Rhizobiales	Phyllobacteriaceae			3.75541	Rhizosphere	0.00394775
Proteobacteria	Alphaproteobacteria	Rhizobiales	Rhizobiaceae			3.89235	Rhizosphere	0.00648531
Proteobacteria	Alphaproteobacteria	Rickettsiales				4.04703	Rhizosphere	0.00394775
Proteobacteria	Alphaproteobacteria	Rickettsiales	mitochondria			4.04703	Rhizosphere	0.00394775
Proteobacteria	Betaproteobacteria	Burkholderiales	Oxalobacteraceae			3.63086	Rhizosphere	0.0163092
Proteobacteria	Deltaproteobacteria	Myxococcales				3.5347	Rhizosphere	0.00394775
Proteobacteria	Gammaproteobacteria					4.04395	Rhizosphere	0.0163092
Proteobacteria	Gammaproteobacteria	Pseudomonadales				3.35221	Rhizosphere	0.00394775
Proteobacteria	Gammaproteobacteria	Pseudomonadales	Pseudomonadaceae			3.35221	Rhizosphere	0.00394775
Proteobacteria	Gammaproteobacteria	Pseudomonadales	Pseudomonadaceae	Pseudomonas		3.35221	Rhizosphere	0.00394775
Proteobacteria	Gammaproteobacteria	Xanthomonadales				3.89203	Rhizosphere	0.0163092
Proteobacteria	Gammaproteobacteria	Xanthomonadales	Sinobacteraceae	Steroidobacter		3.26489	Rhizosphere	0.037373
TM7						4.19946	Rhizosphere	0.00394775
TM7	TM71					3.65361	Rhizosphere	0.0104056
TM7	TM73					4.02886	Rhizosphere	0.00394775
Verrucomicrobia	Pedosphaerae	Pedosphaerales				2.86895	Rhizosphere	0.037373

## Sheet: Mature_LDA_Effect_Size
Phylum	Class	Order	Family	Genus	Species	LDA >2	Fraction	p		Fraction	Clade LDA >2
Acidobacteria	Acidobacteria6	iii115				4.57834	Unvegetated	0.00394775		Unvegetated	26
Actinobacteria	MBA2108					4.11584	Unvegetated	0.00394775		Rhizosphere	88
Actinobacteria	MBA2108	03197L14				4.11584	Unvegetated	0.00394775
Actinobacteria	Thermoleophilia	Gaiellales				3.80983	Unvegetated	0.00394775		Fraction	Phylum/Class	N. Clade
Chloroflexi						5.37643	Unvegetated	0.0163092		Unvegetated	Firmicutes	5
Chloroflexi	Ellin6529					5.22714	Unvegetated	0.0163092			Nitrospirae	5
Chloroflexi	GittGS136					4.45817	Unvegetated	0.00648531			Verrucomicrobia	5
Cyanobacteria	Synechococcophycideae	Pseudanabaenales	Pseudanabaenaceae	Leptolyngbya		1.39796	Unvegetated	0.0495102			Actinobacteria	3
Firmicutes						3.99529	Unvegetated	0.00394775			Betaproteobacteria	3
Firmicutes	Clostridia					3.99529	Unvegetated	0.00394775			Chloroflexi	3
Firmicutes	Clostridia	Clostridiales				3.99529	Unvegetated	0.00394775			Acidobacteria	1
Firmicutes	Clostridia	Clostridiales	Clostridiaceae			3.99529	Unvegetated	0.00394775			Cyanobacteria	1
Firmicutes	Clostridia	Clostridiales	Clostridiaceae	Clostridium		3.99529	Unvegetated	0.00394775		Rhizosphere	Alphaproteobacteria	15
Nitrospirae						4.08336	Unvegetated	0.00394775			Bacteroidetes	15
Nitrospirae	Nitrospira					4.08336	Unvegetated	0.00394775			Actinobacteria	14
Nitrospirae	Nitrospira	Nitrospirales				4.08336	Unvegetated	0.00394775			Chloroflexi	11
Nitrospirae	Nitrospira	Nitrospirales	Nitrospiraceae			4.08336	Unvegetated	0.00394775			Planctomycetes	7
Nitrospirae	Nitrospira	Nitrospirales	Nitrospiraceae	Nitrospira		4.08336	Unvegetated	0.00394775			Verrucomicrobia	7
Proteobacteria	Betaproteobacteria	A21b				3.79926	Unvegetated	0.00394775			Betaproteobacteria	5
Proteobacteria	Betaproteobacteria	A21b	UD5			3.79926	Unvegetated	0.00394775			Gammaproteobacteria	5
Proteobacteria	Betaproteobacteria	Ellin6067				4.07271	Unvegetated	0.00394775			Armatimonadetes	4
Verrucomicrobia	Methylacidiphilae					4.22009	Unvegetated	0.037373			Cyanobacteria	4
Verrucomicrobia	Methylacidiphilae	SBQ257				4.22009	Unvegetated	0.037373			TM7	1
Verrucomicrobia	Spartobacteria					4.68591	Unvegetated	0.037373
Verrucomicrobia	Spartobacteria	Chthoniobacterales				4.68591	Unvegetated	0.037373
Verrucomicrobia	Spartobacteria	Chthoniobacterales	Chthoniobacteraceae	DA101		4.66441	Unvegetated	0.0163092
Actinobacteria						5.48006	Rhizosphere	0.0104056
Actinobacteria	Actinobacteria					5.1717	Rhizosphere	0.0163092
Actinobacteria	Actinobacteria	Actinomycetales	Actinosynnemataceae			2.68557	Rhizosphere	0.0163092
Actinobacteria	Actinobacteria	Actinomycetales	Microbacteriaceae			2.63872	Rhizosphere	0.00394775
Actinobacteria	Actinobacteria	Actinomycetales	Microbacteriaceae	Agromyces		1.22163	Rhizosphere	0.0222296
Actinobacteria	Actinobacteria	Actinomycetales	Microbacteriaceae	Agromyces		1.22163	Rhizosphere	0.0222296
Actinobacteria	Actinobacteria	Actinomycetales	Micromonosporaceae			3.36922	Rhizosphere	0.0249747
Actinobacteria	Actinobacteria	Actinomycetales	Micromonosporaceae	Dactylosporangium		3.62127	Rhizosphere	0.00394775
Actinobacteria	Actinobacteria	Actinomycetales	Mycobacteriaceae			4.02526	Rhizosphere	0.0249747
Actinobacteria	Actinobacteria	Actinomycetales	Mycobacteriaceae	Mycobacterium		3.81362	Rhizosphere	0.0163092
Actinobacteria	Actinobacteria	Actinomycetales	Nocardioidaceae			4.18992	Rhizosphere	0.00394775
Actinobacteria	Actinobacteria	Actinomycetales	Propionibacteriaceae			3.0366	Rhizosphere	0.00388491
Actinobacteria	Actinobacteria	Actinomycetales	Streptomycetaceae			3.24001	Rhizosphere	0.00394775
Actinobacteria	Actinobacteria	Actinomycetales	Streptomycetaceae	Streptomyces		3.24001	Rhizosphere	0.00394775
Armatimonadetes						2.29694	Rhizosphere	0.0239683
Armatimonadetes	Armatimonadia					2.29694	Rhizosphere	0.0239683
Armatimonadetes	Armatimonadia	Armatimonadales				2.29694	Rhizosphere	0.0239683
Armatimonadetes	Armatimonadia	Armatimonadales	Armatimonadaceae			2.29694	Rhizosphere	0.0239683
Bacteroidetes						4.88258	Rhizosphere	0.00394775
Bacteroidetes	Cytophagia					3.911	Rhizosphere	0.00394775
Bacteroidetes	Cytophagia	Cytophagales				3.911	Rhizosphere	0.00394775
Bacteroidetes	Cytophagia	Cytophagales	Cytophagaceae			3.90979	Rhizosphere	0.00394775
Bacteroidetes	Flavobacteriia					3.26907	Rhizosphere	0.00394775
Bacteroidetes	Flavobacteriia	Flavobacteriales				3.26907	Rhizosphere	0.00394775
Bacteroidetes	Flavobacteriia	Flavobacteriales	Flavobacteriaceae			3.26907	Rhizosphere	0.00394775
Bacteroidetes	Flavobacteriia	Flavobacteriales	Flavobacteriaceae	Flavobacterium		3.26907	Rhizosphere	0.00394775
Bacteroidetes	Saprospirae					4.79789	Rhizosphere	0.00394775
Bacteroidetes	Saprospirae	Saprospirales				4.79789	Rhizosphere	0.00394775
Bacteroidetes	Saprospirae	Saprospirales	Chitinophagaceae			4.79687	Rhizosphere	0.00394775
Bacteroidetes	Saprospirae	Saprospirales	Chitinophagaceae	Flavisolibacter		2.17157	Rhizosphere	0.0161224
Bacteroidetes	Sphingobacteriia					3.54586	Rhizosphere	0.00394775
Bacteroidetes	Sphingobacteriia	Sphingobacteriales				3.42371	Rhizosphere	0.00394775
Bacteroidetes	Sphingobacteriia	Sphingobacteriales	Sphingobacteriaceae			2.93534	Rhizosphere	0.00394775
Chloroflexi						3.15636	Rhizosphere	0.00394775
Chloroflexi	Anaerolineae					2.78476	Rhizosphere	0.00394775
Chloroflexi	Anaerolineae	Caldilineales				3.2943	Rhizosphere	0.0104056
Chloroflexi	Anaerolineae	Caldilineales	Caldilineaceae			3.28414	Rhizosphere	0.0104056
Chloroflexi	Anaerolineae	SBR1031				4.08529	Rhizosphere	0.00394775
Chloroflexi	Anaerolineae	SBR1031	A4b			4.08529	Rhizosphere	0.00394775
Chloroflexi	Chloroflexi					4.46364	Rhizosphere	0.00394775
Chloroflexi	Chloroflexi	Roseiflexales				4.46364	Rhizosphere	0.00394775
Chloroflexi	Chloroflexi	Roseiflexales	Kouleothrixaceae			4.46364	Rhizosphere	0.00394775
Chloroflexi	TK10	AKYG885				3.46538	Rhizosphere	0.00394775
Chloroflexi	TK10	AKYG885	Dolo23			3.46538	Rhizosphere	0.00394775
Cyanobacteria						3.87732	Rhizosphere	0.00648531
Cyanobacteria	Chloroplast					3.75172	Rhizosphere	0.00394775
Cyanobacteria	Chloroplast	Chlorophyta	Trebouxiophyceae			2.31768	Rhizosphere	0.0463198
Cyanobacteria	Chloroplast	Streptophyta				3.69415	Rhizosphere	0.00394775
Planctomycetes						3.64408	Rhizosphere	0.00394775
Planctomycetes	Phycisphaerae					3.46987	Rhizosphere	0.00394775
Planctomycetes	Phycisphaerae	WD2101				3.46987	Rhizosphere	0.00394775
Planctomycetes	Planctomycetia					3.16318	Rhizosphere	0.037373
Planctomycetes	Planctomycetia	Planctomycetales				3.0179	Rhizosphere	0.0163092
Planctomycetes	Planctomycetia	Planctomycetales	Planctomycetaceae			3.0179	Rhizosphere	0.0163092
Planctomycetes	Planctomycetia	Planctomycetales	Planctomycetaceae	Planctomyces		3.0179	Rhizosphere	0.0163092
Proteobacteria	Alphaproteobacteria					5.43053	Rhizosphere	0.0163092
Proteobacteria	Alphaproteobacteria	Caulobacterales				3.83002	Rhizosphere	0.00394775
Proteobacteria	Alphaproteobacteria	Caulobacterales	Caulobacteraceae			3.27627	Rhizosphere	0.00394775
Proteobacteria	Alphaproteobacteria	Caulobacterales	Caulobacteraceae	Mycoplana		2.99034	Rhizosphere	0.0144833
Proteobacteria	Alphaproteobacteria	Caulobacterales	Caulobacteraceae	Phenylobacterium		3.5904	Rhizosphere	0.00394775
Proteobacteria	Alphaproteobacteria	Rhizobiales	Aurantimonadaceae			2.47006	Rhizosphere	0.0495102
Proteobacteria	Alphaproteobacteria	Rhizobiales	Hyphomicrobiaceae	Devosia		3.70379	Rhizosphere	0.00394775
Proteobacteria	Alphaproteobacteria	Rhizobiales	Phyllobacteriaceae			3.39514	Rhizosphere	0.00394775
Proteobacteria	Alphaproteobacteria	Rhodobacterales				3.44503	Rhizosphere	0.00648531
Proteobacteria	Alphaproteobacteria	Rhodobacterales	Hyphomonadaceae			3.18258	Rhizosphere	0.0249747
Proteobacteria	Alphaproteobacteria	Rhodospirillales				3.35513	Rhizosphere	0.00394775
Proteobacteria	Alphaproteobacteria	Rickettsiales				2.66109	Rhizosphere	0.0249747
Proteobacteria	Alphaproteobacteria	Rickettsiales	mitochondria			2.66109	Rhizosphere	0.0249747
Proteobacteria	Alphaproteobacteria	Sphingomonadales	Sphingomonadaceae			4.71885	Rhizosphere	0.00394775
Proteobacteria	Alphaproteobacteria	Sphingomonadales	Sphingomonadaceae	Sphingomonas		3.75997	Rhizosphere	0.0104056
Proteobacteria	Betaproteobacteria	Burkholderiales				3.49253	Rhizosphere	0.00394775
Proteobacteria	Betaproteobacteria	Methylophilales				2.35817	Rhizosphere	0.037373
Proteobacteria	Betaproteobacteria	Methylophilales	Methylophilaceae			2.35817	Rhizosphere	0.037373
Proteobacteria	Betaproteobacteria	Methylophilales	Methylophilaceae	Methylotenera		2.35817	Rhizosphere	0.037373
Proteobacteria	Betaproteobacteria	Methylophilales	Methylophilaceae	Methylotenera	mobilis	2.35817	Rhizosphere	0.037373
Proteobacteria	Gammaproteobacteria					3.88441	Rhizosphere	0.00648531
Proteobacteria	Gammaproteobacteria	Enterobacteriales				1.04664	Rhizosphere	0.0222296
Proteobacteria	Gammaproteobacteria	Enterobacteriales	Enterobacteriaceae			1.04664	Rhizosphere	0.0222296
Proteobacteria	Gammaproteobacteria	Xanthomonadales				3.65629	Rhizosphere	0.00394775
Proteobacteria	Gammaproteobacteria	Xanthomonadales	Sinobacteraceae			3.57677	Rhizosphere	0.00394775
TM7	TM73					2.91561	Rhizosphere	0.0163092
Verrucomicrobia	Opitutae					3.74463	Rhizosphere	0.00394775
Verrucomicrobia	Opitutae	Opitutales				3.74463	Rhizosphere	0.00394775
Verrucomicrobia	Opitutae	Opitutales	Opitutaceae			3.74463	Rhizosphere	0.00394775
Verrucomicrobia	Opitutae	Opitutales	Opitutaceae	Opitutus		3.74463	Rhizosphere	0.00394775
Verrucomicrobia	Pedosphaerae					3.79315	Rhizosphere	0.0249747
Verrucomicrobia	Pedosphaerae	Pedosphaerales				3.48167	Rhizosphere	0.0163092
Verrucomicrobia	Spartobacteria	Chthoniobacterales	Chthoniobacteraceae	Chthoniobacter		3.73016	Rhizosphere	0.00394775
