# Supplementary material for: The stage of soil development modulates rhizosphere effect along a High Arctic desert chronosequence
Source: ISME J. 2018 Jan 15;12(5):1188–98. doi: 10.1038/s41396-017-0026-4 (PMC5931989; doi:10.1038/s41396-017-0026-4)
Supplement: Supplementary file 3 — Supplementary Information Table S7 [file 41396_2017_26_MOESM3_ESM.xlsx]

## Sheet: Bulk Barren_Node
Supplementary Table 7. Node table of Barren Bulk details for each node the ID, that is the identifies of every single node in the network, the phylogenetic affiliation described by the columns containing the phylum, class, order, family, genus and species, the abundance of the node, the degree of connection with other node (number of edge connected to that spefici node) and the Topological Coeffi…
Id	Phylum	Class	Order	Family	Genus	Species	Abundance	Degree	TopologicalCoefficient
Mycobacteriaceae	Actinobacteria	Actinobacteria1	Actinomycetales	Mycobacteriaceae	none	none	0.0377333	37	0.229584
Mycobacterium	Actinobacteria	Actinobacteria1	Actinomycetales	Mycobacteriaceae	Mycobacterium	none	0.0377333	37	0.229584
Gloeobacterophycideae	Cyanobacteria	Gloeobacterophycideae	none	none	none	none	0.063482	36	0.141923
OTU-OTU-48	Cyanobacteria	Synechococcophycideae	Pseudanabaenales	Pseudanabaenaceae	Leptolyngbya	none	0.0546434	36	0.14693
Gloeobacteraceae	Cyanobacteria	Gloeobacterophycideae	Gloeobacterales	Gloeobacteraceae	none	none	0.063482	35	0.145018
Gloeobacterales	Cyanobacteria	Gloeobacterophycideae	Gloeobacterales	none	none	none	0.063482	35	0.145018
Gloeobacter	Cyanobacteria	Gloeobacterophycideae	Gloeobacterales	Gloeobacteraceae	Gloeobacter	none	0.063482	35	0.145018
OTU-OTU-67	Actinobacteria	Actinobacteria	Actinomycetales	Nocardioidaceae	none	none	0.0119152	32	0.240489
Sphingomonadaceae	Proteobacteria	Alphaproteobacteria	Sphingomonadales	Sphingomonadaceae	none	none	1.68822	29	0.187479
OTU-OTU-20	Cyanobacteria	Nostocophycideae	Nostocales	Nostocaceae	none	none	0.357747	29	0.255021
OTU-OTU-89	Actinobacteria	Actinobacteria	Actinomycetales	none	none	none	0.0232295	28	0.100174
OTU-OTU-152	Bacteroidetes	[Saprospirae]	[Saprospirales]	Chitinophagaceae	none	none	0.0248562	27	0.205098
Salinibacterium	Actinobacteria	Actinobacteria1	Actinomycetales	Microbacteriaceae	Salinibacterium	none	0.0526754	27	0.278219
OTU-OTU-79	Actinobacteria	Actinobacteria	Actinomycetales	Microbacteriaceae	Salinibacterium	none	0.0526754	27	0.278219
Methylotenera	Proteobacteria	Betaproteobacteria	Methylophilales	Methylophilaceae	Methylotenera	none	0.0204117	26	0.274519
mobilis	Proteobacteria	Betaproteobacteria	Methylophilales	Methylophilaceae	Methylotenera	mobilis	0.0204117	26	0.274519
Methylophilaceae	Proteobacteria	Betaproteobacteria	Methylophilales	Methylophilaceae	none	none	0.0204117	26	0.274519
Methylophilales	Proteobacteria	Betaproteobacteria	Methylophilales	none	none	none	0.0204117	26	0.274519
Hymenobacter	Bacteroidetes	Cytophagia	Cytophagales	Cytophagaceae	Hymenobacter	none	0.0318058	26	0.240566
iii1-8	Acidobacteria	iii1-8	none	none	none	none	0.0449514	26	0.227473
OTU-OTU-73	Proteobacteria	Betaproteobacteria	Methylophilales	Methylophilaceae	Methylotenera	mobilis	0.0204117	26	0.274519
OTU-OTU-150	Proteobacteria	Alphaproteobacteria	Rhodospirillales	Rhodospirillaceae	none	none	2.74e-06	26	0.0827901
DS-18	Acidobacteria	iii1-8	DS-18	none	none	none	0.0449514	26	0.227473
OTU-OTU-159	Bacteroidetes	Cytophagia	Cytophagales	Cytophagaceae	Hymenobacter	none	0.0318058	25	0.261818
OTU-OTU-86	Acidobacteria	iii1-8	DS-18	none	none	none	0.0449514	25	0.237647
C111	Actinobacteria	Acidimicrobiia	Acidimicrobiales	C111	none	none	0.119499	25	0.279452
Synechococcophycideae	Cyanobacteria	Synechococcophycideae	none	none	none	none	2.04826	24	0.276989
OTU-OTU-3	Proteobacteria	Alphaproteobacteria	Sphingomonadales	Sphingomonadaceae	Kaistobacter	none	0.559868	24	0.180797
OTU-OTU-3282	Proteobacteria	Alphaproteobacteria	Sphingomonadales	none	none	none	0.0587343	24	0.207524
Leptolyngbya	Cyanobacteria	Synechococcophycideae	Pseudanabaenales	Pseudanabaenaceae	Leptolyngbya	none	1.90999	23	0.277968
Pseudanabaenales	Cyanobacteria	Synechococcophycideae	Pseudanabaenales	none	none	none	2.04826	23	0.281621
Kaistobacter	Proteobacteria	Alphaproteobacteria	Sphingomonadales	Sphingomonadaceae	Kaistobacter	none	0.621856	23	0.187421
Comamonadaceae	Proteobacteria	Betaproteobacteria	Burkholderiales	Comamonadaceae	none	none	0.121952	22	0.217069
Pseudanabaenaceae	Cyanobacteria	Synechococcophycideae	Pseudanabaenales	Pseudanabaenaceae	none	none	2.04826	22	0.293388
OTU-OTU-456	Proteobacteria	Betaproteobacteria	none	none	none	none	0.00819453	22	0.196791
OTU-OTU-1088	Bacteroidetes	[Saprospirae]	[Saprospirales]	Chitinophagaceae	none	none	0.0106686	22	0.104743
OTU-OTU-1	Cyanobacteria	Synechococcophycideae	Pseudanabaenales	Pseudanabaenaceae	Leptolyngbya	none	0.523611	21	0.278992
DA052	Acidobacteria	DA052	none	none	none	none	1.21e-05	21	0.138015
OTU-OTU-33	Cyanobacteria	Synechococcophycideae	Pseudanabaenales	Pseudanabaenaceae	Leptolyngbya	frigida	0.183204	21	0.158163
OTU-OTU-169	Acidobacteria	DA052	Ellin6513	none	none	none	1.21e-05	21	0.138015
Actinosynnemataceae	Actinobacteria	Actinobacteria1	Actinomycetales	Actinosynnemataceae	none	none	0.0049079	21	0.15368
OTU-OTU-4102	Cyanobacteria	Chloroplast	Streptophyta	none	none	none	0.0185932	21	0.211281
Burkholderiales	Proteobacteria	Betaproteobacteria	Burkholderiales	none	none	none	0.145357	21	0.241641
OTU-OTU-43	Cyanobacteria	Synechococcophycideae	Pseudanabaenales	Pseudanabaenaceae	Leptolyngbya	none	0.0746607	21	0.218021
Ellin6513	Acidobacteria	DA052	Ellin6513	none	none	none	1.21e-05	21	0.138015
frigida	Cyanobacteria	Synechococcophycideae	Pseudanabaenales	Pseudanabaenaceae	Leptolyngbya	frigida	0.183204	21	0.158163
OTU-OTU-1347	Actinobacteria	Actinobacteria	Actinomycetales	Actinosynnemataceae	none	none	0.0049079	21	0.15368
OTU-OTU-9	Cyanobacteria	Synechococcophycideae	Pseudanabaenales	Pseudanabaenaceae	Leptolyngbya	none	0.33319	20	0.31988
Cyanobacteria	Cyanobacteria	none	none	none	none	none	2.73063	20	0.293827
Novosphingobium	Proteobacteria	Alphaproteobacteria	Sphingomonadales	Sphingomonadaceae	Novosphingobium	none	0.0859385	20	0.191579
OTU-OTU-57	TM7	TM7-1	none	none	none	none	0.0507344	20	0.0988971
OTU-OTU-424	Bacteroidetes	Sphingobacteriia	Sphingobacteriales	Sphingobacteriaceae	none	none	0.000271	20	0.159155
OTU-OTU-41	Proteobacteria	Alphaproteobacteria	Rhizobiales	Rhizobiaceae	none	none	0.0681109	20	0.188542
OTU-OTU-162	Proteobacteria	Gammaproteobacteria	Xanthomonadales	Sinobacteraceae	none	none	0.01205	20	0.245977
OTU-OTU-253	Bacteroidetes	[Saprospirae]	[Saprospirales]	Chitinophagaceae	Flavisolibacter	none	0.0135315	20	0.232813
OTU-OTU-124	Proteobacteria	Alphaproteobacteria	Rhizobiales	Hyphomicrobiaceae	Devosia	none	0.0570929	19	0.22955
Micromonosporaceae	Actinobacteria	Actinobacteria1	Actinomycetales	Micromonosporaceae	none	none	0.0871438	19	0.196078
OTU-OTU-133	Bacteroidetes	[Saprospirae]	[Saprospirales]	Chitinophagaceae	none	none	0.0771204	19	0.241029
Rhizobiaceae	Proteobacteria	Alphaproteobacteria	Rhizobiales	Rhizobiaceae	none	none	0.0848745	19	0.203947
OTU-OTU-107	Bacteroidetes	[Saprospirae]	[Saprospirales]	Chitinophagaceae	none	none	0.0265304	19	0.210526
Microbacteriaceae	Actinobacteria	Actinobacteria1	Actinomycetales	Microbacteriaceae	none	none	0.069417	19	0.196491
OTU-OTU-146	Proteobacteria	Betaproteobacteria	Ellin6067	none	none	none	0.0124499	19	0.23627
Rhizobiales	Proteobacteria	Alphaproteobacteria	Rhizobiales	none	none	none	0.400241	19	0.192194
Sphingobacteriaceae	Bacteroidetes	Sphingobacteriia	Sphingobacteriales	Sphingobacteriaceae	none	none	0.000271	18	0.187037
OTU-OTU-354	Proteobacteria	Deltaproteobacteria	Myxococcales	none	none	none	0.00373925	18	0.160853
Betaproteobacteria	Proteobacteria	Betaproteobacteria	none	none	none	none	0.203957	18	0.237374
OTU-OTU-25	Proteobacteria	Alphaproteobacteria	Sphingomonadales	Sphingomonadaceae	Novosphingobium	none	0.0859385	18	0.234177
OTU-OTU-262	Proteobacteria	Betaproteobacteria	Burkholderiales	Comamonadaceae	none	none	0.0149892	18	0.251938
OTU-OTU-222	Acidobacteria	Solibacteres	Solibacterales	none	none	none	0.0127217	18	0.182171
OTU-OTU-283	Bacteroidetes	[Saprospirae]	[Saprospirales]	Chitinophagaceae	none	none	0.00823959	17	0.197621
OTU-OTU-56	Acidobacteria	[Chloracidobacteria]	RB41	Ellin6075	none	none	0.0264651	17	0.173766
OTU-OTU-100	Bacteroidetes	Cytophagia	Cytophagales	Cytophagaceae	Spirosoma	none	0.0329528	17	0.191845
wittichii	Proteobacteria	Alphaproteobacteria	Sphingomonadales	Sphingomonadaceae	Sphingomonas	wittichii	0.00970313	17	0.25404
Nostocaceae	Cyanobacteria	Nostocophycideae	Nostocales	Nostocaceae	none	none	0.420481	17	0.154583
Nostocales	Cyanobacteria	Nostocophycideae	Nostocales	none	none	none	0.420481	17	0.154583
JG30-KF-CM45	Chloroflexi	Thermomicrobia	JG30-KF-CM45	none	none	none	0.0200854	17	0.234163
OTU-OTU-1414	Proteobacteria	Alphaproteobacteria	Sphingomonadales	Sphingomonadaceae	Sphingomonas	wittichii	0.00970313	17	0.25404
OTU-OTU-176	Proteobacteria	Alphaproteobacteria	Caulobacterales	Caulobacteraceae	Phenylobacterium	none	0.0253463	16	0.248656
Patulibacteraceae	Actinobacteria	Thermoleophilia	Solirubrobacterales	Patulibacteraceae	none	none	0.0151737	16	0.185451
OTU-OTU-102	Acidobacteria	Solibacteres	Solibacterales	none	none	none	0.00342597	16	0.196646
Nostocophycideae	Cyanobacteria	Nostocophycideae	none	none	none	none	0.420481	16	0.159157
OTU-OTU-7917	Proteobacteria	Alphaproteobacteria	Sphingomonadales	Sphingomonadaceae	none	none	0.0199497	16	0.243421
OTU-OTU-128	Proteobacteria	Alphaproteobacteria	Rhizobiales	Rhizobiaceae	none	none	0.0167636	16	0.209052
OTU-OTU-411	Proteobacteria	Betaproteobacteria	Burkholderiales	Comamonadaceae	none	none	0.0194577	16	0.15625
OTU-OTU-98	Actinobacteria	MB-A2-108	0319-7L14	none	none	none	0.00321585	16	0.207933
Sphingomonas	Proteobacteria	Alphaproteobacteria	Sphingomonadales	Sphingomonadaceae	Sphingomonas	none	0.165212	16	0.254808
OTU-OTU-493	Proteobacteria	Alphaproteobacteria	Rhizobiales	Hyphomicrobiaceae	Rhodoplanes	none	0.00226071	16	0.243819
OTU-OTU-71	Actinobacteria	Actinobacteria	Actinomycetales	Pseudonocardiaceae	Pseudonocardia	none	0.0459338	16	0.17602
Sphingomonadales	Proteobacteria	Alphaproteobacteria	Sphingomonadales	none	none	none	2.00541	16	0.155873
OTU-OTU-12	Proteobacteria	Alphaproteobacteria	Sphingomonadales	none	none	none	0.255591	16	0.150893
OTU-OTU-200	Acidobacteria	Acidobacteria-6	iii1-15	mb2424	none	none	0.0241119	16	0.241848
Phenylobacterium	Proteobacteria	Alphaproteobacteria	Caulobacterales	Caulobacteraceae	Phenylobacterium	none	0.0253463	16	0.248656
Chitinophagaceae	Bacteroidetes	Saprospirae	Saprospirales	Chitinophagaceae	none	none	0.391708	16	0.259821
OTU-OTU-416	Proteobacteria	Betaproteobacteria	Burkholderiales	Comamonadaceae	none	none	0.0150834	16	0.269676
Flavisolibacter	Bacteroidetes	Saprospirae	Saprospirales	Chitinophagaceae	Flavisolibacter	none	0.0135315	16	0.238816
Saprospirales	Bacteroidetes	Saprospirae	Saprospirales	none	none	none	0.391708	16	0.259821
Saprospirae	Bacteroidetes	Saprospirae	none	none	none	none	0.391708	16	0.259821
Thermomicrobia	Chloroflexi	Thermomicrobia	none	none	none	none	0.0200854	16	0.241587
Devosia	Proteobacteria	Alphaproteobacteria	Rhizobiales	Hyphomicrobiaceae	Devosia	none	0.119765	15	0.295727
Dactylosporangium	Actinobacteria	Actinobacteria1	Actinomycetales	Micromonosporaceae	Dactylosporangium	none	0.0290527	15	0.295614
OTU-OTU-284	Chloroflexi	Thermomicrobia	JG30-KF-CM45	none	none	none	0.00449874	15	0.244
OTU-OTU-16	Cyanobacteria	Synechococcophycideae	Pseudanabaenales	Pseudanabaenaceae	none	none	0.113016	15	0.217544
OTU-OTU-11732	Proteobacteria	Alphaproteobacteria	Caulobacterales	Caulobacteraceae	none	none	0.00654261	15	0.2
OTU-OTU-40	TM7	TM7-1	none	none	none	none	0.013001	15	0.242194
OTU-OTU-47	Actinobacteria	Actinobacteria	Actinomycetales	Micromonosporaceae	Dactylosporangium	none	0.0290527	15	0.295614
OTU-OTU-44	Cyanobacteria	Synechococcophycideae	Pseudanabaenales	Pseudanabaenaceae	Leptolyngbya	none	0.041299	15	0.267384
OTU-OTU-111	Proteobacteria	Alphaproteobacteria	Rhodospirillales	none	none	none	0.00308287	15	0.188732
Chloroflexi1	Chloroflexi	Chloroflexi1	none	none	none	none	0.070474	15	0.190196
OTU-OTU-198	Bacteroidetes	[Saprospirae]	[Saprospirales]	Chitinophagaceae	none	none	0.0079661	15	0.161905
Ellin6067	Proteobacteria	Betaproteobacteria	Ellin6067	none	none	none	0.0163847	14	0.300193
OTU-OTU-310	Proteobacteria	Alphaproteobacteria	Rhizobiales	Hyphomicrobiaceae	Devosia	none	0.0225086	14	0.25636
OTU-OTU-68	Actinobacteria	Acidimicrobiia	Acidimicrobiales	C111	none	none	0.0393012	14	0.299484
OTU-OTU-894	Actinobacteria	Thermoleophilia	Solirubrobacterales	Solirubrobacteraceae	none	none	0.00652951	14	0.227763
OTU-OTU-8	Actinobacteria	Actinobacteria	Actinomycetales	Intrasporangiaceae	none	none	0.0755421	14	0.221254
TK10	Chloroflexi	TK10	none	none	none	none	0.00677158	14	0.244731
OTU-OTU-282	Gemmatimonadetes	Gemm-1	none	none	none	none	0.00455131	14	0.135093
OTU-OTU-37	Cyanobacteria	Synechococcophycideae	Pseudanabaenales	Pseudanabaenaceae	Leptolyngbya	none	0.0687038	13	0.204244
OTU-OTU-469	Proteobacteria	Alphaproteobacteria	Sphingomonadales	Sphingomonadaceae	Sphingomonas	none	0.083205	13	0.352869
Alphaproteobacteria	Proteobacteria	Alphaproteobacteria	none	none	none	none	2.88846	13	0.226496
OTU-OTU-1786	Bacteroidetes	[Saprospirae]	[Saprospirales]	Chitinophagaceae	none	none	0.00399177	13	0.314872
OTU-OTU-61	Acidobacteria	Acidobacteria-6	iii1-15	none	none	none	0.020764	13	0.343367
Acidimicrobiales	Actinobacteria	Acidimicrobiia	Acidimicrobiales	none	none	none	0.171524	13	0.284144
OTU-OTU-195	Actinobacteria	Actinobacteria	Actinomycetales	none	none	none	0.00649991	13	0.193439
Gaiellales	Actinobacteria	Thermoleophilia	Gaiellales	none	none	none	0.0430632	13	0.232967
Acidimicrobiia	Actinobacteria	Acidimicrobiia	none	none	none	none	0.171524	13	0.284144
OTU-OTU-667	Chloroflexi	TK10	AKYG885	Dolo_23	none	none	0.0038849	13	0.304348
OTU-OTU-149	Proteobacteria	Alphaproteobacteria	Sphingomonadales	Sphingomonadaceae	none	none	0.00312872	13	0.179487
OTU-OTU-8168	Proteobacteria	Alphaproteobacteria	Sphingomonadales	Sphingomonadaceae	Sphingomonas	none	0.0256133	13	0.527972
iii1-15	Acidobacteria	Acidobacteria-6	iii1-15	none	none	none	0.0832977	13	0.270588
Gaiellaceae	Actinobacteria	Thermoleophilia	Gaiellales	Gaiellaceae	none	none	0.0373431	13	0.271635
OTU-OTU-154	Actinobacteria	Thermoleophilia	Solirubrobacterales	Patulibacteraceae	none	none	0.01517	13	0.207547
0319-7L14	Actinobacteria	MB-A2-108	0319-7L14	none	none	none	0.00328403	13	0.212516
AKYG885	Chloroflexi	TK10	AKYG885	none	none	none	0.00675097	12	0.262579
Rhodoplanes	Proteobacteria	Alphaproteobacteria	Rhizobiales	Hyphomicrobiaceae	Rhodoplanes	none	0.00587501	12	0.219512
OTU-OTU-87	Proteobacteria	Alphaproteobacteria	Sphingomonadales	Sphingomonadaceae	none	none	0.0493824	12	0.276316
OTU-OTU-31	Cyanobacteria	Nostocophycideae	Nostocales	Nostocaceae	none	none	0.0627337	12	0.209459
Dolo_23	Chloroflexi	TK10	AKYG885	Dolo_23	none	none	0.00675097	12	0.262579
Intrasporangiaceae	Actinobacteria	Actinobacteria1	Actinomycetales	Intrasporangiaceae	none	none	0.398722	12	0.247619
OTU-OTU-59	Cyanobacteria	Gloeobacterophycideae	Gloeobacterales	Gloeobacteraceae	Gloeobacter	none	0.044035	12	0.245833
OTU-OTU-45	Proteobacteria	Betaproteobacteria	Burkholderiales	Alcaligenaceae	none	none	0.00504313	12	0.220238
Erythrobacteraceae	Proteobacteria	Alphaproteobacteria	Sphingomonadales	Erythrobacteraceae	none	none	0.0028748	12	0.297619
OTU-OTU-142	Bacteroidetes	[Saprospirae]	[Saprospirales]	Chitinophagaceae	none	none	0.0455736	12	0.155303
Proteobacteria	Proteobacteria	none	none	none	none	none	3.13381	12	0.267442
OTU-OTU-157	Actinobacteria	Actinobacteria	Actinomycetales	Intrasporangiaceae	none	none	0.0175564	12	0.317568
OTU-OTU-1077	Acidobacteria	[Chloracidobacteria]	RB41	none	none	none	0.00382068	12	0.134977
OTU-OTU-2	Cyanobacteria	Synechococcophycideae	Pseudanabaenales	Pseudanabaenaceae	Leptolyngbya	none	0.551879	11	0.335354
OTU-OTU-113	Proteobacteria	Betaproteobacteria	Burkholderiales	Comamonadaceae	none	none	0.0307585	11	0.118182
OTU-OTU-75	Proteobacteria	Alphaproteobacteria	Rhizobiales	Hyphomicrobiaceae	none	none	0.00247226	11	0.286031
OTU-OTU-46	Actinobacteria	Thermoleophilia	Solirubrobacterales	Solirubrobacteraceae	none	none	0.0112313	11	0.244755
OTU-OTU-221	Acidobacteria	[Chloracidobacteria]	RB41	none	none	none	0.00193504	11	0.138636
OTU-OTU-95	Acidobacteria	Solibacteres	Solibacterales	none	none	none	0.0247184	11	0.18847
TM7	TM7	none	none	none	none	none	0.071022	11	0.260606
Cytophagia	Bacteroidetes	Cytophagia	none	none	none	none	0.10732	11	0.211416
Spirosoma	Bacteroidetes	Cytophagia	Cytophagales	Cytophagaceae	Spirosoma	none	0.0490329	11	0.161039
OTU-OTU-105	Actinobacteria	Acidimicrobiia	Acidimicrobiales	C111	none	none	0.0152274	11	0.349552
Cytophagales	Bacteroidetes	Cytophagia	Cytophagales	none	none	none	0.10732	11	0.211416
OTU-OTU-131	Proteobacteria	Alphaproteobacteria	Sphingomonadales	Erythrobacteraceae	none	none	0.0028748	11	0.336364
MB-A2-108	Actinobacteria	MB-A2-108	none	none	none	none	0.00328403	11	0.270793
OTU-OTU-51	Cyanobacteria	Chloroplast	Chlorophyta	none	none	none	0.0212051	11	0.222874
OTU-OTU-385	Proteobacteria	Gammaproteobacteria	Pseudomonadales	Pseudomonadaceae	Pseudomonas	none	0.00792201	11	0.253636
OTU-OTU-1697	Cyanobacteria	Chloroplast	Chlorophyta	none	none	none	0.0377886	11	0.224747
OTU-OTU-6	Proteobacteria	Alphaproteobacteria	Sphingomonadales	Sphingomonadaceae	none	none	0.289921	11	0.220096
Cytophagaceae	Bacteroidetes	Cytophagia	Cytophagales	Cytophagaceae	none	none	0.10732	11	0.211416
OTU-OTU-168	Verrucomicrobia	[Spartobacteria]	[Chthoniobacterales]	[Chthoniobacteraceae]	DA101	none	0.000311	11	0.19211
Gemm-1	Gemmatimonadetes	Gemm-1	none	none	none	none	0.0100481	11	0.171717
OTU-OTU-214	Proteobacteria	Alphaproteobacteria	Rhodospirillales	Acetobacteraceae	none	none	0.0160525	11	0.261072
OTU-OTU-15419	Proteobacteria	Alphaproteobacteria	Sphingomonadales	Sphingomonadaceae	none	none	0.0259887	10	0.212766
OTU-OTU-91	Chloroflexi	Chloroflexi	[Roseiflexales]	[Kouleothrixaceae]	none	none	0.0205637	10	0.210526
OTU-OTU-203	Proteobacteria	Alphaproteobacteria	none	none	none	none	0.000361	10	0.193443
OTU-OTU-343	Bacteroidetes	Flavobacteriia	Flavobacteriales	Flavobacteriaceae	Flavobacterium	none	0.0164773	10	0.22
Chloroflexi	Chloroflexi	none	none	none	none	none	0.394482	10	0.242424
Bacteroidetes	Bacteroidetes	none	none	none	none	none	0.516105	10	0.152542
Thermoleophilia	Actinobacteria	Thermoleophilia	none	none	none	none	0.114944	10	0.283333
Clostridium	Firmicutes	Clostridia	Clostridiales	Clostridiaceae	Clostridium	none	0.0347921	10	0.250794
Clostridia	Firmicutes	Clostridia	none	none	none	none	0.0347921	10	0.250794
OTU-OTU-140	Gemmatimonadetes	Gemm-1	none	none	none	none	0.00549677	10	0.248077
OTU-OTU-163	Proteobacteria	Gammaproteobacteria	Xanthomonadales	Sinobacteraceae	Steroidobacter	none	0.00210255	10	0.205357
OTU-OTU-138	Actinobacteria	Actinobacteria	Actinomycetales	Nocardioidaceae	none	none	0.00088	10	0.246774
OTU-OTU-83	Bacteroidetes	[Saprospirae]	[Saprospirales]	Chitinophagaceae	none	none	0.009559	10	0.301818
OTU-OTU-439	Chloroflexi	Ellin6529	none	none	none	none	0.00739049	10	0.557447
OTU-OTU-190	Actinobacteria	Actinobacteria	Actinomycetales	Nocardioidaceae	none	none	0.00641529	10	0.38
TM7-1	TM7	TM7-1	none	none	none	none	0.0678796	10	0.25641
Agromyces	Actinobacteria	Actinobacteria1	Actinomycetales	Microbacteriaceae	Agromyces	none	0.0121054	9	0.20331
Firmicutes	Firmicutes	none	none	none	none	none	0.0347921	9	0.333333
OTU-OTU-1218	Actinobacteria	Actinobacteria	Actinomycetales	none	none	none	0.0103557	9	0.235043
OTU-OTU-129	Actinobacteria	Actinobacteria	Actinomycetales	Microbacteriaceae	Agromyces	none	0.0121054	9	0.20331
Kineosporiaceae	Actinobacteria	Actinobacteria1	Actinomycetales	Kineosporiaceae	none	none	0.036922	9	0.273148
OTU-OTU-160	Verrucomicrobia	[Spartobacteria]	[Chthoniobacterales]	[Chthoniobacteraceae]	DA101	none	8.4e-06	9	0.111111
OTU-OTU-13	Actinobacteria	Acidimicrobiia	Acidimicrobiales	C111	none	none	0.0123723	9	0.152455
OTU-OTU-81	Actinobacteria	Actinobacteria	Actinomycetales	none	none	none	0.0363564	9	0.25641
OTU-OTU-94	Actinobacteria	Acidimicrobiia	Acidimicrobiales	none	none	none	0.00349056	9	0.26615
OTU-OTU-7	Proteobacteria	Alphaproteobacteria	Sphingomonadales	Sphingomonadaceae	none	none	0.129977	9	0.204678
OTU-OTU-90	Proteobacteria	Alphaproteobacteria	Rhizobiales	Hyphomicrobiaceae	none	none	0.0378945	9	0.326301
OTU-OTU-28	Actinobacteria	Actinobacteria	Actinomycetales	Kineosporiaceae	none	none	0.036922	9	0.273148
Flavobacterium	Bacteroidetes	Flavobacteriia	Flavobacteriales	Flavobacteriaceae	Flavobacterium	none	0.0164773	9	0.277778
OTU-OTU-62	Proteobacteria	Alphaproteobacteria	Sphingomonadales	Sphingomonadaceae	Sphingomonas	none	0.0391189	9	0.277778
OTU-OTU-196	Proteobacteria	Alphaproteobacteria	Rhodospirillales	Acetobacteraceae	none	none	0.0148871	9	0.339339
envOPS12	Chloroflexi	Anaerolineae	envOPS12	none	none	none	0.00309097	9	0.237778
Actinobacteria1	Actinobacteria	Actinobacteria1	none	none	none	none	0.877553	9	0.308642
OTU-OTU-26	Firmicutes	Clostridia	Clostridiales	Clostridiaceae	Clostridium	none	0.0347921	9	0.297619
Steroidobacter	Proteobacteria	Gammaproteobacteria	Xanthomonadales	Sinobacteraceae	Steroidobacter	none	0.00210255	9	0.220085
Nocardioidaceae	Actinobacteria	Actinobacteria1	Actinomycetales	Nocardioidaceae	none	none	0.0539762	8	0.345588
Micrococcaceae	Actinobacteria	Actinobacteria1	Actinomycetales	Micrococcaceae	none	none	0.0103508	8	0.29375
OTU-OTU-101	Proteobacteria	Alphaproteobacteria	Rhizobiales	none	none	none	0.0040595	8	0.371528
OTU-OTU-256	Verrucomicrobia	Verrucomicrobiae	Verrucomicrobiales	Verrucomicrobiaceae	Luteolibacter	none	0.0257417	8	0.309524
OTU-OTU-274	Chloroflexi	TK10	AKYG885	Dolo_23	none	none	0.00286607	8	0.449219
OTU-OTU-2915	Bacteroidetes	[Saprospirae]	[Saprospirales]	Chitinophagaceae	none	none	0.00746583	8	0.263636
Actinomycetales	Actinobacteria	Actinobacteria1	Actinomycetales	none	none	none	0.877553	8	0.321429
Flavobacteriales	Bacteroidetes	Flavobacteriia	Flavobacteriales	none	none	none	0.0164773	8	0.279167
OTU-OTU-264	Chloroflexi	Anaerolineae	SBR1031	A4b	none	none	0.0121093	8	0.57622
OTU-OTU-60	Actinobacteria	Actinobacteria	Actinomycetales	Micrococcaceae	none	none	0.0103508	8	0.29375
OTU-OTU-314	Proteobacteria	Betaproteobacteria	none	none	none	none	0.0004	8	0.334302
OTU-OTU-832	Actinobacteria	Thermoleophilia	Solirubrobacterales	none	none	none	0.00278359	8	0.323718
UD5	Proteobacteria	Betaproteobacteria	A21b	UD5	none	none	0.00244083	8	0.446429
OTU-OTU-224	TM7	TM7-1	none	none	none	none	0.00192944	8	0.261538
Flavobacteriia	Bacteroidetes	Flavobacteriia	none	none	none	none	0.0164773	8	0.279167
Kouleothrixaceae	Chloroflexi	Chloroflexi1	Roseiflexales	Kouleothrixaceae	none	none	0.0466056	8	0.223214
OTU-OTU-544	Proteobacteria	Betaproteobacteria	Burkholderiales	Comamonadaceae	none	none	0.0111733	8	0.267361
Clostridiales	Firmicutes	Clostridia	Clostridiales	none	none	none	0.0347921	8	0.422297
OTU-OTU-1632	Actinobacteria	Thermoleophilia	Solirubrobacterales	Solirubrobacteraceae	none	none	0.000187	8	0.211957
A21b	Proteobacteria	Betaproteobacteria	A21b	none	none	none	0.00244083	8	0.446429
OTU-OTU-671	Proteobacteria	Betaproteobacteria	A21b	UD5	none	none	0.00244083	8	0.446429
Solirubrobacteraceae	Actinobacteria	Thermoleophilia	Solirubrobacterales	Solirubrobacteraceae	none	none	0.0195104	8	0.257576
OTU-OTU-3483	Proteobacteria	Alphaproteobacteria	Rhodobacterales	Rhodobacteraceae	none	none	0.0159122	8	0.308824
OTU-OTU-322	Bacteroidetes	[Saprospirae]	[Saprospirales]	Chitinophagaceae	none	none	0.0416599	8	0.232143
Acidobacteria-6	Acidobacteria	Acidobacteria-6	none	none	none	none	0.0864383	8	0.399621
OTU-OTU-17	Actinobacteria	Actinobacteria	Actinomycetales	Nocardioidaceae	none	none	0.0113367	8	0.198718
OTU-OTU-55	Bacteroidetes	Cytophagia	Cytophagales	Cytophagaceae	none	none	0.00984883	8	0.25266
Clostridiaceae	Firmicutes	Clostridia	Clostridiales	Clostridiaceae	none	none	0.0347921	8	0.422297
OTU-OTU-103	Actinobacteria	Thermoleophilia	Gaiellales	Gaiellaceae	none	none	0.00634717	7	0.728571
OTU-OTU-32	Cyanobacteria	Synechococcophycideae	Pseudanabaenales	Pseudanabaenaceae	Leptolyngbya	none	0.0523274	7	0.25974
Spartobacteria	Verrucomicrobia	Spartobacteria	none	none	none	none	0.228788	7	0.346939
Planctomycetes	Planctomycetes	none	none	none	none	none	0.0585743	7	0.44709
mle1-48	Chloroflexi	TK17	mle1-48	none	none	none	0.00596933	7	0.344828
OTU-OTU-11118	Actinobacteria	Actinobacteria	Actinomycetales	Microbacteriaceae	none	none	0.00463617	7	0.342857
Chthoniobacteraceae	Verrucomicrobia	Spartobacteria	Chthoniobacterales	Chthoniobacteraceae	none	none	0.228788	7	0.346939
Solibacteres	Acidobacteria	Solibacteres	none	none	none	none	0.0720452	7	0.422269
Solibacterales	Acidobacteria	Solibacteres	Solibacterales	none	none	none	0.0720452	7	0.422269
OTU-OTU-77	Actinobacteria	Acidimicrobiia	Acidimicrobiales	C111	none	none	0.0499403	7	0.394558
Flavobacteriaceae	Bacteroidetes	Flavobacteriia	Flavobacteriales	Flavobacteriaceae	none	none	0.0164773	7	0.337143
OTU-OTU-2048	Proteobacteria	Alphaproteobacteria	Sphingomonadales	Sphingomonadaceae	none	none	0.00701632	7	0.285714
OTU-OTU-132	Chloroflexi	Anaerolineae	envOPS12	none	none	none	0.00309097	7	0.310559
OTU-OTU-92	Actinobacteria	Thermoleophilia	Gaiellales	Gaiellaceae	none	none	0.0129358	7	0.187675
Alcaligenaceae	Proteobacteria	Betaproteobacteria	Burkholderiales	Alcaligenaceae	none	none	0.00504313	7	0.324675
OTU-OTU-503	Acidobacteria	[Chloracidobacteria]	RB41	Ellin6075	none	none	0.00299388	7	0.285714
Chthoniobacter	Verrucomicrobia	Spartobacteria	Chthoniobacterales	Chthoniobacteraceae	Chthoniobacter	none	0.178904	7	0.230321
OTU-OTU-106	Cyanobacteria	Synechococcophycideae	Pseudanabaenales	Pseudanabaenaceae	none	none	0.0252482	7	0.317857
TK17	Chloroflexi	TK17	none	none	none	none	0.00596933	7	0.344828
OTU-OTU-5332	Actinobacteria	Thermoleophilia	Solirubrobacterales	Solirubrobacteraceae	none	none	0.00156297	7	0.364286
A4b	Chloroflexi	Anaerolineae	SBR1031	A4b	none	none	0.111817	7	0.243386
SBR1031	Chloroflexi	Anaerolineae	SBR1031	none	none	none	0.111817	7	0.243386
Roseiflexales	Chloroflexi	Chloroflexi1	Roseiflexales	none	none	none	0.0466056	7	0.204082
Verrucomicrobiae	Verrucomicrobia	Verrucomicrobiae	none	none	none	none	0.139824	6	0.279167
OTU-OTU-302	Bacteroidetes	[Saprospirae]	[Saprospirales]	Chitinophagaceae	none	none	0.00171054	6	0.287582
DA101	Verrucomicrobia	Spartobacteria	Chthoniobacterales	Chthoniobacteraceae	DA101	none	0.0112894	6	0.206667
OTU-OTU-2275	Proteobacteria	Betaproteobacteria	Burkholderiales	Comamonadaceae	none	none	0.00382024	6	0.363095
OTU-OTU-96	Bacteroidetes	[Saprospirae]	[Saprospirales]	Chitinophagaceae	none	none	0.0427817	6	0.285714
OTU-OTU-11301	Actinobacteria	Actinobacteria	Actinomycetales	Micromonosporaceae	none	none	0.00301429	6	0.225806
Sporichthyaceae	Actinobacteria	Actinobacteria1	Actinomycetales	Sporichthyaceae	none	none	0.0114988	6	0.3
OTU-OTU-66	Proteobacteria	Alphaproteobacteria	Sphingomonadales	Sphingomonadaceae	none	none	0.025434	6	0.482456
OTU-OTU-165	Actinobacteria	Actinobacteria	Actinomycetales	Mycobacteriaceae	Mycobacterium	none	0.0173553	6	0.391026
OTU-OTU-241	Chloroflexi	Anaerolineae	Caldilineales	Caldilineaceae	none	none	0.0124089	6	0.409722
OTU-OTU-35	Verrucomicrobia	[Spartobacteria]	[Chthoniobacterales]	[Chthoniobacteraceae]	Chthoniobacter	none	0.145247	6	0.276316
OTU-OTU-317	Actinobacteria	Thermoleophilia	Solirubrobacterales	none	none	none	0.0029493	6	0.5
Solirubrobacterales	Actinobacteria	Thermoleophilia	Solirubrobacterales	none	none	none	0.0718808	6	0.363636
OTU-OTU-817	Actinobacteria	Thermoleophilia	Solirubrobacterales	none	none	none	0.00627957	6	0.243243
OTU-OTU-36	Proteobacteria	Alphaproteobacteria	Rickettsiales	mitochondria	none	none	0.00118174	6	0.222222
OTU-OTU-177	Proteobacteria	Alphaproteobacteria	Rhodobacterales	Rhodobacteraceae	none	none	0.033511	6	0.448718
Chthoniobacterales	Verrucomicrobia	Spartobacteria	Chthoniobacterales	none	none	none	0.228788	6	0.363095
OTU-OTU-249	Chloroflexi	TK17	mle1-48	none	none	none	0.00596933	6	0.396552
OTU-OTU-831	Actinobacteria	Actinobacteria	Actinomycetales	Sporichthyaceae	none	none	0.0114988	6	0.3
OTU-OTU-39	Proteobacteria	Alphaproteobacteria	Caulobacterales	Caulobacteraceae	Mycoplana	none	0.127582	6	0.214286
Pseudomonadaceae	Proteobacteria	Gammaproteobacteria	Pseudomonadales	Pseudomonadaceae	none	none	0.0167104	6	0.40873
OTU-OTU-153	Acidobacteria	[Chloracidobacteria]	RB41	Ellin6075	none	none	0.00132065	6	0.296748
Pseudomonadales	Proteobacteria	Gammaproteobacteria	Pseudomonadales	none	none	none	0.0167104	6	0.40873
OTU-OTU-52	Actinobacteria	Thermoleophilia	Solirubrobacterales	none	none	none	0.000432	6	0.349206
OTU-OTU-49	Actinobacteria	Actinobacteria	Actinomycetales	Pseudonocardiaceae	Pseudonocardia	none	0.00315572	6	0.234568
Gemmatimonadetes	Gemmatimonadetes	none	none	none	none	none	0.0114545	6	0.333333
OTU-OTU-255	Acidobacteria	[Chloracidobacteria]	RB41	none	none	none	0.00295565	6	0.2
Mycoplana	Proteobacteria	Alphaproteobacteria	Caulobacterales	Caulobacteraceae	Mycoplana	none	0.127582	6	0.214286
OTU-OTU-372	Acidobacteria	Acidobacteria-6	iii1-15	none	none	none	0.00197123	6	0.27619
Pseudomonas	Proteobacteria	Gammaproteobacteria	Pseudomonadales	Pseudomonadaceae	Pseudomonas	none	0.0167104	6	0.40873
OTU-OTU-5	Actinobacteria	Actinobacteria	Actinomycetales	Intrasporangiaceae	none	none	0.299881	6	0.479675
Hyphomicrobiaceae	Proteobacteria	Alphaproteobacteria	Rhizobiales	Hyphomicrobiaceae	none	none	0.173716	6	0.237179
OTU-OTU-72	Verrucomicrobia	Verrucomicrobiae	Verrucomicrobiales	Verrucomicrobiaceae	Luteolibacter	none	0.0432574	6	0.356061
OTU-OTU-38	Chloroflexi	Chloroflexi	[Roseiflexales]	[Kouleothrixaceae]	none	none	0.0229229	6	0.242424
OTU-OTU-211	Verrucomicrobia	Verrucomicrobiae	Verrucomicrobiales	Verrucomicrobiaceae	Luteolibacter	none	0.0708248	6	0.454545
Rhodospirillaceae	Proteobacteria	Alphaproteobacteria	Rhodospirillales	Rhodospirillaceae	none	none	0.000297	6	0.199454
Verrucomicrobiales	Verrucomicrobia	Verrucomicrobiae	Verrucomicrobiales	none	none	none	0.139824	6	0.252033
Iamia	Actinobacteria	Acidimicrobiia	Acidimicrobiales	Iamiaceae	Iamia	none	0.00668207	6	0.270833
OTU-OTU-185	Proteobacteria	Alphaproteobacteria	Rhodospirillales	Rhodospirillaceae	none	none	0.000294	6	0.206061
OTU-OTU-50	Cyanobacteria	Chloroplast	Chlorophyta	none	none	none	0.0323808	5	0.309091
OTU-OTU-136	Chloroflexi	Chloroflexi	AKIW781	none	none	none	0.0238684	5	0.27027
OTU-OTU-401	Acidobacteria	Acidobacteria-6	CCU21	none	none	none	0.00314059	5	0.328358
OTU-OTU-139	Proteobacteria	Alphaproteobacteria	Rhizobiales	Hyphomicrobiaceae	Rhodoplanes	none	0.0017825	5	0.308333
OTU-OTU-179	Actinobacteria	Thermoleophilia	Solirubrobacterales	none	none	none	0.0116415	5	0.3
OTU-OTU-15338	Actinobacteria	Acidimicrobiia	Acidimicrobiales	C111	none	none	0.00265755	5	0.54
OTU-OTU-387	Acidobacteria	Solibacteres	Solibacterales	none	none	none	0.0115854	5	0.333333
Rhodospirillales	Proteobacteria	Alphaproteobacteria	Rhodospirillales	none	none	none	0.147096	5	0.310345
OTU-OTU-63	Planctomycetes	Planctomycetia	Pirellulales	Pirellulaceae	none	none	0.0487247	5	0.231111
CCU21	Acidobacteria	Acidobacteria-6	CCU21	none	none	none	0.00314059	5	0.37551
OTU-OTU-78	Proteobacteria	Betaproteobacteria	Burkholderiales	Comamonadaceae	none	none	0.0266694	5	0.330435
OTU-OTU-3095	Proteobacteria	Alphaproteobacteria	Sphingomonadales	Sphingomonadaceae	none	none	0.011135	5	0.313846
OTU-OTU-22	Proteobacteria	Alphaproteobacteria	Rhodospirillales	Acetobacteraceae	none	none	0.0718203	5	0.25
OTU-OTU-202	Actinobacteria	Acidimicrobiia	Acidimicrobiales	Iamiaceae	Iamia	none	0.00668207	5	0.330435
OTU-OTU-344	Proteobacteria	Betaproteobacteria	none	none	none	none	0.00436711	5	0.347059
OTU-OTU-252	Actinobacteria	Thermoleophilia	Gaiellales	Gaiellaceae	none	none	0.0124416	5	0.482759
AKIW781	Chloroflexi	Chloroflexi1	AKIW781	none	none	none	0.0238684	5	0.27027
Iamiaceae	Actinobacteria	Acidimicrobiia	Acidimicrobiales	Iamiaceae	none	none	0.00668207	5	0.330435
OTU-OTU-29	Chloroflexi	Ellin6529	none	none	none	none	0.0233837	5	0.580952
OTU-OTU-231	Proteobacteria	Alphaproteobacteria	Ellin329	none	none	none	0.00594855	5	0.822222
Luteolibacter	Verrucomicrobia	Verrucomicrobiae	Verrucomicrobiales	Verrucomicrobiaceae	Luteolibacter	none	0.139824	5	0.273171
Pirellulaceae	Planctomycetes	Planctomycetia	Pirellulales	Pirellulaceae	none	none	0.0487247	5	0.230189
OTU-OTU-206	Proteobacteria	Alphaproteobacteria	Rhodobacterales	Rhodobacteraceae	none	none	0.00776512	4	0.388889
OTU-OTU-258	Proteobacteria	Betaproteobacteria	IS-44	none	none	none	0.00425768	4	0.3125
Actinobacteria	Actinobacteria	none	none	none	none	none	1.1673	4	0.39
Chlorophyta	Cyanobacteria	Chloroplast	Chlorophyta	none	none	none	0.108099	4	0.3125
Ellin329	Proteobacteria	Alphaproteobacteria	Ellin329	none	none	none	0.00651491	4	0.447674
OTU-OTU-1305	Verrucomicrobia	[Spartobacteria]	[Chthoniobacterales]	[Chthoniobacteraceae]	Chthoniobacter	none	0.0336574	4	0.445652
Oxalobacteraceae	Proteobacteria	Betaproteobacteria	Burkholderiales	Oxalobacteraceae	none	none	0.00320178	4	0.419643
OTU-OTU-65	Actinobacteria	Actinobacteria	Actinomycetales	Streptomycetaceae	Streptomyces	none	0.00271186	4	0.295455
OTU-OTU-316	Proteobacteria	Betaproteobacteria	Burkholderiales	Oxalobacteraceae	none	none	0.00320178	4	0.419643
OTU-OTU-297	Proteobacteria	Deltaproteobacteria	Myxococcales	none	none	none	1.58e-05	4	0.25
OTU-OTU-300	Actinobacteria	Actinobacteria	Actinomycetales	Micromonosporaceae	none	none	0.00372778	4	0.357143
OTU-OTU-399	Proteobacteria	Betaproteobacteria	Burkholderiales	Burkholderiaceae	Lautropia	none	0.00397898	4	0.444444
Verrucomicrobiaceae	Verrucomicrobia	Verrucomicrobiae	Verrucomicrobiales	Verrucomicrobiaceae	none	none	0.139824	4	0.425926
Xanthomonadales	Proteobacteria	Gammaproteobacteria	Xanthomonadales	none	none	none	0.0170795	4	0.4
OTU-OTU-130	Proteobacteria	Betaproteobacteria	Burkholderiales	none	none	none	0.0111776	4	0.292683
Sinobacteraceae	Proteobacteria	Gammaproteobacteria	Xanthomonadales	Sinobacteraceae	none	none	0.0170795	4	0.4
OTU-OTU-242	Actinobacteria	Thermoleophilia	Solirubrobacterales	none	none	none	0.00078	4	0.28
OTU-OTU-64	Chloroflexi	Ellin6529	none	none	none	none	0.0512539	4	0.41
mb2424	Acidobacteria	Acidobacteria-6	iii1-15	mb2424	none	none	0.033066	4	0.431818
OTU-OTU-15	Actinobacteria	Acidimicrobiia	Acidimicrobiales	none	none	none	0.0266173	4	0.375
Caldilineaceae	Chloroflexi	Anaerolineae	Caldilineales	Caldilineaceae	none	none	0.0252034	4	0.430556
OTU-OTU-251	Bacteroidetes	[Saprospirae]	[Saprospirales]	Chitinophagaceae	none	none	0.00689222	4	0.267857
Burkholderiaceae	Proteobacteria	Betaproteobacteria	Burkholderiales	Burkholderiaceae	none	none	0.00397898	4	0.444444
Anaerolineae	Chloroflexi	Anaerolineae	none	none	none	none	0.140111	4	0.357143
OTU-OTU-70	Proteobacteria	Alphaproteobacteria	Rhizobiales	Hyphomicrobiaceae	Devosia	none	0.0401635	4	0.297872
OTU-OTU-810	Actinobacteria	Thermoleophilia	Solirubrobacterales	none	none	none	0.00413225	4	0.375
Lautropia	Proteobacteria	Betaproteobacteria	Burkholderiales	Burkholderiaceae	Lautropia	none	0.00397898	4	0.444444
OTU-OTU-3320	Actinobacteria	Actinobacteria	Actinomycetales	none	none	none	0.00468604	4	0.490741
OTU-OTU-869	Actinobacteria	Acidimicrobiia	Acidimicrobiales	none	none	none	0.00412679	4	0.4375
Caldilineales	Chloroflexi	Anaerolineae	Caldilineales	none	none	none	0.0252034	4	0.430556
Gitt-GS-136	Chloroflexi	Gitt-GS-136	none	none	none	none	0.0169591	4	0.3
Acetobacteraceae	Proteobacteria	Alphaproteobacteria	Rhodospirillales	Acetobacteraceae	none	none	0.143716	3	0.393939
IS-44	Proteobacteria	Betaproteobacteria	IS-44	none	none	none	0.00425768	3	0.555556
Armatimonadia	Armatimonadetes	Armatimonadia	none	none	none	none	0.00970921	3	0.461538
OTU-OTU-209	Chloroflexi	Thermomicrobia	JG30-KF-CM45	none	none	none	0.0155867	3	0.822917
OTU-OTU-7236	Actinobacteria	Actinobacteria	Actinomycetales	none	none	none	0.00544123	3	0.491228
OTU-OTU-658	Actinobacteria	Actinobacteria	Actinomycetales	Micromonosporaceae	Actinoplanes	none	0.00237402	3	0.4
OTU-OTU-498	Verrucomicrobia	[Pedosphaerae]	[Pedosphaerales]	auto67_4W	none	none	0.00227243	3	0.944444
OTU-OTU-530	Bacteroidetes	[Saprospirae]	[Saprospirales]	Chitinophagaceae	none	none	0.00261583	3	0.888889
Phyllobacteriaceae	Proteobacteria	Alphaproteobacteria	Rhizobiales	Phyllobacteriaceae	none	none	0.0331966	3	0.484848
Opitutaceae	Verrucomicrobia	Opitutae	Opitutales	Opitutaceae	none	none	0.017928	3	0.537037
Sphingobacteriia	Bacteroidetes	Sphingobacteriia	none	none	none	none	0.000599	3	0.411765
OTU-OTU-664	Verrucomicrobia	Opitutae	Opitutales	Opitutaceae	Opitutus	none	0.00301037	3	0.380952
Verrucomicrobia	Verrucomicrobia	none	none	none	none	none	0.389804	3	0.6
Armatimonadaceae	Armatimonadetes	Armatimonadia	Armatimonadales	Armatimonadaceae	none	none	0.00970921	3	0.461538
OTU-OTU-174	Bacteroidetes	[Saprospirae]	[Saprospirales]	Chitinophagaceae	none	none	0.00121786	3	0.666667
OTU-OTU-644	Actinobacteria	Thermoleophilia	Solirubrobacterales	none	none	none	0.00278888	3	0.421053
OTU-OTU-7682	Actinobacteria	Actinobacteria	Actinomycetales	none	none	none	0.00057	3	0.555556
OTU-OTU-12017	Proteobacteria	Alphaproteobacteria	Rhodospirillales	Acetobacteraceae	none	none	0.0126379	3	0.404762
OTU-OTU-156	Chloroflexi	Ellin6529	none	none	none	none	0.0213567	3	0.769231
OTU-OTU-4955	Proteobacteria	Alphaproteobacteria	Sphingomonadales	Sphingomonadaceae	none	none	0.0475274	3	0.391304
Nocardioides	Actinobacteria	Actinobacteria1	Actinomycetales	Nocardioidaceae	Nocardioides	none	0.00425022	3	0.701754
Caulobacteraceae	Proteobacteria	Alphaproteobacteria	Caulobacterales	Caulobacteraceae	none	none	0.16793	3	0.625
TM7-3	TM7	TM7-3	none	none	none	none	0.00235469	3	0.641026
OTU-OTU-713	Armatimonadetes	Armatimonadia	Armatimonadales	Armatimonadaceae	none	none	0.00970921	3	0.461538
OTU-OTU-173	Cyanobacteria	Synechococcophycideae	Pseudanabaenales	Pseudanabaenaceae	Leptolyngbya	none	0.0264755	3	0.333333
OTU-OTU-449	Actinobacteria	Actinobacteria	Actinomycetales	Pseudonocardiaceae	Pseudonocardia	none	0.0127563	3	0.555556
Opitutus	Verrucomicrobia	Opitutae	Opitutales	Opitutaceae	Opitutus	none	0.017928	3	0.537037
OTU-OTU-104	Proteobacteria	Alphaproteobacteria	Rhodospirillales	Acetobacteraceae	none	none	0.028318	3	0.375
OTU-OTU-1535	Actinobacteria	Actinobacteria	Actinomycetales	none	none	none	0.00755563	3	0.380952
Sphingobacteriales	Bacteroidetes	Sphingobacteriia	Sphingobacteriales	none	none	none	0.000599	3	0.411765
OTU-OTU-181	Proteobacteria	Alphaproteobacteria	Rhizobiales	none	none	none	0.0209907	3	0.402778
OTU-OTU-2000	Actinobacteria	Thermoleophilia	Gaiellales	Gaiellaceae	none	none	0.000398	3	0.64
OTU-OTU-74	Proteobacteria	Alphaproteobacteria	Rhizobiales	none	none	none	0.000348	3	0.570175
Armatimonadetes	Armatimonadetes	none	none	none	none	none	0.00970921	3	0.461538
OTU-OTU-792	Proteobacteria	Gammaproteobacteria	Pseudomonadales	Pseudomonadaceae	Pseudomonas	none	0.00878842	3	0.52381
Opitutales	Verrucomicrobia	Opitutae	Opitutales	none	none	none	0.017928	3	0.537037
OTU-OTU-353	Chloroflexi	Anaerolineae	SBR1031	A4b	none	none	0.00228257	3	0.430108
OTU-OTU-219	Verrucomicrobia	[Spartobacteria]	[Chthoniobacterales]	[Chthoniobacteraceae]	DA101	none	0.000162	3	0.570175
Actinoplanes	Actinobacteria	Actinobacteria1	Actinomycetales	Micromonosporaceae	Actinoplanes	none	0.00237402	3	0.37037
OTU-OTU-228	Acidobacteria	[Chloracidobacteria]	RB41	Ellin6075	none	none	0.00865239	3	0.6
OTU-OTU-288	Acidobacteria	[Chloracidobacteria]	RB41	none	none	none	7.96e-05	3	0.570175
OTU-OTU-246	Actinobacteria	Actinobacteria	Actinomycetales	Nocardioidaceae	Nocardioides	none	0.00425022	3	0.701754
OTU-OTU-682	Bacteroidetes	[Saprospirae]	[Saprospirales]	Chitinophagaceae	none	none	0.0102374	3	0.585586
OTU-OTU-12224	Chloroflexi	Ellin6529	none	none	none	none	0.0040784	3	0.454545
Caulobacterales	Proteobacteria	Alphaproteobacteria	Caulobacterales	none	none	none	0.16793	3	0.625
OTU-OTU-76	Bacteroidetes	Cytophagia	Cytophagales	Cytophagaceae	none	none	0.0109735	3	0.5
Armatimonadales	Armatimonadetes	Armatimonadia	Armatimonadales	none	none	none	0.00970921	3	0.461538
Pirellulales	Planctomycetes	Planctomycetia	Pirellulales	none	none	none	0.0487247	3	0.388889
Myxococcales	Proteobacteria	Deltaproteobacteria	Myxococcales	none	none	none	0.0067376	3	0.391667
OTU-OTU-673	Acidobacteria	[Chloracidobacteria]	RB41	none	none	none	0.000729	2	0.5
OTU-OTU-172	Proteobacteria	Alphaproteobacteria	Sphingomonadales	Sphingomonadaceae	none	none	0.0392398	2	0.5
OTU-OTU-374	Chloroflexi	Anaerolineae	SBR1031	A4b	none	none	0.0170459	2	0.5
OTU-OTU-197	Planctomycetes	Planctomycetia	Planctomycetales	Planctomycetaceae	Planctomyces	none	0.000389	2	0.5
OTU-OTU-164	Actinobacteria	Actinobacteria	Actinomycetales	Mycobacteriaceae	Mycobacterium	none	0.00343245	2	0.65
OTU-OTU-3713	Chloroflexi	Chloroflexi	[Roseiflexales]	[Kouleothrixaceae]	none	none	0.00311902	2	0.625
Streptomyces	Actinobacteria	Actinobacteria1	Actinomycetales	Streptomycetaceae	Streptomyces	none	0.00271186	2	0.590909
OTU-OTU-122	Actinobacteria	Thermoleophilia	Gaiellales	none	none	none	0.000443	2	0.533333
OTU-OTU-119	Actinobacteria	Actinobacteria	Actinomycetales	Nocardioidaceae	none	none	0.0115154	2	0.681818
OTU-OTU-478	Actinobacteria	Actinobacteria	Actinomycetales	Propionibacteriaceae	none	none	0.000306	2	0.578125
OTU-OTU-125	Proteobacteria	Alphaproteobacteria	Rhizobiales	Phyllobacteriaceae	none	none	0.0331966	2	0.714286
Streptomycetaceae	Actinobacteria	Actinobacteria1	Actinomycetales	Streptomycetaceae	none	none	0.00271186	2	0.590909
Planctomycetaceae	Planctomycetes	Planctomycetia	Planctomycetales	Planctomycetaceae	none	none	0.000389	2	0.52
Caldilinea	Chloroflexi	Anaerolineae	Caldilineales	Caldilineaceae	Caldilinea	none	0.0127945	2	1
OTU-OTU-183	Actinobacteria	Acidimicrobiia	Acidimicrobiales	none	none	none	0.0089	2	0.545455
OTU-OTU-109	Bacteroidetes	Cytophagia	Cytophagales	Cytophagaceae	Spirosoma	none	0.01608	2	0.5
OTU-OTU-80	Chloroflexi	Gitt-GS-136	none	none	none	none	0.0144809	2	0.5
OTU-OTU-18	Actinobacteria	Actinobacteria	Actinomycetales	Micromonosporaceae	none	none	0.048975	2	0.5
OTU-OTU-167	Actinobacteria	Actinobacteria	Actinomycetales	none	none	none	0.00663854	2	0.56
OTU-OTU-34	Proteobacteria	Alphaproteobacteria	Rhodobacterales	Rhodobacteraceae	none	none	0.0736274	2	0.5
Propionibacteriaceae	Actinobacteria	Actinobacteria1	Actinomycetales	Propionibacteriaceae	none	none	0.000306	2	0.578125
OTU-OTU-398	Bacteroidetes	[Saprospirae]	[Saprospirales]	Chitinophagaceae	none	none	0.00384135	2	1
OTU-OTU-24	Proteobacteria	Alphaproteobacteria	Rhizobiales	none	none	none	0.0239375	2	0.6
OTU-OTU-9340	Proteobacteria	Gammaproteobacteria	Xanthomonadales	Sinobacteraceae	none	none	0.00292693	2	0.611111
OTU-OTU-88	Proteobacteria	Alphaproteobacteria	Rhizobiales	Rhodobiaceae	Afifella	none	0.00163041	2	0.5
Opitutae	Verrucomicrobia	Opitutae	none	none	none	none	0.017928	2	1
Planctomyces	Planctomycetes	Planctomycetia	Planctomycetales	Planctomycetaceae	Planctomyces	none	0.000389	2	0.52
auto67_4W	Verrucomicrobia	Pedosphaerae	Pedosphaerales	auto67_4W	none	none	0.00227243	2	1
OTU-OTU-53	Proteobacteria	Alphaproteobacteria	Rhizobiales	Bradyrhizobiaceae	none	none	0.00767269	2	0.5
OTU-OTU-223	Proteobacteria	Alphaproteobacteria	Sphingomonadales	Sphingomonadaceae	Sphingomonas	none	0.00757153	2	0.5
OTU-OTU-227	Planctomycetes	Phycisphaerae	WD2101	none	none	none	0.0026872	2	0.535714
OTU-OTU-127	Chloroflexi	Anaerolineae	SBR1031	A4b	none	none	0.0194281	2	0.514706
OTU-OTU-591	Planctomycetes	Phycisphaerae	WD2101	none	none	none	0.0038504	2	0.5
OTU-OTU-84	Actinobacteria	Thermoleophilia	Gaiellales	none	none	none	0.00527694	2	0.5
OTU-OTU-248	Bacteroidetes	[Saprospirae]	[Saprospirales]	Chitinophagaceae	none	none	0.0184575	2	0.5
OTU-OTU-3407	Planctomycetes	Phycisphaerae	WD2101	none	none	none	0.00292343	2	0.722222
OTU-OTU-4	Cyanobacteria	Chloroplast	Streptophyta	none	none	none	0.0197067	1	0
OTU-OTU-290	Proteobacteria	Alphaproteobacteria	Caulobacterales	Caulobacteraceae	none	none	0.00845948	1	0
Ktedonobacterales	Chloroflexi	Ktedonobacteria	Ktedonobacterales	none	none	none	4.2e-06	1	0
Methylacidiphilae	Verrucomicrobia	Methylacidiphilae	none	none	none	none	7.92e-06	1	0
OTU-OTU-217	Chloroflexi	Anaerolineae	Caldilineales	Caldilineaceae	Caldilinea	none	0.0127945	1	0
OTU-OTU-170	Actinobacteria	Thermoleophilia	Solirubrobacterales	none	none	none	0.000153	1	0
OTU-OTU-166	Gemmatimonadetes	Gemmatimonadetes	N1423WL	none	none	none	0.00140637	1	0
OTU-OTU-158	Actinobacteria	Thermoleophilia	Solirubrobacterales	none	none	none	4.2e-06	1	0
Ktedonobacteraceae	Chloroflexi	Ktedonobacteria	Ktedonobacterales	Ktedonobacteraceae	none	none	4.2e-06	1	0
OTU-OTU-821	Proteobacteria	Deltaproteobacteria	Syntrophobacterales	Syntrophobacteraceae	none	none	0.000867	1	0
OTU-OTU-120	Proteobacteria	Alphaproteobacteria	Rhizobiales	Hyphomicrobiaceae	Rhodoplanes	none	0.000682	1	0
Ktedonobacteria	Chloroflexi	Ktedonobacteria	none	none	none	none	4.2e-06	1	0
violaceus	Cyanobacteria	Gloeobacterophycideae	Gloeobacterales	Gloeobacteraceae	Gloeobacter	violaceus	0.019447	1	0
OTU-OTU-194	Actinobacteria	Thermoleophilia	Gaiellales	Gaiellaceae	none	none	0.00312968	1	0
Ellin6529	Chloroflexi	Ellin6529	none	none	none	none	0.134107	1	0
S-BQ2-57	Verrucomicrobia	Methylacidiphilae	S-BQ2-57	none	none	none	7.92e-06	1	0
OTU-OTU-123	Cyanobacteria	Chloroplast	Chlorophyta	Trebouxiophyceae	none	none	0.0167249	1	0
OTU-OTU-126	Bacteroidetes	[Saprospirae]	[Saprospirales]	Chitinophagaceae	none	none	0.0259525	1	0
OTU-OTU-247	Acidobacteria	Solibacteres	Solibacterales	none	none	none	0.0081146	1	0
OTU-OTU-974	Actinobacteria	Actinobacteria	Actinomycetales	Mycobacteriaceae	Mycobacterium	none	0.0169456	1	0
OTU-OTU-12554	Chloroflexi	Ellin6529	none	none	none	none	0.0165385	1	0
OTU-OTU-208	TM7	TM7-1	none	none	none	none	0.00221472	1	0
Anaerospora	Proteobacteria	Alphaproteobacteria	Rhodobacterales	Rhodobacteraceae	Anaerospora	none	0.0110591	1	0
OTU-OTU-134	Actinobacteria	Thermoleophilia	Gaiellales	Gaiellaceae	none	none	0.00209071	1	0
OTU-OTU-315	Bacteroidetes	[Saprospirae]	[Saprospirales]	Chitinophagaceae	none	none	1.09e-05	1	0
Bradyrhizobiaceae	Proteobacteria	Alphaproteobacteria	Rhizobiales	Bradyrhizobiaceae	none	none	0.00767269	1	0
Planctomycetales	Planctomycetes	Planctomycetia	Planctomycetales	none	none	none	0.000389	1	0
OTU-OTU-191	Proteobacteria	Alphaproteobacteria	Rhodobacterales	Rhodobacteraceae	Anaerospora	none	0.0110591	1	0
OTU-OTU-112	Cyanobacteria	Gloeobacterophycideae	Gloeobacterales	Gloeobacteraceae	Gloeobacter	violaceus	0.019447	1	0
Gemmatimonadetes1	Gemmatimonadetes	Gemmatimonadetes1	none	none	none	none	0.00140637	1	0
OTU-OTU-613	Verrucomicrobia	[Spartobacteria]	[Chthoniobacterales]	[Chthoniobacteraceae]	DA101	none	4.2e-06	1	0
OTU-OTU-419	Bacteroidetes	Sphingobacteriia	Sphingobacteriales	none	none	none	0.000328	1	0
N1423WL	Gemmatimonadetes	Gemmatimonadetes1	N1423WL	none	none	none	0.00140637	1	0
Trebouxiophyceae	Cyanobacteria	Chloroplast	Chlorophyta	Trebouxiophyceae	none	none	0.0167249	1	0
Pseudonocardia	Actinobacteria	Actinobacteria1	Actinomycetales	Pseudonocardiaceae	Pseudonocardia	none	0.0618458	1	0
OTU-OTU-97	Chloroflexi	Ellin6529	none	none	none	none	0.0062554	1	0
OTU-OTU-42	Actinobacteria	Thermoleophilia	Solirubrobacterales	none	none	none	4.2e-06	1	0
OTU-OTU-30	Chloroflexi	Ktedonobacteria	Ktedonobacterales	Ktedonobacteraceae	none	none	4.2e-06	1	0
OTU-OTU-99	Cyanobacteria	Chloroplast	Streptophyta	none	none	none	0.0520074	1	0
Syntrophobacterales	Proteobacteria	Deltaproteobacteria	Syntrophobacterales	none	none	none	0.000867	1	0
Planctomycetia	Planctomycetes	Planctomycetia	none	none	none	none	0.0491133	1	0
OTU-OTU-155	Verrucomicrobia	[Methylacidiphilae]	S-BQ2-57	none	none	none	7.92e-06	1	0
OTU-OTU-261	Actinobacteria	Actinobacteria	Actinomycetales	Nocardioidaceae	none	none	0.00377986	1	0
Syntrophobacteraceae	Proteobacteria	Deltaproteobacteria	Syntrophobacterales	Syntrophobacteraceae	none	none	0.000867	1	0

## Sheet: Bulk_Developing_Node
Supplementary Table 7. Node table of Developing Bulk details for each node the ID, that is the identifies of every single node in the network, the phylogenetic affiliation described by the columns containing the phylum, class, order, family, genus and species, the abundance of the node, the degree of connection with other node (number of edge connected to that spefici node) and the Topological Co…
Id	Phylum	Class	Order	Family	Genus	Species	Abundance	Degree	TopologicalCoefficient
Acetobacteraceae	Proteobacteria	Alphaproteobacteria	Rhodospirillales	Acetobacteraceae	none	none	0.13293	25	0.114717
Rhodospirillales	Proteobacteria	Alphaproteobacteria	Rhodospirillales	none	none	none	0.159997	23	0.127745
OTU-OTU-223	Proteobacteria	Alphaproteobacteria	Sphingomonadales	Sphingomonadaceae	Sphingomonas	none	0.0309748	22	0.163982
OTU-OTU-77	Actinobacteria	Acidimicrobiia	Acidimicrobiales	C111	none	none	0.0343658	21	0.160173
OTU-OTU-83	Bacteroidetes	[Saprospirae]	[Saprospirales]	Chitinophagaceae	none	none	0.0089731	19	0.138536
C111	Actinobacteria	Acidimicrobiia	Acidimicrobiales	C111	none	none	0.0662705	19	0.123004
OTU-OTU-81	Actinobacteria	Actinobacteria	Actinomycetales	none	none	none	0.0215735	18	0.219577
OTU-OTU-261	Actinobacteria	Actinobacteria	Actinomycetales	Nocardioidaceae	none	none	0.00531444	17	0.129141
Gaiellales	Actinobacteria	Thermoleophilia	Gaiellales	none	none	none	0.0412093	17	0.190555
OTU-OTU-97	Chloroflexi	Ellin6529	none	none	none	none	0.0309312	17	0.204436
OTU-OTU-107	Bacteroidetes	[Saprospirae]	[Saprospirales]	Chitinophagaceae	none	none	0.014826	17	0.219363
OTU-OTU-15338	Actinobacteria	Acidimicrobiia	Acidimicrobiales	C111	none	none	0.00469834	17	0.15208
OTU-OTU-201	Proteobacteria	Betaproteobacteria	none	none	none	none	4.3e-06	17	0.147059
Gammaproteobacteria	Proteobacteria	Gammaproteobacteria	none	none	none	none	0.0187081	17	0.153743
OTU-OTU-91	Chloroflexi	Chloroflexi	[Roseiflexales]	[Kouleothrixaceae]	none	none	0.0114434	17	0.224858
OTU-OTU-2048	Proteobacteria	Alphaproteobacteria	Sphingomonadales	Sphingomonadaceae	none	none	0.0259955	17	0.224858
Chloroplast	Cyanobacteria	Chloroplast	none	none	none	none	0.0539161	17	0.15495
Chloroflexi1	Chloroflexi	Chloroflexi1	none	none	none	none	0.0412729	16	0.239183
Pseudonocardia	Actinobacteria	Actinobacteria1	Actinomycetales	Pseudonocardiaceae	Pseudonocardia	none	0.0917722	16	0.174632
Pseudonocardiaceae	Actinobacteria	Actinobacteria1	Actinomycetales	Pseudonocardiaceae	none	none	0.0917722	16	0.174632
OTU-OTU-45	Proteobacteria	Betaproteobacteria	Burkholderiales	Alcaligenaceae	none	none	0.0370095	16	0.2
Gaiellaceae	Actinobacteria	Thermoleophilia	Gaiellales	Gaiellaceae	none	none	0.036323	16	0.195205
Kouleothrixaceae	Chloroflexi	Chloroflexi1	Roseiflexales	Kouleothrixaceae	none	none	0.0389384	16	0.237269
OTU-OTU-333	Proteobacteria	Betaproteobacteria	Burkholderiales	none	none	none	0.00966122	16	0.194231
Alcaligenaceae	Proteobacteria	Betaproteobacteria	Burkholderiales	Alcaligenaceae	none	none	0.0370095	16	0.2
Roseiflexales	Chloroflexi	Chloroflexi1	Roseiflexales	none	none	none	0.0389384	15	0.234524
OTU-OTU-248	Bacteroidetes	[Saprospirae]	[Saprospirales]	Chitinophagaceae	none	none	0.0038183	15	0.143915
Rhodoplanes	Proteobacteria	Alphaproteobacteria	Rhizobiales	Hyphomicrobiaceae	Rhodoplanes	none	0.00700516	15	0.154167
OTU-OTU-90	Proteobacteria	Alphaproteobacteria	Rhizobiales	Hyphomicrobiaceae	none	none	0.00269757	14	0.174725
Armatimonadia	Armatimonadetes	Armatimonadia	none	none	none	none	0.0130634	14	0.234694
Solirubrobacteraceae	Actinobacteria	Thermoleophilia	Solirubrobacterales	Solirubrobacteraceae	none	none	0.053398	14	0.193723
Verrucomicrobia	Verrucomicrobia	none	none	none	none	none	0.165114	14	0.167749
OTU-OTU-380	Actinobacteria	Thermoleophilia	Solirubrobacterales	none	none	none	0.00218455	14	0.191964
OTU-OTU-713	Armatimonadetes	Armatimonadia	Armatimonadales	Armatimonadaceae	none	none	0.0130634	14	0.234694
Kineosporiaceae	Actinobacteria	Actinobacteria1	Actinomycetales	Kineosporiaceae	none	none	0.0344679	14	0.221088
Armatimonadetes	Armatimonadetes	none	none	none	none	none	0.0130634	14	0.234694
Gemmatimonadetes	Gemmatimonadetes	none	none	none	none	none	0.0273856	14	0.161172
OTU-OTU-195	Actinobacteria	Actinobacteria	Actinomycetales	none	none	none	0.0141837	14	0.169643
Armatimonadaceae	Armatimonadetes	Armatimonadia	Armatimonadales	Armatimonadaceae	none	none	0.0130634	14	0.234694
OTU-OTU-146	Proteobacteria	Betaproteobacteria	Ellin6067	none	none	none	0.0272965	13	0.163934
Armatimonadales	Armatimonadetes	Armatimonadia	Armatimonadales	none	none	none	0.0130634	13	0.251748
Pedosphaerales	Verrucomicrobia	Pedosphaerae	Pedosphaerales	none	none	none	0.00471809	13	0.197613
A4b	Chloroflexi	Anaerolineae	SBR1031	A4b	none	none	0.056169	13	0.16958
Burkholderiales	Proteobacteria	Betaproteobacteria	Burkholderiales	none	none	none	0.227587	13	0.128927
Pedosphaerae	Verrucomicrobia	Pedosphaerae	none	none	none	none	0.00471809	13	0.197613
OTU-OTU-260	Actinobacteria	Thermoleophilia	Solirubrobacterales	none	none	none	0.00163268	13	0.204644
OTU-OTU-92	Actinobacteria	Thermoleophilia	Gaiellales	Gaiellaceae	none	none	0.00932623	13	0.21045
OTU-OTU-449	Actinobacteria	Actinobacteria	Actinomycetales	Pseudonocardiaceae	Pseudonocardia	none	0.0163385	13	0.20681
Micromonosporaceae	Actinobacteria	Actinobacteria1	Actinomycetales	Micromonosporaceae	none	none	0.0584922	13	0.174145
SBR1031	Chloroflexi	Anaerolineae	SBR1031	none	none	none	0.056169	13	0.16958
OTU-OTU-262	Proteobacteria	Betaproteobacteria	Burkholderiales	Comamonadaceae	none	none	0.0235533	12	0.135845
Gitt-GS-136	Chloroflexi	Gitt-GS-136	none	none	none	none	0.0351259	12	0.288043
iii1-15	Acidobacteria	Acidobacteria-6	iii1-15	none	none	none	0.120303	12	0.208333
OTU-OTU-28	Actinobacteria	Actinobacteria	Actinomycetales	Kineosporiaceae	none	none	0.0344679	12	0.260417
OTU-OTU-22	Proteobacteria	Alphaproteobacteria	Rhodospirillales	Acetobacteraceae	none	none	0.0705387	12	0.373984
OTU-OTU-24	Proteobacteria	Alphaproteobacteria	Rhizobiales	none	none	none	0.0198968	12	0.199005
OTU-OTU-55	Bacteroidetes	Cytophagia	Cytophagales	Cytophagaceae	none	none	0.00947181	12	0.152778
OTU-OTU-102	Acidobacteria	Solibacteres	Solibacterales	none	none	none	0.0185167	12	0.141791
OTU-OTU-290	Proteobacteria	Alphaproteobacteria	Caulobacterales	Caulobacteraceae	none	none	0.0125151	12	0.204301
Acidobacteria-6	Acidobacteria	Acidobacteria-6	none	none	none	none	0.12231	12	0.162568
Myxococcales	Proteobacteria	Deltaproteobacteria	Myxococcales	none	none	none	0.00654743	12	0.20155
Rhodobacterales	Proteobacteria	Alphaproteobacteria	Rhodobacterales	none	none	none	0.0578971	11	0.158249
WD2101	Planctomycetes	Phycisphaerae	WD2101	none	none	none	0.0139893	11	0.284091
Planctomycetes	Planctomycetes	none	none	none	none	none	0.0188591	11	0.159933
OTU-OTU-56	Acidobacteria	[Chloracidobacteria]	RB41	Ellin6075	none	none	0.042582	11	0.181818
OTU-OTU-149	Proteobacteria	Alphaproteobacteria	Sphingomonadales	Sphingomonadaceae	none	none	0.0191789	11	0.243568
OTU-OTU-3282	Proteobacteria	Alphaproteobacteria	Sphingomonadales	none	none	none	0.0165407	11	0.144269
Streptophyta	Cyanobacteria	Chloroplast	Streptophyta	none	none	none	0.0297325	11	0.17013
Phycisphaerae	Planctomycetes	Phycisphaerae	none	none	none	none	0.0139893	11	0.284091
Actinobacteria	Actinobacteria	none	none	none	none	none	0.972301	11	0.147563
OTU-OTU-39	Proteobacteria	Alphaproteobacteria	Caulobacterales	Caulobacteraceae	Mycoplana	none	0.0352121	11	0.188995
Ellin329	Proteobacteria	Alphaproteobacteria	Ellin329	none	none	none	0.00924985	11	0.174825
Mycoplana	Proteobacteria	Alphaproteobacteria	Caulobacterales	Caulobacteraceae	Mycoplana	none	0.0352121	11	0.188995
OTU-OTU-179	Actinobacteria	Thermoleophilia	Solirubrobacterales	none	none	none	0.0235063	10	0.187037
Saprospirae	Bacteroidetes	Saprospirae	none	none	none	none	0.239116	10	0.188372
Chlorophyta	Cyanobacteria	Chloroplast	Chlorophyta	none	none	none	0.0241836	10	0.275
envOPS12	Chloroflexi	Anaerolineae	envOPS12	none	none	none	0.0388258	10	0.186441
OTU-OTU-1	Cyanobacteria	Synechococcophycideae	Pseudanabaenales	Pseudanabaenaceae	Leptolyngbya	none	0.0223955	10	0.21087
Saprospirales	Bacteroidetes	Saprospirae	Saprospirales	none	none	none	0.239116	10	0.188372
OTU-OTU-132	Chloroflexi	Anaerolineae	envOPS12	none	none	none	0.0388258	10	0.186441
Betaproteobacteria	Proteobacteria	Betaproteobacteria	none	none	none	none	0.327527	10	0.232075
Chitinophagaceae	Bacteroidetes	Saprospirae	Saprospirales	Chitinophagaceae	none	none	0.239116	10	0.188372
Enterobacteriaceae	Proteobacteria	Gammaproteobacteria	Enterobacteriales	Enterobacteriaceae	none	none	9.18e-06	10	0.475
Deltaproteobacteria	Proteobacteria	Deltaproteobacteria	none	none	none	none	0.0126624	10	0.213636
OTU-OTU-36	Proteobacteria	Alphaproteobacteria	Rickettsiales	mitochondria	none	none	0.000108	10	0.308333
OTU-OTU-85	Acidobacteria	Acidobacteria-6	iii1-15	none	none	none	0.0452676	10	0.295
OTU-OTU-832	Actinobacteria	Thermoleophilia	Solirubrobacterales	none	none	none	0.0072105	9	0.241975
DS-18	Acidobacteria	iii1-8	DS-18	none	none	none	0.083624	9	0.268116
OTU-OTU-372	Acidobacteria	Acidobacteria-6	iii1-15	none	none	none	0.0138288	9	0.342593
OTU-OTU-113	Proteobacteria	Betaproteobacteria	Burkholderiales	Comamonadaceae	none	none	0.0224271	9	0.153996
OTU-OTU-140	Gemmatimonadetes	Gemm-1	none	none	none	none	0.0088899	9	0.172336
Enterobacteriales	Proteobacteria	Gammaproteobacteria	Enterobacteriales	none	none	none	9.18e-06	9	0.486111
OTU-OTU-162	Proteobacteria	Gammaproteobacteria	Xanthomonadales	Sinobacteraceae	none	none	0.0120816	9	0.224537
iii1-8	Acidobacteria	iii1-8	none	none	none	none	0.083624	9	0.268116
OTU-OTU-283	Bacteroidetes	[Saprospirae]	[Saprospirales]	Chitinophagaceae	none	none	0.00256272	9	0.234127
OTU-OTU-38	Chloroflexi	Chloroflexi	[Roseiflexales]	[Kouleothrixaceae]	none	none	0.0249845	9	0.26742
OTU-OTU-416	Proteobacteria	Betaproteobacteria	Burkholderiales	Comamonadaceae	none	none	0.00737058	9	0.238683
OTU-OTU-18	Actinobacteria	Actinobacteria	Actinomycetales	Micromonosporaceae	none	none	0.0346335	9	0.201288
Syntrophobacterales	Proteobacteria	Deltaproteobacteria	Syntrophobacterales	none	none	none	0.00611501	9	0.348765
OTU-OTU-86	Acidobacteria	iii1-8	DS-18	none	none	none	0.083624	9	0.268116
OTU-OTU-821	Proteobacteria	Deltaproteobacteria	Syntrophobacterales	Syntrophobacteraceae	none	none	0.00611501	8	0.363971
Bacteroidetes	Bacteroidetes	none	none	none	none	none	0.281084	8	0.221429
OTU-OTU-72	Verrucomicrobia	Verrucomicrobiae	Verrucomicrobiales	Verrucomicrobiaceae	Luteolibacter	none	0.0109572	8	0.155612
OTU-OTU-61	Acidobacteria	Acidobacteria-6	iii1-15	none	none	none	0.0229002	8	0.217593
auto67_4W	Verrucomicrobia	Pedosphaerae	Pedosphaerales	auto67_4W	none	none	0.00349252	8	0.225
OTU-OTU-93	Proteobacteria	Gammaproteobacteria	Enterobacteriales	Enterobacteriaceae	none	none	9.18e-06	8	0.5
OTU-OTU-3407	Planctomycetes	Phycisphaerae	WD2101	none	none	none	0.0045706	8	0.2325
OTU-OTU-46	Actinobacteria	Thermoleophilia	Solirubrobacterales	Solirubrobacteraceae	none	none	0.0346077	8	0.355469
OTU-OTU-82	Verrucomicrobia	[Spartobacteria]	[Chthoniobacterales]	[Chthoniobacteraceae]	none	none	0.00752292	8	0.234694
OTU-OTU-48	Cyanobacteria	Synechococcophycideae	Pseudanabaenales	Pseudanabaenaceae	Leptolyngbya	none	0.003887	8	0.215278
OTU-OTU-1447	Proteobacteria	Deltaproteobacteria	Myxococcales	none	none	none	0.00442834	8	0.3
OTU-OTU-325	Chloroflexi	Anaerolineae	SBR1031	A4b	none	none	0.00572607	8	0.272727
OTU-OTU-66	Proteobacteria	Alphaproteobacteria	Sphingomonadales	Sphingomonadaceae	none	none	0.0678268	8	0.175676
OTU-OTU-498	Verrucomicrobia	[Pedosphaerae]	[Pedosphaerales]	auto67_4W	none	none	0.00349252	8	0.225
Syntrophobacteraceae	Proteobacteria	Deltaproteobacteria	Syntrophobacterales	Syntrophobacteraceae	none	none	0.00611501	8	0.363971
Methylacidiphilae	Verrucomicrobia	Methylacidiphilae	none	none	none	none	3.57e-06	8	0.285
Comamonadaceae	Proteobacteria	Betaproteobacteria	Burkholderiales	Comamonadaceae	none	none	0.149657	8	0.19186
OTU-OTU-4955	Proteobacteria	Alphaproteobacteria	Sphingomonadales	Sphingomonadaceae	none	none	0.0337402	7	0.267081
OTU-OTU-9340	Proteobacteria	Gammaproteobacteria	Xanthomonadales	Sinobacteraceae	none	none	0.00336599	7	0.241758
OTU-OTU-50	Cyanobacteria	Chloroplast	Chlorophyta	none	none	none	0.0123444	7	0.360902
Sinobacteraceae	Proteobacteria	Gammaproteobacteria	Xanthomonadales	Sinobacteraceae	none	none	0.0161982	7	0.344538
OTU-OTU-71	Actinobacteria	Actinobacteria	Actinomycetales	Pseudonocardiaceae	Pseudonocardia	none	0.0357948	7	0.266667
OTU-OTU-4102	Cyanobacteria	Chloroplast	Streptophyta	none	none	none	0.00678484	7	0.178571
Xanthomonadales	Proteobacteria	Gammaproteobacteria	Xanthomonadales	none	none	none	0.0161982	7	0.344538
OTU-OTU-3320	Actinobacteria	Actinobacteria	Actinomycetales	none	none	none	0.00551106	7	0.204969
Gemm-1	Gemmatimonadetes	Gemm-1	none	none	none	none	0.0192497	7	0.198758
OTU-OTU-15419	Proteobacteria	Alphaproteobacteria	Sphingomonadales	Sphingomonadaceae	none	none	0.0662813	7	0.246753
OTU-OTU-94	Actinobacteria	Acidimicrobiia	Acidimicrobiales	none	none	none	0.0126632	7	0.239203
Chthoniobacteraceae	Verrucomicrobia	Spartobacteria	Chthoniobacterales	Chthoniobacteraceae	none	none	0.083703	7	0.349206
Ellin6529	Chloroflexi	Ellin6529	none	none	none	none	0.142105	7	0.220238
OTU-OTU-300	Actinobacteria	Actinobacteria	Actinomycetales	Micromonosporaceae	none	none	0.00484376	7	0.362934
OTU-OTU-960	Proteobacteria	Betaproteobacteria	none	none	none	none	0.00362457	7	0.341615
OTU-OTU-252	Actinobacteria	Thermoleophilia	Gaiellales	Gaiellaceae	none	none	0.00674782	7	0.342105
OTU-OTU-11118	Actinobacteria	Actinobacteria	Actinomycetales	Microbacteriaceae	none	none	0.00752646	7	0.308571
OTU-OTU-80	Chloroflexi	Gitt-GS-136	none	none	none	none	0.0283712	7	0.27619
mb2424	Acidobacteria	Acidobacteria-6	iii1-15	mb2424	none	none	0.0267624	7	0.253061
OTU-OTU-317	Actinobacteria	Thermoleophilia	Solirubrobacterales	none	none	none	0.00537312	6	0.333333
OTU-OTU-108	Acidobacteria	Acidobacteria-6	iii1-15	mb2424	none	none	0.0127203	6	0.303922
OTU-OTU-150	Proteobacteria	Alphaproteobacteria	Rhodospirillales	Rhodospirillaceae	none	none	0.0135882	6	0.383333
Thermomicrobia	Chloroflexi	Thermomicrobia	none	none	none	none	0.00762957	6	0.323129
OTU-OTU-144	Chloroflexi	Ellin6529	none	none	none	none	0.00286599	6	0.219697
Spartobacteria	Verrucomicrobia	Spartobacteria	none	none	none	none	0.083703	6	0.351852
OTU-OTU-222	Acidobacteria	Solibacteres	Solibacterales	none	none	none	0.0152476	6	0.273148
OTU-OTU-12	Proteobacteria	Alphaproteobacteria	Sphingomonadales	none	none	none	0.0685231	6	0.196296
OTU-OTU-185	Proteobacteria	Alphaproteobacteria	Rhodospirillales	Rhodospirillaceae	none	none	0.00522404	6	0.416667
JG30-KF-CM45	Chloroflexi	Thermomicrobia	JG30-KF-CM45	none	none	none	0.00762957	6	0.323129
OTU-OTU-134	Actinobacteria	Thermoleophilia	Gaiellales	Gaiellaceae	none	none	0.0142392	6	0.272358
AKYG885	Chloroflexi	TK10	AKYG885	none	none	none	0.00427738	6	0.354167
OTU-OTU-591	Planctomycetes	Phycisphaerae	WD2101	none	none	none	0.00710272	6	0.428571
Dolo_23	Chloroflexi	TK10	AKYG885	Dolo_23	none	none	0.00427738	6	0.354167
OTU-OTU-12017	Proteobacteria	Alphaproteobacteria	Rhodospirillales	Acetobacteraceae	none	none	0.00545864	6	0.403509
S-BQ2-57	Verrucomicrobia	Methylacidiphilae	S-BQ2-57	none	none	none	3.57e-06	6	0.423077
OTU-OTU-251	Bacteroidetes	[Saprospirae]	[Saprospirales]	Chitinophagaceae	none	none	0.0137028	6	0.282609
OTU-OTU-78	Proteobacteria	Betaproteobacteria	Burkholderiales	Comamonadaceae	none	none	0.0686943	6	0.286458
TK10	Chloroflexi	TK10	none	none	none	none	0.00430507	6	0.363636
Erythrobacteraceae	Proteobacteria	Alphaproteobacteria	Sphingomonadales	Erythrobacteraceae	none	none	0.00848958	5	0.9
OTU-OTU-424	Bacteroidetes	Sphingobacteriia	Sphingobacteriales	Sphingobacteriaceae	none	none	0.00111388	5	0.35
OTU-OTU-10	Acidobacteria	[Chloracidobacteria]	RB41	Ellin6075	none	none	0.177713	5	0.305882
OTU-OTU-104	Proteobacteria	Alphaproteobacteria	Rhodospirillales	Acetobacteraceae	none	none	0.0327346	5	0.285714
OTU-OTU-344	Proteobacteria	Betaproteobacteria	none	none	none	none	0.00580525	5	0.32
Ktedonobacteraceae	Chloroflexi	Ktedonobacteria	Ktedonobacterales	Ktedonobacteraceae	none	none	7.8e-06	5	0.445455
Patulibacteraceae	Actinobacteria	Thermoleophilia	Solirubrobacterales	Patulibacteraceae	none	none	0.00798789	5	0.254545
Chthoniobacterales	Verrucomicrobia	Spartobacteria	Chthoniobacterales	none	none	none	0.083703	5	0.363636
Sphingobacteriaceae	Bacteroidetes	Sphingobacteriia	Sphingobacteriales	Sphingobacteriaceae	none	none	0.00111388	5	0.35
Ellin6067	Proteobacteria	Betaproteobacteria	Ellin6067	none	none	none	0.0345614	5	0.273684
OTU-OTU-831	Actinobacteria	Actinobacteria	Actinomycetales	Sporichthyaceae	none	none	0.00387675	5	0.514286
Luteolibacter	Verrucomicrobia	Verrucomicrobiae	Verrucomicrobiales	Verrucomicrobiaceae	Luteolibacter	none	0.0498618	5	0.356522
Verrucomicrobiales	Verrucomicrobia	Verrucomicrobiae	Verrucomicrobiales	none	none	none	0.0498618	5	0.356522
Verrucomicrobiaceae	Verrucomicrobia	Verrucomicrobiae	Verrucomicrobiales	Verrucomicrobiaceae	none	none	0.0498618	5	0.356522
Rhizobiales	Proteobacteria	Alphaproteobacteria	Rhizobiales	none	none	none	0.11846	5	0.24
OTU-OTU-544	Proteobacteria	Betaproteobacteria	Burkholderiales	Comamonadaceae	none	none	0.00743014	5	0.295652
OTU-OTU-166	Gemmatimonadetes	Gemmatimonadetes	N1423WL	none	none	none	0.00813585	5	0.427586
OTU-OTU-810	Actinobacteria	Thermoleophilia	Solirubrobacterales	none	none	none	0.00599103	5	0.412903
Actinobacteria1	Actinobacteria	Actinobacteria1	none	none	none	none	0.677881	5	0.329412
OTU-OTU-131	Proteobacteria	Alphaproteobacteria	Sphingomonadales	Erythrobacteraceae	none	none	0.00848958	5	0.9
Chthoniobacter	Verrucomicrobia	Spartobacteria	Chthoniobacterales	Chthoniobacteraceae	Chthoniobacter	none	0.069469	5	0.351724
Verrucomicrobiae	Verrucomicrobia	Verrucomicrobiae	none	none	none	none	0.0498618	5	0.356522
OTU-OTU-25	Proteobacteria	Alphaproteobacteria	Sphingomonadales	Sphingomonadaceae	Novosphingobium	none	0.0935334	5	0.307692
Chloroflexi	Chloroflexi	none	none	none	none	none	0.348131	5	0.269565
Gemmatimonadetes1	Gemmatimonadetes	Gemmatimonadetes1	none	none	none	none	0.00813585	5	0.427586
Hyphomicrobiaceae	Proteobacteria	Alphaproteobacteria	Rhizobiales	Hyphomicrobiaceae	none	none	0.0601631	5	0.471429
OTU-OTU-30	Chloroflexi	Ktedonobacteria	Ktedonobacterales	Ktedonobacteraceae	none	none	7.8e-06	5	0.445455
Acidobacteriales	Acidobacteria	Acidobacteriia	Acidobacteriales	none	none	none	7.8e-06	5	0.445455
Novosphingobium	Proteobacteria	Alphaproteobacteria	Sphingomonadales	Sphingomonadaceae	Novosphingobium	none	0.0935334	5	0.307692
OTU-OTU-155	Verrucomicrobia	[Methylacidiphilae]	S-BQ2-57	none	none	none	3.57e-06	5	0.333333
Sporichthyaceae	Actinobacteria	Actinobacteria1	Actinomycetales	Sporichthyaceae	none	none	0.00387675	5	0.514286
OTU-OTU-141	Actinobacteria	Thermoleophilia	Solirubrobacterales	Patulibacteraceae	none	none	8.46e-06	5	0.329412
Ktedonobacterales	Chloroflexi	Ktedonobacteria	Ktedonobacterales	none	none	none	7.8e-06	5	0.445455
N1423WL	Gemmatimonadetes	Gemmatimonadetes1	N1423WL	none	none	none	0.00813585	5	0.427586
Acidimicrobiales	Actinobacteria	Acidimicrobiia	Acidimicrobiales	none	none	none	0.113311	5	0.333333
Actinomycetales	Actinobacteria	Actinobacteria1	Actinomycetales	none	none	none	0.677881	5	0.329412
Sphingomonas	Proteobacteria	Alphaproteobacteria	Sphingomonadales	Sphingomonadaceae	Sphingomonas	none	0.174794	5	0.348148
OTU-OTU-64	Chloroflexi	Ellin6529	none	none	none	none	0.0569145	4	0.302632
Acidobacteriia	Acidobacteria	Acidobacteriia	none	none	none	none	7.8e-06	4	0.47619
Nocardioides	Actinobacteria	Actinobacteria1	Actinomycetales	Nocardioidaceae	Nocardioides	none	0.00749244	4	0.5
Micrococcaceae	Actinobacteria	Actinobacteria1	Actinomycetales	Micrococcaceae	none	none	0.0140668	4	0.383333
OTU-OTU-170	Actinobacteria	Thermoleophilia	Solirubrobacterales	none	none	none	0.000886	4	0.392857
OTU-OTU-49	Actinobacteria	Actinobacteria	Actinomycetales	Pseudonocardiaceae	Pseudonocardia	none	0.0396389	4	0.404762
OTU-OTU-3095	Proteobacteria	Alphaproteobacteria	Sphingomonadales	Sphingomonadaceae	none	none	0.0105718	4	0.441667
Solirubrobacterales	Actinobacteria	Thermoleophilia	Solirubrobacterales	none	none	none	0.135546	4	0.263158
Acidimicrobiia	Actinobacteria	Acidimicrobiia	none	none	none	none	0.113311	4	0.423913
OTU-OTU-154	Actinobacteria	Thermoleophilia	Solirubrobacterales	Patulibacteraceae	none	none	0.00797944	4	0.333333
OTU-OTU-246	Actinobacteria	Actinobacteria	Actinomycetales	Nocardioidaceae	Nocardioides	none	0.00749244	4	0.5
OTU-OTU-60	Actinobacteria	Actinobacteria	Actinomycetales	Micrococcaceae	none	none	0.0140668	4	0.383333
OTU-OTU-137	Actinobacteria	Acidimicrobiia	Acidimicrobiales	none	none	none	0.00268187	4	0.455882
OTU-OTU-349	Verrucomicrobia	Opitutae	Opitutales	Opitutaceae	Opitutus	none	0.0228023	4	0.53125
OTU-OTU-99	Cyanobacteria	Chloroplast	Streptophyta	none	none	none	0.0142609	4	0.321429
OTU-OTU-741	Bacteroidetes	[Saprospirae]	[Saprospirales]	Chitinophagaceae	none	none	0.00878048	4	0.625
OTU-OTU-613	Verrucomicrobia	[Spartobacteria]	[Chthoniobacterales]	[Chthoniobacteraceae]	DA101	none	8.82e-06	4	0.354167
Thermoleophilia	Actinobacteria	Thermoleophilia	none	none	none	none	0.176756	4	0.354167
OTU-OTU-302	Bacteroidetes	[Saprospirae]	[Saprospirales]	Chitinophagaceae	none	none	0.0026211	4	0.314815
OTU-OTU-89	Actinobacteria	Actinobacteria	Actinomycetales	none	none	none	0.00217902	3	0.631579
OTU-OTU-76	Bacteroidetes	Cytophagia	Cytophagales	Cytophagaceae	none	none	0.0132213	3	0
Nitrospiraceae	Nitrospirae	Nitrospira	Nitrospirales	Nitrospiraceae	none	none	0.00590594	3	0.777778
OTU-OTU-7682	Actinobacteria	Actinobacteria	Actinomycetales	none	none	none	0.00673553	3	0.362319
OTU-OTU-70	Proteobacteria	Alphaproteobacteria	Rhizobiales	Hyphomicrobiaceae	Devosia	none	0.00617279	3	0.777778
EB1017	Actinobacteria	Acidimicrobiia	Acidimicrobiales	EB1017	none	none	0.00157698	3	0.439394
OTU-OTU-165	Actinobacteria	Actinobacteria	Actinomycetales	Mycobacteriaceae	Mycobacterium	none	0.00855193	3	0.6
Koribacteraceae	Acidobacteria	Acidobacteriia	Acidobacteriales	Koribacteraceae	none	none	7.8e-06	3	0.722222
Ktedonobacteria	Chloroflexi	Ktedonobacteria	none	none	none	none	7.8e-06	3	0.694444
OTU-OTU-41	Proteobacteria	Alphaproteobacteria	Rhizobiales	Rhizobiaceae	none	none	0.00476373	3	0.333333
OTU-OTU-191	Proteobacteria	Alphaproteobacteria	Rhodobacterales	Rhodobacteraceae	Anaerospora	none	0.00515182	3	0.421053
Caulobacteraceae	Proteobacteria	Alphaproteobacteria	Caulobacterales	Caulobacteraceae	none	none	0.0761521	3	0.538462
OTU-OTU-184	Nitrospirae	Nitrospira	Nitrospirales	Nitrospiraceae	Nitrospira	none	0.00590594	3	0.777778
OTU-OTU-68	Actinobacteria	Acidimicrobiia	Acidimicrobiales	C111	none	none	0.00945728	3	1
Nitrospira1	Nitrospirae	Nitrospira	Nitrospirales	Nitrospiraceae	Nitrospira1	none	0.00590594	3	0.777778
Caulobacterales	Proteobacteria	Alphaproteobacteria	Caulobacterales	none	none	none	0.0761521	3	0.538462
OTU-OTU-52	Actinobacteria	Thermoleophilia	Solirubrobacterales	none	none	none	0.00977083	3	0.511111
Planctomycetia	Planctomycetes	Planctomycetia	none	none	none	none	0.0048698	3	1
OTU-OTU-256	Verrucomicrobia	Verrucomicrobiae	Verrucomicrobiales	Verrucomicrobiaceae	Luteolibacter	none	0.00716749	3	0.383333
OTU-OTU-667	Chloroflexi	TK10	AKYG885	Dolo_23	none	none	0.00292957	3	0.458333
Proteobacteria	Proteobacteria	none	none	none	none	none	3.06574	3	0
OTU-OTU-1305	Verrucomicrobia	[Spartobacteria]	[Chthoniobacterales]	[Chthoniobacteraceae]	Chthoniobacter	none	0.00779175	3	0.5
Nitrospira	Nitrospirae	Nitrospira	none	none	none	none	0.00590594	3	0.777778
OTU-OTU-211	Verrucomicrobia	Verrucomicrobiae	Verrucomicrobiales	Verrucomicrobiaceae	Luteolibacter	none	0.0317372	3	0.52381
Anaerospora	Proteobacteria	Alphaproteobacteria	Rhodobacterales	Rhodobacteraceae	Anaerospora	none	0.00515182	3	0.421053
Rhizobiaceae	Proteobacteria	Alphaproteobacteria	Rhizobiales	Rhizobiaceae	none	none	0.00564876	3	0.733333
OTU-OTU-274	Chloroflexi	TK10	AKYG885	Dolo_23	none	none	0.0013478	3	0.733333
OTU-OTU-7236	Actinobacteria	Actinobacteria	Actinomycetales	none	none	none	0.00566959	3	0.333333
Nitrospirales	Nitrospirae	Nitrospira	Nitrospirales	none	none	none	0.00590594	3	0.777778
OTU-OTU-255	Acidobacteria	[Chloracidobacteria]	RB41	none	none	none	0.0137275	3	0.375
OTU-OTU-209	Chloroflexi	Thermomicrobia	JG30-KF-CM45	none	none	none	0.00397501	3	0.37037
Nitrospirae	Nitrospirae	none	none	none	none	none	0.00590594	3	0.777778
OTU-OTU-198	Bacteroidetes	[Saprospirae]	[Saprospirales]	Chitinophagaceae	none	none	0.00133057	3	0.8
OTU-OTU-174	Bacteroidetes	[Saprospirae]	[Saprospirales]	Chitinophagaceae	none	none	0.00601584	3	1
OTU-OTU-226	TM7	TM7-3	none	none	none	none	0.000114	3	0.666667
OTU-OTU-327	Acidobacteria	[Chloracidobacteria]	RB41	none	none	none	4.23e-06	3	0.571429
OTU-OTU-389	Actinobacteria	Acidimicrobiia	Acidimicrobiales	EB1017	none	none	0.00157698	3	0.439394
Bradyrhizobiaceae	Proteobacteria	Alphaproteobacteria	Rhizobiales	Bradyrhizobiaceae	none	none	0.00528833	2	0.636364
OTU-OTU-53	Proteobacteria	Alphaproteobacteria	Rhizobiales	Bradyrhizobiaceae	none	none	0.00528833	2	0.636364
OTU-OTU-35	Verrucomicrobia	[Spartobacteria]	[Chthoniobacterales]	[Chthoniobacteraceae]	Chthoniobacter	none	0.0616772	2	1
OTU-OTU-98	Actinobacteria	MB-A2-108	0319-7L14	none	none	none	0.0043167	2	0.555556
OTU-OTU-644	Actinobacteria	Thermoleophilia	Solirubrobacterales	none	none	none	0.00245447	2	1
OTU-OTU-406	Proteobacteria	Alphaproteobacteria	Rhodobacterales	Hyphomonadaceae	none	none	0.0087702	2	0.55
OTU-OTU-525	Actinobacteria	Thermoleophilia	Solirubrobacterales	none	none	none	0.00449961	2	0.625
OTU-OTU-682	Bacteroidetes	[Saprospirae]	[Saprospirales]	Chitinophagaceae	none	none	0.00682163	2	0
Burkholderiaceae	Proteobacteria	Betaproteobacteria	Burkholderiales	Burkholderiaceae	none	none	0.00777335	2	0.772727
OTU-OTU-119	Actinobacteria	Actinobacteria	Actinomycetales	Nocardioidaceae	none	none	0.00404956	2	0.5
OTU-OTU-105	Actinobacteria	Acidimicrobiia	Acidimicrobiales	C111	none	none	0.00568702	2	0.875
Lautropia	Proteobacteria	Betaproteobacteria	Burkholderiales	Burkholderiaceae	Lautropia	none	0.00777335	2	0.772727
Hyphomonadaceae	Proteobacteria	Alphaproteobacteria	Rhodobacterales	Hyphomonadaceae	none	none	0.0087702	2	0.55
OTU-OTU-399	Proteobacteria	Betaproteobacteria	Burkholderiales	Burkholderiaceae	Lautropia	none	0.00777335	2	0.772727
OTU-OTU-7917	Proteobacteria	Alphaproteobacteria	Sphingomonadales	Sphingomonadaceae	none	none	0.00808216	2	0
MB-A2-108	Actinobacteria	MB-A2-108	none	none	none	none	0.00435315	2	0.555556
IS-44	Proteobacteria	Betaproteobacteria	IS-44	none	none	none	0.02338	2	0.596154
0319-7L14	Actinobacteria	MB-A2-108	0319-7L14	none	none	none	0.00435315	2	0.555556
OTU-OTU-117	Bacteroidetes	Cytophagia	Cytophagales	Cytophagaceae	none	none	0.00128859	2	0.5625
OTU-OTU-474	Acidobacteria	Acidobacteria-6	iii1-15	none	none	none	0.00604488	2	0.833333
OTU-OTU-398	Bacteroidetes	[Saprospirae]	[Saprospirales]	Chitinophagaceae	none	none	0.00528179	2	0.613636
OTU-OTU-6	Proteobacteria	Alphaproteobacteria	Sphingomonadales	Sphingomonadaceae	none	none	0.443496	2	1
OTU-OTU-4	Cyanobacteria	Chloroplast	Streptophyta	none	none	none	0.00868678	2	0.5
OTU-OTU-230	Acidobacteria	Solibacteres	Solibacterales	none	none	none	0.000411	2	0
OTU-OTU-415	Proteobacteria	Alphaproteobacteria	Ellin329	none	none	none	0.00433427	2	0.681818
OTU-OTU-161	Acidobacteria	Acidobacteriia	Acidobacteriales	Koribacteraceae	none	none	7.8e-06	2	0.657895
OTU-OTU-419	Bacteroidetes	Sphingobacteriia	Sphingobacteriales	none	none	none	0.00391244	2	0.5
OTU-OTU-258	Proteobacteria	Betaproteobacteria	IS-44	none	none	none	0.02338	2	0.596154
OTU-OTU-502	OD1	SM2F11	none	none	none	none	2.35e-05	2	0.75
Methylotenera	Proteobacteria	Betaproteobacteria	Methylophilales	Methylophilaceae	Methylotenera	none	0.0184566	1	0
OTU-OTU-57	TM7	TM7-1	none	none	none	none	0.000194	1	0
Cytophagia	Bacteroidetes	Cytophagia	none	none	none	none	0.036479	1	0
OTU-OTU-42	Actinobacteria	Thermoleophilia	Solirubrobacterales	none	none	none	0.000123	1	0
OTU-OTU-288	Acidobacteria	[Chloracidobacteria]	RB41	none	none	none	0.000186	1	0
OTU-OTU-374	Chloroflexi	Anaerolineae	SBR1031	A4b	none	none	0.00612965	1	0
Methylophilales	Proteobacteria	Betaproteobacteria	Methylophilales	none	none	none	0.0184566	1	0
OTU-OTU-219	Verrucomicrobia	[Spartobacteria]	[Chthoniobacterales]	[Chthoniobacteraceae]	DA101	none	0.000579	1	0
Hymenobacter	Bacteroidetes	Cytophagia	Cytophagales	Cytophagaceae	Hymenobacter	none	0.00453837	1	0
Afifella	Proteobacteria	Alphaproteobacteria	Rhizobiales	Rhodobiaceae	Afifella	none	0.00889631	1	0
Aurantimonadaceae	Proteobacteria	Alphaproteobacteria	Rhizobiales	Aurantimonadaceae	none	none	0.00205133	1	0
OTU-OTU-1956	Acidobacteria	[Chloracidobacteria]	RB41	Ellin6075	none	none	0.0118571	1	0
OTU-OTU-9413	Acidobacteria	[Chloracidobacteria]	RB41	Ellin6075	none	none	0.0114982	1	0
OTU-OTU-96	Bacteroidetes	[Saprospirae]	[Saprospirales]	Chitinophagaceae	none	none	0.0199142	1	0
Solibacterales	Acidobacteria	Solibacteres	Solibacterales	none	none	none	0.0964753	1	0
OTU-OTU-200	Acidobacteria	Acidobacteria-6	iii1-15	mb2424	none	none	0.0140421	1	0
OTU-OTU-74	Proteobacteria	Alphaproteobacteria	Rhizobiales	none	none	none	9.79e-05	1	0
Cytophagaceae	Bacteroidetes	Cytophagia	Cytophagales	Cytophagaceae	none	none	0.036479	1	0
Rhodobiaceae	Proteobacteria	Alphaproteobacteria	Rhizobiales	Rhodobiaceae	none	none	0.00889631	1	0
OTU-OTU-11301	Actinobacteria	Actinobacteria	Actinomycetales	Micromonosporaceae	none	none	0.00445241	1	0
OTU-OTU-284	Chloroflexi	Thermomicrobia	JG30-KF-CM45	none	none	none	0.00365456	1	0
MND1	Proteobacteria	Betaproteobacteria	MND1	none	none	none	0.00385151	1	0
OTU-OTU-310	Proteobacteria	Alphaproteobacteria	Rhizobiales	Hyphomicrobiaceae	Devosia	none	0.0119503	1	0
OTU-OTU-1088	Bacteroidetes	[Saprospirae]	[Saprospirales]	Chitinophagaceae	none	none	0.00663877	1	0
OTU-OTU-73	Proteobacteria	Betaproteobacteria	Methylophilales	Methylophilaceae	Methylotenera	mobilis	0.0184566	1	0
mobilis	Proteobacteria	Betaproteobacteria	Methylophilales	Methylophilaceae	Methylotenera	mobilis	0.0184566	1	0
Solibacteres	Acidobacteria	Solibacteres	none	none	none	none	0.0964753	1	0
Caldilinea	Chloroflexi	Anaerolineae	Caldilineales	Caldilineaceae	Caldilinea	none	0.0075091	1	0
Methylophilaceae	Proteobacteria	Betaproteobacteria	Methylophilales	Methylophilaceae	none	none	0.0184566	1	0
A21b	Proteobacteria	Betaproteobacteria	A21b	none	none	none	0.0035678	1	0
OTU-OTU-297	Proteobacteria	Deltaproteobacteria	Myxococcales	none	none	none	0.000228	1	0
OTU-OTU-157	Actinobacteria	Actinobacteria	Actinomycetales	Intrasporangiaceae	none	none	0.0166498	1	0
FFCH4570	Chloroflexi	TK10	B07_WMSP1	FFCH4570	none	none	2.77e-05	1	0
OTU-OTU-671	Proteobacteria	Betaproteobacteria	A21b	UD5	none	none	0.0035678	1	0
Cytophagales	Bacteroidetes	Cytophagia	Cytophagales	none	none	none	0.036479	1	0
OTU-OTU-192	Proteobacteria	Alphaproteobacteria	Rhizobiales	Aurantimonadaceae	none	none	0.00205133	1	0
OTU-OTU-242	Actinobacteria	Thermoleophilia	Solirubrobacterales	none	none	none	0.00403411	1	0
OTU-OTU-2275	Proteobacteria	Betaproteobacteria	Burkholderiales	Comamonadaceae	none	none	0.0166037	1	0
OTU-OTU-158	Actinobacteria	Thermoleophilia	Solirubrobacterales	none	none	none	4.77e-05	1	0
RB41	Acidobacteria	Chloracidobacteria	RB41	none	none	none	0.545306	1	0
OTU-OTU-1632	Actinobacteria	Thermoleophilia	Solirubrobacterales	Solirubrobacteraceae	none	none	0.00205483	1	0
Microbacteriaceae	Actinobacteria	Actinobacteria1	Actinomycetales	Microbacteriaceae	none	none	0.0387451	1	0
Ellin6075	Acidobacteria	Chloracidobacteria	RB41	Ellin6075	none	none	0.519652	1	0
B07_WMSP1	Chloroflexi	TK10	B07_WMSP1	none	none	none	2.77e-05	1	0
Chloracidobacteria	Acidobacteria	Chloracidobacteria	none	none	none	none	0.545306	1	0
OTU-OTU-247	Acidobacteria	Solibacteres	Solibacterales	none	none	none	0.0124014	1	0
Rhodospirillaceae	Proteobacteria	Alphaproteobacteria	Rhodospirillales	Rhodospirillaceae	none	none	0.0188122	1	0
OTU-OTU-160	Verrucomicrobia	[Spartobacteria]	[Chthoniobacterales]	[Chthoniobacteraceae]	DA101	none	1.6e-05	1	0
OTU-OTU-87	Proteobacteria	Alphaproteobacteria	Sphingomonadales	Sphingomonadaceae	none	none	0.0709468	1	0
OTU-OTU-159	Bacteroidetes	Cytophagia	Cytophagales	Cytophagaceae	Hymenobacter	none	0.00453837	1	0
UD5	Proteobacteria	Betaproteobacteria	A21b	UD5	none	none	0.0035678	1	0
OTU-OTU-217	Chloroflexi	Anaerolineae	Caldilineales	Caldilineaceae	Caldilinea	none	0.0075091	1	0
OTU-OTU-16	Cyanobacteria	Synechococcophycideae	Pseudanabaenales	Pseudanabaenaceae	none	none	0.00444962	1	0
Devosia	Proteobacteria	Alphaproteobacteria	Rhizobiales	Hyphomicrobiaceae	Devosia	none	0.0289716	1	0

## Sheet: Bulk_Mature_Node
Supplementary Table 7. Node table of Mature Bulk details for each node the ID, that is the identifies of every single node in the network, the phylogenetic affiliation described by the columns containing the phylum, class, order, family, genus and species, the abundance of the node, the degree of connection with other node (number of edge connected to that spefici node) and the Topological Coeffi…
Id	Phylum	Class	Order	Family	Genus	Species	Abundance	Degree	TopologicalCoefficient
OTU-OTU-30	Chloroflexi	Ktedonobacteria	Ktedonobacterales	Ktedonobacteraceae	none	none	0.104384	82	0.0949144
Ktedonobacterales	Chloroflexi	Ktedonobacteria	Ktedonobacterales	none	none	none	0.104384	81	0.0956133
Ktedonobacteraceae	Chloroflexi	Ktedonobacteria	Ktedonobacterales	Ktedonobacteraceae	none	none	0.104384	80	0.0962234
Ktedonobacteria	Chloroflexi	Ktedonobacteria	none	none	none	none	0.104384	80	0.0953781
Ellin6513	Acidobacteria	DA052	Ellin6513	none	none	none	0.0455871	77	0.101759
OTU-OTU-169	Acidobacteria	DA052	Ellin6513	none	none	none	0.0455871	76	0.102099
DA052	Acidobacteria	DA052	none	none	none	none	0.0455871	76	0.102765
OTU-OTU-132	Chloroflexi	Anaerolineae	envOPS12	none	none	none	0.0121733	54	0.114583
envOPS12	Chloroflexi	Anaerolineae	envOPS12	none	none	none	0.0121733	54	0.119342
OTU-OTU-741	Bacteroidetes	[Saprospirae]	[Saprospirales]	Chitinophagaceae	none	none	0.015909	53	0.127747
OTU-OTU-810	Actinobacteria	Thermoleophilia	Solirubrobacterales	none	none	none	0.0011791	50	0.115758
OTU-OTU-94	Actinobacteria	Acidimicrobiia	Acidimicrobiales	none	none	none	0.025777	48	0.138771
DS-18	Acidobacteria	iii1-8	DS-18	none	none	none	0.00471759	32	0.204697
OTU-OTU-344	Proteobacteria	Betaproteobacteria	none	none	none	none	0.0414659	31	0.19652
OTU-OTU-200	Acidobacteria	Acidobacteria-6	iii1-15	mb2424	none	none	0.00208179	31	0.201952
OTU-OTU-75	Proteobacteria	Alphaproteobacteria	Rhizobiales	Hyphomicrobiaceae	none	none	0.0484002	31	0.229752
OTU-OTU-226	TM7	TM7-3	none	none	none	none	0.0007	30	0.203226
iii1-8	Acidobacteria	iii1-8	none	none	none	none	0.00471759	30	0.212963
OTU-OTU-101	Proteobacteria	Alphaproteobacteria	Rhizobiales	none	none	none	0.0628884	30	0.180268
OTU-OTU-86	Acidobacteria	iii1-8	DS-18	none	none	none	0.00471759	30	0.228889
OTU-OTU-307	Actinobacteria	Actinobacteria	Actinomycetales	Nocardioidaceae	none	none	0	29	0.193047
OTU-OTU-174	Bacteroidetes	[Saprospirae]	[Saprospirales]	Chitinophagaceae	none	none	7.25e-05	28	0.224974
Rhizobiaceae	Proteobacteria	Alphaproteobacteria	Rhizobiales	Rhizobiaceae	none	none	0.0160055	27	0.264322
Anaerolineae	Chloroflexi	Anaerolineae	none	none	none	none	0.0385712	26	0.209453
OTU-OTU-53	Proteobacteria	Alphaproteobacteria	Rhizobiales	Bradyrhizobiaceae	none	none	0.0354343	26	0.230769
RB41	Acidobacteria	Chloracidobacteria	RB41	none	none	none	0.40877	26	0.260563
Bradyrhizobiaceae	Proteobacteria	Alphaproteobacteria	Rhizobiales	Bradyrhizobiaceae	none	none	0.0354343	26	0.230769
OTU-OTU-1077	Acidobacteria	[Chloracidobacteria]	RB41	none	none	none	0.0734804	25	0.237818
OTU-OTU-10	Acidobacteria	[Chloracidobacteria]	RB41	Ellin6075	none	none	0.00943384	25	0.367451
Chloracidobacteria	Acidobacteria	Chloracidobacteria	none	none	none	none	0.40877	25	0.310769
OTU-OTU-221	Acidobacteria	[Chloracidobacteria]	RB41	none	none	none	0.0512281	24	0.136574
OTU-OTU-327	Acidobacteria	[Chloracidobacteria]	RB41	none	none	none	0.0608504	24	0.190549
OTU-OTU-1218	Actinobacteria	Actinobacteria	Actinomycetales	none	none	none	0.0419787	23	0.181541
OTU-OTU-144	Chloroflexi	Ellin6529	none	none	none	none	0.10013	23	0.366924
OTU-OTU-57	TM7	TM7-1	none	none	none	none	0.000212	22	0.295242
OTU-OTU-24	Proteobacteria	Alphaproteobacteria	Rhizobiales	none	none	none	0.0667789	22	0.286483
OTU-OTU-288	Acidobacteria	[Chloracidobacteria]	RB41	none	none	none	0.0245136	21	0.385941
OTU-OTU-252	Actinobacteria	Thermoleophilia	Gaiellales	Gaiellaceae	none	none	0.0137875	20	0.356838
Alcaligenaceae	Proteobacteria	Betaproteobacteria	Burkholderiales	Alcaligenaceae	none	none	0.0358655	20	0.326172
OTU-OTU-45	Proteobacteria	Betaproteobacteria	Burkholderiales	Alcaligenaceae	none	none	0.0358655	20	0.326172
OTU-OTU-11520	Proteobacteria	Alphaproteobacteria	Rhizobiales	Hyphomicrobiaceae	Rhodoplanes	none	0.0440342	20	0.14403
OTU-OTU-314	Proteobacteria	Betaproteobacteria	none	none	none	none	0.0350838	20	0.351653
Nitrospira	Nitrospirae	Nitrospira	none	none	none	none	0.068608	19	0.38091
OTU-OTU-194	Actinobacteria	Thermoleophilia	Gaiellales	Gaiellaceae	none	none	0.0271829	19	0.140054
Nitrospirae	Nitrospirae	none	none	none	none	none	0.068608	19	0.38091
Nitrospira1	Nitrospirae	Nitrospira	Nitrospirales	Nitrospiraceae	Nitrospira1	none	0.068608	19	0.38091
OTU-OTU-179	Actinobacteria	Thermoleophilia	Solirubrobacterales	none	none	none	0.00338689	19	0.320531
Acidobacteria-6	Acidobacteria	Acidobacteria-6	none	none	none	none	0.257045	19	0.325173
OTU-OTU-474	Acidobacteria	Acidobacteria-6	iii1-15	none	none	none	0.0396163	18	0.146417
Oxalobacteraceae	Proteobacteria	Betaproteobacteria	Burkholderiales	Oxalobacteraceae	none	none	0.0290569	18	0.236497
OTU-OTU-503	Acidobacteria	[Chloracidobacteria]	RB41	Ellin6075	none	none	0.00943237	18	0.29449
Nitrospirales	Nitrospirae	Nitrospira	Nitrospirales	none	none	none	0.068608	18	0.387947
Nitrospiraceae	Nitrospirae	Nitrospira	Nitrospirales	Nitrospiraceae	none	none	0.068608	18	0.387006
OTU-OTU-74	Proteobacteria	Alphaproteobacteria	Rhizobiales	none	none	none	0.0395087	18	0.329248
OTU-OTU-85	Acidobacteria	Acidobacteria-6	iii1-15	none	none	none	0.030097	18	0.317732
OTU-OTU-530	Bacteroidetes	[Saprospirae]	[Saprospirales]	Chitinophagaceae	none	none	0.00894258	18	0.200758
OTU-OTU-117	Bacteroidetes	Cytophagia	Cytophagales	Cytophagaceae	none	none	3.51e-05	18	0.296727
OTU-OTU-184	Nitrospirae	Nitrospira	Nitrospirales	Nitrospiraceae	Nitrospira	none	0.068608	18	0.387947
OTU-OTU-316	Proteobacteria	Betaproteobacteria	Burkholderiales	Oxalobacteraceae	none	none	0.0290569	18	0.236497
Gaiellaceae	Actinobacteria	Thermoleophilia	Gaiellales	Gaiellaceae	none	none	0.125979	17	0.197319
OTU-OTU-158	Actinobacteria	Thermoleophilia	Solirubrobacterales	none	none	none	0.00942675	17	0.310976
OTU-OTU-317	Actinobacteria	Thermoleophilia	Solirubrobacterales	none	none	none	0.0186329	17	0.177823
OTU-OTU-242	Actinobacteria	Thermoleophilia	Solirubrobacterales	none	none	none	0.0175051	17	0.441176
OTU-OTU-97	Chloroflexi	Ellin6529	none	none	none	none	0.0952045	16	0.165476
OTU-OTU-150	Proteobacteria	Alphaproteobacteria	Rhodospirillales	Rhodospirillaceae	none	none	0.0244544	16	0.201389
Iamiaceae	Actinobacteria	Acidimicrobiia	Acidimicrobiales	Iamiaceae	none	none	0.00829597	16	0.32884
MND1	Proteobacteria	Betaproteobacteria	MND1	none	none	none	0.0446712	16	0.1875
OTU-OTU-465	Proteobacteria	Betaproteobacteria	MND1	none	none	none	0.0446712	16	0.1875
Solibacteres	Acidobacteria	Solibacteres	none	none	none	none	0.024181	16	0.182292
OTU-OTU-202	Actinobacteria	Acidimicrobiia	Acidimicrobiales	Iamiaceae	Iamia	none	0.00829597	16	0.32884
Rhodoplanes	Proteobacteria	Alphaproteobacteria	Rhizobiales	Hyphomicrobiaceae	Rhodoplanes	none	0.194591	16	0.154713
OTU-OTU-300	Actinobacteria	Actinobacteria	Actinomycetales	Micromonosporaceae	none	none	0.0027076	16	0.213908
Iamia	Actinobacteria	Acidimicrobiia	Acidimicrobiales	Iamiaceae	Iamia	none	0.00829597	16	0.32884
OTU-OTU-130	Proteobacteria	Betaproteobacteria	Burkholderiales	none	none	none	0.00119279	16	0.153519
OTU-OTU-673	Acidobacteria	[Chloracidobacteria]	RB41	none	none	none	0.0392322	16	0.176339
Solibacterales	Acidobacteria	Solibacteres	Solibacterales	none	none	none	0.024181	16	0.1875
OTU-OTU-139	Proteobacteria	Alphaproteobacteria	Rhizobiales	Hyphomicrobiaceae	Rhodoplanes	none	0.083832	16	0.204637
OTU-OTU-131	Proteobacteria	Alphaproteobacteria	Sphingomonadales	Erythrobacteraceae	none	none	0.00246575	15	0.387611
Mycobacterium	Actinobacteria	Actinobacteria1	Actinomycetales	Mycobacteriaceae	Mycobacterium	none	0.0273251	15	0.158222
OTU-OTU-15338	Actinobacteria	Acidimicrobiia	Acidimicrobiales	C111	none	none	0.00951568	15	0.377945
Afifella	Proteobacteria	Alphaproteobacteria	Rhizobiales	Rhodobiaceae	Afifella	none	0.0356121	15	0.149383
OTU-OTU-128	Proteobacteria	Alphaproteobacteria	Rhizobiales	Rhizobiaceae	none	none	0.00778369	15	0.370732
Erythrobacteraceae	Proteobacteria	Alphaproteobacteria	Sphingomonadales	Erythrobacteraceae	none	none	0.00246575	15	0.387611
Mycobacteriaceae	Actinobacteria	Actinobacteria1	Actinomycetales	Mycobacteriaceae	none	none	0.0273251	15	0.158222
Rhodobiaceae	Proteobacteria	Alphaproteobacteria	Rhizobiales	Rhodobiaceae	none	none	0.0356121	15	0.149383
OTU-OTU-88	Proteobacteria	Alphaproteobacteria	Rhizobiales	Rhodobiaceae	Afifella	none	0.0343249	15	0.152778
Micromonosporaceae	Actinobacteria	Actinobacteria1	Actinomycetales	Micromonosporaceae	none	none	0.0287929	14	0.227273
OTU-OTU-98	Actinobacteria	MB-A2-108	0319-7L14	none	none	none	0.00290282	14	0.372718
Gemmatimonadetes1	Gemmatimonadetes	Gemmatimonadetes1	none	none	none	none	0.0263496	14	0.202521
OTU-OTU-52	Actinobacteria	Thermoleophilia	Solirubrobacterales	none	none	none	0.0763487	14	0.507003
OTU-OTU-84	Actinobacteria	Thermoleophilia	Gaiellales	none	none	none	0.0677292	14	0.269158
OTU-OTU-166	Gemmatimonadetes	Gemmatimonadetes	N1423WL	none	none	none	0.0263496	14	0.202521
OTU-OTU-230	Acidobacteria	Solibacteres	Solibacterales	none	none	none	0.0220096	14	0.19335
FFCH4570	Chloroflexi	TK10	B07_WMSP1	FFCH4570	none	none	0.0246875	14	0.398332
OTU-OTU-203	Proteobacteria	Alphaproteobacteria	none	none	none	none	0.0133313	14	0.146008
Anaerospora	Proteobacteria	Alphaproteobacteria	Rhodobacterales	Rhodobacteraceae	Anaerospora	none	2e-05	14	0.228237
B07_WMSP1	Chloroflexi	TK10	B07_WMSP1	none	none	none	0.0246875	14	0.398332
N1423WL	Gemmatimonadetes	Gemmatimonadetes1	N1423WL	none	none	none	0.0263496	14	0.202521
OTU-OTU-270	Chloroflexi	TK10	B07_WMSP1	FFCH4570	none	none	0.0246875	14	0.398332
OTU-OTU-255	Acidobacteria	[Chloracidobacteria]	RB41	none	none	none	1.33e-05	13	0.237278
Acidobacteria	Acidobacteria	none	none	none	none	none	0.767382	13	0.241058
OTU-OTU-191	Proteobacteria	Alphaproteobacteria	Rhodobacterales	Rhodobacteraceae	Anaerospora	none	2e-05	13	0.233173
Chthoniobacteraceae	Verrucomicrobia	Spartobacteria	Chthoniobacterales	Chthoniobacteraceae	none	none	0.272702	13	0.244615
OTU-OTU-16	Cyanobacteria	Synechococcophycideae	Pseudanabaenales	Pseudanabaenaceae	none	none	1.32e-05	13	0.427056
Spartobacteria	Verrucomicrobia	Spartobacteria	none	none	none	none	0.272702	13	0.244615
OTU-OTU-44	Cyanobacteria	Synechococcophycideae	Pseudanabaenales	Pseudanabaenaceae	Leptolyngbya	none	1.32e-05	13	0.427056
Gemmatimonadetes	Gemmatimonadetes	none	none	none	none	none	0.0651653	12	0.186747
OTU-OTU-104	Proteobacteria	Alphaproteobacteria	Rhodospirillales	Acetobacteraceae	none	none	0.00081	12	0.140034
OTU-OTU-92	Actinobacteria	Thermoleophilia	Gaiellales	Gaiellaceae	none	none	0.015243	12	0.557823
OTU-OTU-3483	Proteobacteria	Alphaproteobacteria	Rhodobacterales	Rhodobacteraceae	none	none	5.89e-05	12	0.177778
Betaproteobacteria	Proteobacteria	Betaproteobacteria	none	none	none	none	0.471455	12	0.162551
Sphingomonadaceae	Proteobacteria	Alphaproteobacteria	Sphingomonadales	Sphingomonadaceae	none	none	0.158713	12	0.144737
Chthoniobacterales	Verrucomicrobia	Spartobacteria	Chthoniobacterales	none	none	none	0.272702	12	0.243197
OTU-OTU-165	Actinobacteria	Actinobacteria	Actinomycetales	Mycobacteriaceae	Mycobacterium	none	0.0114324	12	0.208333
IS-44	Proteobacteria	Betaproteobacteria	IS-44	none	none	none	0.0244687	11	0.253444
OTU-OTU-411	Proteobacteria	Betaproteobacteria	Burkholderiales	Comamonadaceae	none	none	0.00336909	11	0.249471
OTU-OTU-258	Proteobacteria	Betaproteobacteria	IS-44	none	none	none	0.0244687	11	0.253444
OTU-OTU-120	Proteobacteria	Alphaproteobacteria	Rhizobiales	Hyphomicrobiaceae	Rhodoplanes	none	0.0189374	11	0.183502
Sphingomonadales	Proteobacteria	Alphaproteobacteria	Sphingomonadales	none	none	none	0.163472	11	0.157842
OTU-OTU-894	Actinobacteria	Thermoleophilia	Solirubrobacterales	Solirubrobacteraceae	none	none	0.0213322	11	0.177866
DA101	Verrucomicrobia	Spartobacteria	Chthoniobacterales	Chthoniobacteraceae	DA101	none	0.264377	11	0.256566
OTU-OTU-155	Verrucomicrobia	[Methylacidiphilae]	S-BQ2-57	none	none	none	0.0932345	11	0.283217
OTU-OTU-260	Actinobacteria	Thermoleophilia	Solirubrobacterales	none	none	none	0.00104571	11	0.211076
OTU-OTU-80	Chloroflexi	Gitt-GS-136	none	none	none	none	0.0293714	11	0.279942
S-BQ2-57	Verrucomicrobia	Methylacidiphilae	S-BQ2-57	none	none	none	0.0932345	11	0.283217
OTU-OTU-249	Chloroflexi	TK17	mle1-48	none	none	none	0.000912	11	0.345308
OTU-OTU-276	Actinobacteria	Actinobacteria	Actinomycetales	none	none	none	0.000138	11	0.266909
Methylacidiphilae	Verrucomicrobia	Methylacidiphilae	none	none	none	none	0.0932345	11	0.283217
OTU-OTU-401	Acidobacteria	Acidobacteria-6	CCU21	none	none	none	0.0258892	10	0.186022
OTU-OTU-190	Actinobacteria	Actinobacteria	Actinomycetales	Nocardioidaceae	none	none	0.0162869	10	0.243243
CCU21	Acidobacteria	Acidobacteria-6	CCU21	none	none	none	0.0258892	10	0.186022
OTU-OTU-62	Proteobacteria	Alphaproteobacteria	Sphingomonadales	Sphingomonadaceae	Sphingomonas	none	0.00285512	10	0.306494
Rhodobacterales	Proteobacteria	Alphaproteobacteria	Rhodobacterales	none	none	none	0.00600044	10	0.205
OTU-OTU-1697	Cyanobacteria	Chloroplast	Chlorophyta	none	none	none	1.25e-05	10	0.591346
Pedomicrobium	Proteobacteria	Alphaproteobacteria	Rhizobiales	Hyphomicrobiaceae	Pedomicrobium	none	0.0153724	10	0.197143
OTU-OTU-3320	Actinobacteria	Actinobacteria	Actinomycetales	none	none	none	0.0284179	10	0.3
OTU-OTU-109	Bacteroidetes	Cytophagia	Cytophagales	Cytophagaceae	Spirosoma	none	0	10	0.591346
OTU-OTU-48	Cyanobacteria	Synechococcophycideae	Pseudanabaenales	Pseudanabaenaceae	Leptolyngbya	none	0	10	0.591346
OTU-OTU-195	Actinobacteria	Actinobacteria	Actinomycetales	none	none	none	0.0389456	10	0.244444
Spirosoma	Bacteroidetes	Cytophagia	Cytophagales	Cytophagaceae	Spirosoma	none	0	10	0.591346
Alphaproteobacteria	Proteobacteria	Alphaproteobacteria	none	none	none	none	0.8385	9	0.233618
OTU-OTU-236	Bacteroidetes	[Saprospirae]	[Saprospirales]	Chitinophagaceae	none	none	0.0312036	9	0.199653
Proteobacteria	Proteobacteria	none	none	none	none	none	1.37461	9	0.268254
OTU-OTU-225	Proteobacteria	Alphaproteobacteria	Rhizobiales	Hyphomicrobiaceae	Pedomicrobium	none	0.0153724	9	0.201587
OTU-OTU-264	Chloroflexi	Anaerolineae	SBR1031	A4b	none	none	0.000574	9	0.623188
OTU-OTU-90	Proteobacteria	Alphaproteobacteria	Rhizobiales	Hyphomicrobiaceae	none	none	2.72e-05	9	0.630658
Hymenobacter	Bacteroidetes	Cytophagia	Cytophagales	Cytophagaceae	Hymenobacter	none	7.02e-06	9	0.651564
OTU-OTU-498	Verrucomicrobia	[Pedosphaerae]	[Pedosphaerales]	auto67_4W	none	none	0.0139637	9	0.262153
auto67_4W	Verrucomicrobia	Pedosphaerae	Pedosphaerales	auto67_4W	none	none	0.0139637	9	0.262153
OTU-OTU-153	Acidobacteria	[Chloracidobacteria]	RB41	Ellin6075	none	none	0	9	0.653846
OTU-OTU-159	Bacteroidetes	Cytophagia	Cytophagales	Cytophagaceae	Hymenobacter	none	7.02e-06	9	0.651564
OTU-OTU-77	Actinobacteria	Acidimicrobiia	Acidimicrobiales	C111	none	none	0.00899205	9	0.31746
mle1-48	Chloroflexi	TK17	mle1-48	none	none	none	0.000912	9	0.286885
TK17	Chloroflexi	TK17	none	none	none	none	0.000912	9	0.285975
OTU-OTU-449	Actinobacteria	Actinobacteria	Actinomycetales	Pseudonocardiaceae	Pseudonocardia	none	0.00438125	9	0.246488
A4b	Chloroflexi	Anaerolineae	SBR1031	A4b	none	none	0.0211682	8	0.202586
OTU-OTU-2915	Bacteroidetes	[Saprospirae]	[Saprospirales]	Chitinophagaceae	none	none	0.00804102	8	0.224206
OTU-OTU-151	TM7	TM7-3	none	none	none	none	0.000109	8	0.365691
OTU-OTU-157	Actinobacteria	Actinobacteria	Actinomycetales	Intrasporangiaceae	none	none	0.00835015	8	0.23913
Kouleothrixaceae	Chloroflexi	Chloroflexi1	Roseiflexales	Kouleothrixaceae	none	none	0.0610125	8	0.2775
mb2424	Acidobacteria	Acidobacteria-6	iii1-15	mb2424	none	none	0.00413246	8	0.648684
OTU-OTU-43	Cyanobacteria	Synechococcophycideae	Pseudanabaenales	Pseudanabaenaceae	Leptolyngbya	none	6.67e-06	8	0.372748
Hyphomicrobium	Proteobacteria	Alphaproteobacteria	Rhizobiales	Hyphomicrobiaceae	Hyphomicrobium	none	0.0151256	8	0.237069
OTU-OTU-3713	Chloroflexi	Chloroflexi	[Roseiflexales]	[Kouleothrixaceae]	none	none	0.0071772	8	0.207547
SBR1031	Chloroflexi	Anaerolineae	SBR1031	none	none	none	0.0211682	8	0.202586
OTU-OTU-7682	Actinobacteria	Actinobacteria	Actinomycetales	none	none	none	0.0318146	8	0.293605
OTU-OTU-492	Acidobacteria	Acidobacteria-6	iii1-15	none	none	none	0.0505406	8	0.246951
OTU-OTU-41	Proteobacteria	Alphaproteobacteria	Rhizobiales	Rhizobiaceae	none	none	0.00822182	8	0.216772
OTU-OTU-47	Actinobacteria	Actinobacteria	Actinomycetales	Micromonosporaceae	Dactylosporangium	none	0.00646164	8	0.265369
Armatimonadetes	Armatimonadetes	none	none	none	none	none	0.000146	8	0.310039
OTU-OTU-146	Proteobacteria	Betaproteobacteria	Ellin6067	none	none	none	0.0265824	8	0.377273
Dactylosporangium	Actinobacteria	Actinobacteria1	Actinomycetales	Micromonosporaceae	Dactylosporangium	none	0.00646164	8	0.265369
OTU-OTU-17	Actinobacteria	Actinobacteria	Actinomycetales	Nocardioidaceae	none	none	0.00193634	8	0.28125
OTU-OTU-389	Actinobacteria	Acidimicrobiia	Acidimicrobiales	EB1017	none	none	0.0213276	7	0.216216
OTU-OTU-161	Acidobacteria	Acidobacteriia	Acidobacteriales	Koribacteraceae	none	none	0.0270804	7	0.330049
Bacteroidetes	Bacteroidetes	none	none	none	none	none	0.144608	7	0.301158
OTU-OTU-277	Proteobacteria	Alphaproteobacteria	Rhizobiales	Hyphomicrobiaceae	Hyphomicrobium	none	0.0151256	7	0.291667
Roseiflexales	Chloroflexi	Chloroflexi1	Roseiflexales	none	none	none	0.0610125	7	0.321429
OTU-OTU-108	Acidobacteria	Acidobacteria-6	iii1-15	mb2424	none	none	0.00205067	7	0.454082
Chloroflexi1	Chloroflexi	Chloroflexi1	none	none	none	none	0.0610311	7	0.291545
EB1017	Actinobacteria	Acidimicrobiia	Acidimicrobiales	EB1017	none	none	0.0213276	7	0.216216
OTU-OTU-142	Bacteroidetes	[Saprospirae]	[Saprospirales]	Chitinophagaceae	none	none	5.4e-05	7	0.405024
TM7	TM7	none	none	none	none	none	0.0232241	7	0.225275
OTU-OTU-2000	Actinobacteria	Thermoleophilia	Gaiellales	Gaiellaceae	none	none	0.0260262	7	0.303136
Acidobacteriales	Acidobacteria	Acidobacteriia	Acidobacteriales	none	none	none	0.0270804	7	0.280462
OTU-OTU-49	Actinobacteria	Actinobacteria	Actinomycetales	Pseudonocardiaceae	Pseudonocardia	none	0.0904933	7	0.237609
OD1	OD1	none	none	none	none	none	0.083537	7	0.346939
Armatimonadia	Armatimonadetes	Armatimonadia	none	none	none	none	0.000146	7	0.330049
Verrucomicrobia	Verrucomicrobia	none	none	none	none	none	0.406243	6	0.383333
Koribacteraceae	Acidobacteria	Acidobacteriia	Acidobacteriales	Koribacteraceae	none	none	0.0270804	6	0.273077
Armatimonadaceae	Armatimonadetes	Armatimonadia	Armatimonadales	Armatimonadaceae	none	none	0.000146	6	0.386731
OTU-OTU-713	Armatimonadetes	Armatimonadia	Armatimonadales	Armatimonadaceae	none	none	0.000146	6	0.386731
Chitinophagaceae	Bacteroidetes	Saprospirae	Saprospirales	Chitinophagaceae	none	none	0.13592	6	0.358586
Saprospirae	Bacteroidetes	Saprospirae	none	none	none	none	0.13592	6	0.358586
OTU-OTU-68	Actinobacteria	Acidimicrobiia	Acidimicrobiales	C111	none	none	0.0120265	6	0.4
Pedosphaerae	Verrucomicrobia	Pedosphaerae	none	none	none	none	0.0208411	6	0.387681
Pedosphaerales	Verrucomicrobia	Pedosphaerae	Pedosphaerales	none	none	none	0.0208411	6	0.387681
Kaistobacter	Proteobacteria	Alphaproteobacteria	Sphingomonadales	Sphingomonadaceae	Kaistobacter	none	0.0637572	6	0.238095
OTU-OTU-152	Bacteroidetes	[Saprospirae]	[Saprospirales]	Chitinophagaceae	none	none	0.0167025	6	0.214815
Acidobacteriia	Acidobacteria	Acidobacteriia	none	none	none	none	0.0270804	6	0.310145
Saprospirales	Bacteroidetes	Saprospirae	Saprospirales	none	none	none	0.13592	6	0.358586
Gitt-GS-136	Chloroflexi	Gitt-GS-136	none	none	none	none	0.162146	6	0.5
Pseudonocardiaceae	Actinobacteria	Actinobacteria1	Actinomycetales	Pseudonocardiaceae	none	none	0.0965093	6	0.305556
OTU-OTU-337	Proteobacteria	Alphaproteobacteria	Rhizobiales	Rhodobiaceae	Afifella	none	0.00128726	6	0.904215
Pseudonocardia	Actinobacteria	Actinobacteria1	Actinomycetales	Pseudonocardiaceae	Pseudonocardia	none	0.0965093	6	0.305556
OTU-OTU-40	TM7	TM7-1	none	none	none	none	0.0015455	5	0.333333
OTU-OTU-91	Chloroflexi	Chloroflexi	[Roseiflexales]	[Kouleothrixaceae]	none	none	0.0245741	5	0.295
OTU-OTU-12017	Proteobacteria	Alphaproteobacteria	Rhodospirillales	Acetobacteraceae	none	none	2.41e-05	5	0.431373
Ellin6075	Acidobacteria	Chloracidobacteria	RB41	Ellin6075	none	none	0.159452	5	0.317949
Kineosporiaceae	Actinobacteria	Actinobacteria1	Actinomycetales	Kineosporiaceae	none	none	0.0464467	5	0.3
OTU-OTU-51	Cyanobacteria	Chloroplast	Chlorophyta	none	none	none	7.69e-05	5	0.476404
OTU-OTU-28	Actinobacteria	Actinobacteria	Actinomycetales	Kineosporiaceae	none	none	0.0464467	5	0.3
Armatimonadales	Armatimonadetes	Armatimonadia	Armatimonadales	none	none	none	0.000146	5	0.435417
OTU-OTU-3	Proteobacteria	Alphaproteobacteria	Sphingomonadales	Sphingomonadaceae	Kaistobacter	none	0.0275791	5	0.226087
TK10	Chloroflexi	TK10	none	none	none	none	0.0285551	5	0.355556
OTU-OTU-156	Chloroflexi	Ellin6529	none	none	none	none	0.0267625	5	0.269565
Trebouxiophyceae	Cyanobacteria	Chloroplast	Chlorophyta	Trebouxiophyceae	none	none	9.24e-05	5	0.431373
OTU-OTU-89	Actinobacteria	Actinobacteria	Actinomycetales	none	none	none	0.000692	5	0.64
OTU-OTU-524	TM7	SC3	none	none	none	none	0.0140396	5	0.255738
OTU-OTU-222	Acidobacteria	Solibacteres	Solibacterales	none	none	none	2.41e-05	5	0.431373
Microbacteriaceae	Actinobacteria	Actinobacteria1	Actinomycetales	Microbacteriaceae	none	none	0.0129234	5	0.411765
SC3	TM7	SC3	none	none	none	none	0.0140396	4	0.3625
Aurantimonadaceae	Proteobacteria	Alphaproteobacteria	Rhizobiales	Aurantimonadaceae	none	none	5.36e-06	4	0.443548
OTU-OTU-613	Verrucomicrobia	[Spartobacteria]	[Chthoniobacterales]	[Chthoniobacteraceae]	DA101	none	0.0391286	4	0.296875
OTU-OTU-25	Proteobacteria	Alphaproteobacteria	Sphingomonadales	Sphingomonadaceae	Novosphingobium	none	0.006214	4	0.443182
OTU-OTU-8462	Proteobacteria	Alphaproteobacteria	Rhizobiales	Hyphomicrobiaceae	Rhodoplanes	none	0.0249523	4	0.386364
OTU-OTU-79	Actinobacteria	Actinobacteria	Actinomycetales	Microbacteriaceae	Salinibacterium	none	0.0123985	4	0.413793
OTU-OTU-160	Verrucomicrobia	[Spartobacteria]	[Chthoniobacterales]	[Chthoniobacteraceae]	DA101	none	0.0756389	4	0.333333
Deltaproteobacteria	Proteobacteria	Deltaproteobacteria	none	none	none	none	0.0513541	4	0.472222
Ellin6067	Proteobacteria	Betaproteobacteria	Ellin6067	none	none	none	0.0668368	4	0.35
iii1-15	Acidobacteria	Acidobacteria-6	iii1-15	none	none	none	0.231156	4	0.465909
OTU-OTU-3282	Proteobacteria	Alphaproteobacteria	Sphingomonadales	none	none	none	0.000229	4	0.972561
Sphingomonas	Proteobacteria	Alphaproteobacteria	Sphingomonadales	Sphingomonadaceae	Sphingomonas	none	0.0094717	4	0.428571
OTU-OTU-821	Proteobacteria	Deltaproteobacteria	Syntrophobacterales	Syntrophobacteraceae	none	none	0.0236396	4	0.53125
OTU-OTU-123	Cyanobacteria	Chloroplast	Chlorophyta	Trebouxiophyceae	none	none	9.24e-05	4	0.536517
OTU-OTU-134	Actinobacteria	Thermoleophilia	Gaiellales	Gaiellaceae	none	none	0.0164045	4	0.410714
OTU-OTU-192	Proteobacteria	Alphaproteobacteria	Rhizobiales	Aurantimonadaceae	none	none	5.36e-06	4	0.443548
OTU-OTU-544	Proteobacteria	Betaproteobacteria	Burkholderiales	Comamonadaceae	none	none	0.00400019	4	0.337838
OTU-OTU-27	Acidobacteria	[Chloracidobacteria]	RB41	Ellin6075	none	none	0.0910418	4	0.28125
Syntrophobacterales	Proteobacteria	Deltaproteobacteria	Syntrophobacterales	none	none	none	0.0236396	4	0.53125
OTU-OTU-170	Actinobacteria	Thermoleophilia	Solirubrobacterales	none	none	none	0.0207259	4	0.283582
Chlorophyta	Cyanobacteria	Chloroplast	Chlorophyta	none	none	none	0.000695	4	0.421875
OTU-OTU-61	Acidobacteria	Acidobacteria-6	iii1-15	none	none	none	0.00317929	4	0.416667
Syntrophobacteraceae	Proteobacteria	Deltaproteobacteria	Syntrophobacterales	Syntrophobacteraceae	none	none	0.0236396	4	0.53125
Salinibacterium	Actinobacteria	Actinobacteria1	Actinomycetales	Microbacteriaceae	Salinibacterium	none	0.0123985	4	0.413793
Novosphingobium	Proteobacteria	Alphaproteobacteria	Sphingomonadales	Sphingomonadaceae	Novosphingobium	none	0.006214	4	0.443182
OTU-OTU-817	Actinobacteria	Thermoleophilia	Solirubrobacterales	none	none	none	0.000901	4	1
OTU-OTU-247	Acidobacteria	Solibacteres	Solibacterales	none	none	none	0.000105	4	0.58209
OTU-OTU-50	Cyanobacteria	Chloroplast	Chlorophyta	none	none	none	0.000513	4	0.451613
AKIW781	Chloroflexi	Chloroflexi1	AKIW781	none	none	none	1.86e-05	3	0.776119
OTU-OTU-439	Chloroflexi	Ellin6529	none	none	none	none	0.0284521	3	0.416667
Acetobacteraceae	Proteobacteria	Alphaproteobacteria	Rhodospirillales	Acetobacteraceae	none	none	0.00186175	3	0.647059
OTU-OTU-177	Proteobacteria	Alphaproteobacteria	Rhodobacterales	Rhodobacteraceae	none	none	0.000476	3	0.888889
OTU-OTU-11	Proteobacteria	Alphaproteobacteria	Sphingomonadales	Sphingomonadaceae	none	none	0.000352	3	0.462585
OTU-OTU-6	Proteobacteria	Alphaproteobacteria	Sphingomonadales	Sphingomonadaceae	none	none	0.0619687	3	0.366667
OTU-OTU-136	Chloroflexi	Chloroflexi	AKIW781	none	none	none	1.86e-05	3	0.776119
OTU-OTU-56	Acidobacteria	[Chloracidobacteria]	RB41	Ellin6075	none	none	0.0349902	3	0.347826
OTU-OTU-141	Actinobacteria	Thermoleophilia	Solirubrobacterales	Patulibacteraceae	none	none	0.0435096	3	0.466667
OTU-OTU-78	Proteobacteria	Betaproteobacteria	Burkholderiales	Comamonadaceae	none	none	0.00684141	2	0
OTU-OTU-83	Bacteroidetes	[Saprospirae]	[Saprospirales]	Chitinophagaceae	none	none	0.000402	2	0.961538
Patulibacteraceae	Actinobacteria	Thermoleophilia	Solirubrobacterales	Patulibacteraceae	none	none	0.0436482	2	0.7
OTU-OTU-71	Actinobacteria	Actinobacteria	Actinomycetales	Pseudonocardiaceae	Pseudonocardia	none	0.00163474	2	0.666667
OTU-OTU-752	Verrucomicrobia	[Pedosphaerae]	[Pedosphaerales]	none	none	none	0.00687738	2	0.583333
OTU-OTU-7	Proteobacteria	Alphaproteobacteria	Sphingomonadales	Sphingomonadaceae	none	none	0.000903	2	0.666667
OTU-OTU-415	Proteobacteria	Alphaproteobacteria	Ellin329	none	none	none	0.0142193	2	0.5
Comamonadaceae	Proteobacteria	Betaproteobacteria	Burkholderiales	Comamonadaceae	none	none	0.0345436	2	0.5
OTU-OTU-125	Proteobacteria	Alphaproteobacteria	Rhizobiales	Phyllobacteriaceae	none	none	0.00369534	2	0.666667
OTU-OTU-12	Proteobacteria	Alphaproteobacteria	Sphingomonadales	none	none	none	0.0020644	2	0.566667
OTU-OTU-12224	Chloroflexi	Ellin6529	none	none	none	none	0.0823278	2	0.946429
OTU-OTU-42	Actinobacteria	Thermoleophilia	Solirubrobacterales	none	none	none	0.0810439	2	0.888889
OTU-OTU-22	Proteobacteria	Alphaproteobacteria	Rhodospirillales	Acetobacteraceae	none	none	0.000909	1	0
OTU-OTU-5332	Actinobacteria	Thermoleophilia	Solirubrobacterales	Solirubrobacteraceae	none	none	0.00997295	1	0
OTU-OTU-8	Actinobacteria	Actinobacteria	Actinomycetales	Intrasporangiaceae	none	none	0.176075	1	0
OTU-OTU-792	Proteobacteria	Gammaproteobacteria	Pseudomonadales	Pseudomonadaceae	Pseudomonas	none	0.00815335	1	0
Gammaproteobacteria	Proteobacteria	Gammaproteobacteria	none	none	none	none	0.0133056	1	0
OTU-OTU-59	Cyanobacteria	Gloeobacterophycideae	Gloeobacterales	Gloeobacteraceae	Gloeobacter	none	6.11e-05	1	0
Burkholderiaceae	Proteobacteria	Betaproteobacteria	Burkholderiales	Burkholderiaceae	none	none	8.9e-05	1	0
OTU-OTU-39	Proteobacteria	Alphaproteobacteria	Caulobacterales	Caulobacteraceae	Mycoplana	none	7.06e-05	1	0
Gloeobacter	Cyanobacteria	Gloeobacterophycideae	Gloeobacterales	Gloeobacteraceae	Gloeobacter	none	6.11e-05	1	0
OTU-OTU-502	OD1	SM2F11	none	none	none	none	0.0247099	1	0
Chloroplast	Cyanobacteria	Chloroplast	none	none	none	none	0.00335064	1	0
OTU-OTU-76	Bacteroidetes	Cytophagia	Cytophagales	Cytophagaceae	none	none	0.00214542	1	0
Myxococcales	Proteobacteria	Deltaproteobacteria	Myxococcales	none	none	none	0.0277146	1	0
OTU-OTU-318	Verrucomicrobia	[Spartobacteria]	[Chthoniobacterales]	[Chthoniobacteraceae]	DA101	none	0.00485485	1	0
Gloeobacteraceae	Cyanobacteria	Gloeobacterophycideae	Gloeobacterales	Gloeobacteraceae	none	none	6.11e-05	1	0
MB-A2-108	Actinobacteria	MB-A2-108	none	none	none	none	0.0735123	1	0
0319-7L14	Actinobacteria	MB-A2-108	0319-7L14	none	none	none	0.0735123	1	0
OTU-OTU-385	Proteobacteria	Gammaproteobacteria	Pseudomonadales	Pseudomonadaceae	Pseudomonas	none	0.00224206	1	0
OTU-OTU-154	Actinobacteria	Thermoleophilia	Solirubrobacterales	Patulibacteraceae	none	none	0.000139	1	0
OTU-OTU-167	Actinobacteria	Actinobacteria	Actinomycetales	none	none	none	9.65e-05	1	0
OTU-OTU-4	Cyanobacteria	Chloroplast	Streptophyta	none	none	none	0.00225221	1	0
OTU-OTU-196	Proteobacteria	Alphaproteobacteria	Rhodospirillales	Acetobacteraceae	none	none	0.0001	1	0
OTU-OTU-9413	Acidobacteria	[Chloracidobacteria]	RB41	Ellin6075	none	none	0.000226	1	0
OTU-OTU-658	Actinobacteria	Actinobacteria	Actinomycetales	Micromonosporaceae	Actinoplanes	none	0.00178806	1	0
OTU-OTU-374	Chloroflexi	Anaerolineae	SBR1031	A4b	none	none	0.00448188	1	0
OTU-OTU-8747	Acidobacteria	[Chloracidobacteria]	RB41	Ellin6075	none	none	0.00123332	1	0
OTU-OTU-960	Proteobacteria	Betaproteobacteria	none	none	none	none	0.0141812	1	0
OTU-OTU-1786	Bacteroidetes	[Saprospirae]	[Saprospirales]	Chitinophagaceae	none	none	0.00259529	1	0
OTU-OTU-127	Chloroflexi	Anaerolineae	SBR1031	A4b	none	none	0.00411495	1	0
OTU-OTU-105	Actinobacteria	Acidimicrobiia	Acidimicrobiales	C111	none	none	0.00468874	1	0
Gloeobacterales	Cyanobacteria	Gloeobacterophycideae	Gloeobacterales	none	none	none	6.11e-05	1	0
OTU-OTU-869	Actinobacteria	Acidimicrobiia	Acidimicrobiales	none	none	none	0.000253	1	0
OTU-OTU-262	Proteobacteria	Betaproteobacteria	Burkholderiales	Comamonadaceae	none	none	0.00746502	1	0
OTU-OTU-248	Bacteroidetes	[Saprospirae]	[Saprospirales]	Chitinophagaceae	none	none	9.45e-05	1	0
OTU-OTU-67	Actinobacteria	Actinobacteria	Actinomycetales	Nocardioidaceae	none	none	0.000163	1	0
OTU-OTU-223	Proteobacteria	Alphaproteobacteria	Sphingomonadales	Sphingomonadaceae	Sphingomonas	none	0.00023	1	0
Actinoplanes	Actinobacteria	Actinobacteria1	Actinomycetales	Micromonosporaceae	Actinoplanes	none	0.00178806	1	0
Gloeobacterophycideae	Cyanobacteria	Gloeobacterophycideae	none	none	none	none	6.11e-05	1	0
OTU-OTU-11301	Actinobacteria	Actinobacteria	Actinomycetales	Micromonosporaceae	none	none	0.00275233	1	0
OTU-OTU-974	Actinobacteria	Actinobacteria	Actinomycetales	Mycobacteriaceae	Mycobacterium	none	0.00191927	1	0
OTU-OTU-367	Proteobacteria	Betaproteobacteria	Ellin6067	none	none	none	0.0402544	1	0
OTU-OTU-521	Acidobacteria	Acidobacteria-6	iii1-15	none	none	none	0.013271	1	0
Mycoplana	Proteobacteria	Alphaproteobacteria	Caulobacterales	Caulobacteraceae	Mycoplana	none	7.06e-05	1	0
OTU-OTU-34	Proteobacteria	Alphaproteobacteria	Rhodobacterales	Rhodobacteraceae	none	none	9.63e-05	1	0
OTU-OTU-66	Proteobacteria	Alphaproteobacteria	Sphingomonadales	Sphingomonadaceae	none	none	0.000206	1	0
Lautropia	Proteobacteria	Betaproteobacteria	Burkholderiales	Burkholderiaceae	Lautropia	none	8.9e-05	1	0
Acidimicrobiia	Actinobacteria	Acidimicrobiia	none	none	none	none	0.22975	1	0
OTU-OTU-224	TM7	TM7-1	none	none	none	none	0.00251977	1	0
OTU-OTU-102	Acidobacteria	Solibacteres	Solibacterales	none	none	none	0.00125604	1	0
OTU-OTU-1	Cyanobacteria	Synechococcophycideae	Pseudanabaenales	Pseudanabaenaceae	Leptolyngbya	none	0.000129	1	0
OTU-OTU-297	Proteobacteria	Deltaproteobacteria	Myxococcales	none	none	none	0.0218106	1	0
OTU-OTU-29	Chloroflexi	Ellin6529	none	none	none	none	0.539348	1	0
SM2F11	OD1	SM2F11	none	none	none	none	0.0247099	1	0
OTU-OTU-111	Proteobacteria	Alphaproteobacteria	Rhodospirillales	none	none	none	0.000995	1	0
OTU-OTU-58	Chloroflexi	Anaerolineae	SBR1031	A4b	none	none	0.00732655	1	0
OTU-OTU-13	Actinobacteria	Acidimicrobiia	Acidimicrobiales	C111	none	none	0.125819	1	0
Phyllobacteriaceae	Proteobacteria	Alphaproteobacteria	Rhizobiales	Phyllobacteriaceae	none	none	0.00369534	1	0
OTU-OTU-380	Actinobacteria	Thermoleophilia	Solirubrobacterales	none	none	none	0.00480452	1	0
OTU-OTU-399	Proteobacteria	Betaproteobacteria	Burkholderiales	Burkholderiaceae	Lautropia	none	8.9e-05	1	0
OTU-OTU-831	Actinobacteria	Actinobacteria	Actinomycetales	Sporichthyaceae	none	none	0.00169648	1	0
OTU-OTU-245	Actinobacteria	MB-A2-108	0319-7L14	none	none	none	0.0706095	1	0
Cyanobacteria	Cyanobacteria	none	none	none	none	none	0.00550086	1	0
OTU-OTU-35	Verrucomicrobia	[Spartobacteria]	[Chthoniobacterales]	[Chthoniobacteraceae]	Chthoniobacter	none	0.00366114	1	0

## Sheet: Rhizosphere_Barren_Node
Supplementary Table 7. Node table of Barren Rhizosphere details for each node the ID, that is the identifies of every single node in the network, the phylogenetic affiliation described by the columns containing the phylum, class, order, family, genus and species, the abundance of the node, the degree of connection with other node (number of edge connected to that spefici node) and the Topological…
Id	Phylum	Class	Order	Family	Genus	Species	Abundance	Degree	TopologicalCoefficient
OTU-OTU-154	Actinobacteria	Thermoleophilia	Solirubrobacterales	Patulibacteraceae	none	none	0.012089	3	0.564103
Hyphomicrobiaceae	Proteobacteria	Alphaproteobacteria	Rhizobiales	Hyphomicrobiaceae	none	none	0.153436	10	0.348
OTU-OTU-85	Acidobacteria	Acidobacteria-6	iii1-15	none	none	none	0.0307427	3	0.428571
OTU-OTU-222	Acidobacteria	Solibacteres	Solibacterales	none	none	none	0.0176321	3	0.428571
OTU-OTU-385	Proteobacteria	Gammaproteobacteria	Pseudomonadales	Pseudomonadaceae	Pseudomonas	none	0.0111313	6	0.638393
OTU-OTU-276	Actinobacteria	Actinobacteria	Actinomycetales	none	none	none	0.0323912	7	0.555985
OTU-OTU-894	Actinobacteria	Thermoleophilia	Solirubrobacterales	Solirubrobacteraceae	none	none	0.00653562	6	0.296296
Caldilinea	Chloroflexi	Anaerolineae	Caldilineales	Caldilineaceae	Caldilinea	none	0.0129617	1	0
Pseudonocardiaceae	Actinobacteria	Actinobacteria1	Actinomycetales	Pseudonocardiaceae	none	none	0.0256879	1	0
OTU-OTU-1535	Actinobacteria	Actinobacteria	Actinomycetales	none	none	none	0.0117978	3	0.333333
OTU-OTU-160	Verrucomicrobia	[Spartobacteria]	[Chthoniobacterales]	[Chthoniobacteraceae]	DA101	none	7.37e-06	21	0.13326
OTU-OTU-44	Cyanobacteria	Synechococcophycideae	Pseudanabaenales	Pseudanabaenaceae	Leptolyngbya	none	0.0012844	1	0
OTU-OTU-161	Acidobacteria	Acidobacteriia	Acidobacteriales	Koribacteraceae	none	none	9.92e-06	102	0.051127
OTU-OTU-57	TM7	TM7-1	none	none	none	none	0.00223033	6	0.631173
Gemmatimonadetes1	Gemmatimonadetes	Gemmatimonadetes1	none	none	none	none	0.00452871	5	0.761111
Solirubrobacteraceae	Actinobacteria	Thermoleophilia	Solirubrobacterales	Solirubrobacteraceae	none	none	0.0414082	4	0.953271
Acidobacteriia	Acidobacteria	Acidobacteriia	none	none	none	none	9.92e-06	106	0.0443019
OTU-OTU-132	Chloroflexi	Anaerolineae	envOPS12	none	none	none	0.0129084	12	0.321528
Acidobacteriales	Acidobacteria	Acidobacteriia	Acidobacteriales	none	none	none	9.92e-06	102	0.0510167
OTU-OTU-214	Proteobacteria	Alphaproteobacteria	Rhodospirillales	Acetobacteraceae	none	none	0.00508167	4	0.953271
OTU-OTU-52	Actinobacteria	Thermoleophilia	Solirubrobacterales	none	none	none	0.00108351	6	0.637072
OTU-OTU-50	Cyanobacteria	Chloroplast	Chlorophyta	none	none	none	0.0237984	7	0.544402
OTU-OTU-211	Verrucomicrobia	Verrucomicrobiae	Verrucomicrobiales	Verrucomicrobiaceae	Luteolibacter	none	0.0291447	10	0.390517
Acidimicrobiia	Actinobacteria	Acidimicrobiia	none	none	none	none	0.273024	3	0.444444
OTU-OTU-38	Chloroflexi	Chloroflexi	[Roseiflexales]	[Kouleothrixaceae]	none	none	0.093289	5	0.453333
OTU-OTU-258	Proteobacteria	Betaproteobacteria	IS-44	none	none	none	0.00595641	5	0.410526
Afifella	Proteobacteria	Alphaproteobacteria	Rhizobiales	Rhodobiaceae	Afifella	none	0.0127597	11	0.367488
Rhodobacterales	Proteobacteria	Alphaproteobacteria	Rhodobacterales	none	none	none	0.108263	5	0.742857
Kineosporiaceae	Actinobacteria	Actinobacteria1	Actinomycetales	Kineosporiaceae	none	none	0.0741319	5	0.622222
Koribacteraceae	Acidobacteria	Acidobacteriia	Acidobacteriales	Koribacteraceae	none	none	9.92e-06	102	0.0575448
OTU-OTU-248	Bacteroidetes	[Saprospirae]	[Saprospirales]	Chitinophagaceae	none	none	0.0151813	6	0.63964
Hyphomonadaceae	Proteobacteria	Alphaproteobacteria	Rhodobacterales	Hyphomonadaceae	none	none	0.00792153	2	1
Actinosynnemataceae	Actinobacteria	Actinobacteria1	Actinomycetales	Actinosynnemataceae	none	none	0.00321323	2	1
OTU-OTU-2275	Proteobacteria	Betaproteobacteria	Burkholderiales	Comamonadaceae	none	none	0.00969836	3	0.666667
Hymenobacter	Bacteroidetes	Cytophagia	Cytophagales	Cytophagaceae	Hymenobacter	none	0.00242453	2	0.541667
Streptomyces	Actinobacteria	Actinobacteria1	Actinomycetales	Streptomycetaceae	Streptomyces	none	0.0423946	4	0.953271
OTU-OTU-242	Actinobacteria	Thermoleophilia	Solirubrobacterales	none	none	none	0.00277471	4	0.953271
Saprospirae	Bacteroidetes	Saprospirae	none	none	none	none	0.48861	2	1
OTU-OTU-246	Actinobacteria	Actinobacteria	Actinomycetales	Nocardioidaceae	Nocardioides	none	0.0179781	5	0.36
OTU-OTU-20	Cyanobacteria	Nostocophycideae	Nostocales	Nostocaceae	none	none	0.056372	5	0.256
OTU-OTU-48	Cyanobacteria	Synechococcophycideae	Pseudanabaenales	Pseudanabaenaceae	Leptolyngbya	none	0.00387055	3	0.52381
Verrucomicrobiales	Verrucomicrobia	Verrucomicrobiae	Verrucomicrobiales	none	none	none	0.046543	4	0.953271
Pedomicrobium	Proteobacteria	Alphaproteobacteria	Rhizobiales	Hyphomicrobiaceae	Pedomicrobium	none	0.00395717	6	0.628319
OTU-OTU-32	Cyanobacteria	Synechococcophycideae	Pseudanabaenales	Pseudanabaenaceae	Leptolyngbya	none	0.00756924	7	0.497143
OTU-OTU-31	Cyanobacteria	Nostocophycideae	Nostocales	Nostocaceae	none	none	0.0440527	3	0.433333
OTU-OTU-46	Actinobacteria	Thermoleophilia	Solirubrobacterales	Solirubrobacteraceae	none	none	0.0310903	4	0.953271
OTU-OTU-45	Proteobacteria	Betaproteobacteria	Burkholderiales	Alcaligenaceae	none	none	0.00580621	4	0.953271
OTU-OTU-43	Cyanobacteria	Synechococcophycideae	Pseudanabaenales	Pseudanabaenaceae	Leptolyngbya	none	0.000483	4	0.953271
wittichii	Proteobacteria	Alphaproteobacteria	Sphingomonadales	Sphingomonadaceae	Sphingomonas	wittichii	0.0117823	4	0.953271
OTU-OTU-203	Proteobacteria	Alphaproteobacteria	none	none	none	none	0.00289421	6	0.614583
OTU-OTU-236	Bacteroidetes	[Saprospirae]	[Saprospirales]	Chitinophagaceae	none	none	0.000322	13	0.325236
iii1-15	Acidobacteria	Acidobacteria-6	iii1-15	none	none	none	0.117991	5	0.433333
Ellin6067	Proteobacteria	Betaproteobacteria	Ellin6067	none	none	none	0.0228788	5	0.48
N1423WL	Gemmatimonadetes	Gemmatimonadetes1	N1423WL	none	none	none	0.00452871	5	0.761111
Rhizobiales	Proteobacteria	Alphaproteobacteria	Rhizobiales	none	none	none	0.347795	4	0.65
OTU-OTU-230	Acidobacteria	Solibacteres	Solibacterales	none	none	none	0.000446	5	0.754128
OTU-OTU-101	Proteobacteria	Alphaproteobacteria	Rhizobiales	none	none	none	0.012036	6	0.344444
OTU-OTU-3282	Proteobacteria	Alphaproteobacteria	Sphingomonadales	none	none	none	0.0377614	6	0.333333
Armatimonadaceae	Armatimonadetes	Armatimonadia	Armatimonadales	Armatimonadaceae	none	none	0.0120662	7	0.587302
OTU-OTU-59	Cyanobacteria	Gloeobacterophycideae	Gloeobacterales	Gloeobacteraceae	Gloeobacter	none	0.0133789	7	0.512605
frigida	Cyanobacteria	Synechococcophycideae	Pseudanabaenales	Pseudanabaenaceae	Leptolyngbya	frigida	0.0210024	4	0.416667
OTU-OTU-7	Proteobacteria	Alphaproteobacteria	Sphingomonadales	Sphingomonadaceae	none	none	0.0261344	2	0.5
OTU-OTU-55	Bacteroidetes	Cytophagia	Cytophagales	Cytophagaceae	none	none	0.0190224	4	0
Lautropia	Proteobacteria	Betaproteobacteria	Burkholderiales	Burkholderiaceae	Lautropia	none	0.00843676	1	0
OTU-OTU-2000	Actinobacteria	Thermoleophilia	Gaiellales	Gaiellaceae	none	none	0.00087	4	0.953271
OTU-OTU-33	Cyanobacteria	Synechococcophycideae	Pseudanabaenales	Pseudanabaenaceae	Leptolyngbya	frigida	0.0210024	2	0.8
OTU-OTU-94	Actinobacteria	Acidimicrobiia	Acidimicrobiales	none	none	none	0.00484164	10	0.391525
OTU-OTU-524	TM7	SC3	none	none	none	none	0.0161826	7	0.54386
OTU-OTU-869	Actinobacteria	Acidimicrobiia	Acidimicrobiales	none	none	none	0.0216708	3	0.714286
Microbacteriaceae	Actinobacteria	Actinobacteria1	Actinomycetales	Microbacteriaceae	none	none	0.0702684	3	0.714286
OTU-OTU-28	Actinobacteria	Actinobacteria	Actinomycetales	Kineosporiaceae	none	none	0.0741319	5	0.622222
OTU-OTU-53	Proteobacteria	Alphaproteobacteria	Rhizobiales	Bradyrhizobiaceae	none	none	0.0262728	6	0.555556
OTU-OTU-262	Proteobacteria	Betaproteobacteria	Burkholderiales	Comamonadaceae	none	none	0.040539	2	1
OTU-OTU-831	Actinobacteria	Actinobacteria	Actinomycetales	Sporichthyaceae	none	none	0.00981973	4	0.375
SC3	TM7	SC3	none	none	none	none	0.0161826	7	0.54386
OTU-OTU-5332	Actinobacteria	Thermoleophilia	Solirubrobacterales	Solirubrobacteraceae	none	none	0.00340354	11	0.376176
OTU-OTU-227	Planctomycetes	Phycisphaerae	WD2101	none	none	none	0.00361613	5	0.757407
OTU-OTU-225	Proteobacteria	Alphaproteobacteria	Rhizobiales	Hyphomicrobiaceae	Pedomicrobium	none	0.00395717	6	0.628319
OTU-OTU-224	TM7	TM7-1	none	none	none	none	0.0285774	4	0.953271
Verrucomicrobia	Verrucomicrobia	none	none	none	none	none	0.250778	1	0
OTU-OTU-118	Actinobacteria	Actinobacteria	Actinomycetales	Intrasporangiaceae	none	none	0.0222443	1	0
OTU-OTU-17	Actinobacteria	Actinobacteria	Actinomycetales	Nocardioidaceae	none	none	0.0771545	8	0.492188
OTU-OTU-221	Acidobacteria	[Chloracidobacteria]	RB41	none	none	none	0.00453879	4	0.953271
OTU-OTU-5	Actinobacteria	Actinobacteria	Actinomycetales	Intrasporangiaceae	none	none	0.277864	2	1
Nocardioides	Actinobacteria	Actinobacteria1	Actinomycetales	Nocardioidaceae	Nocardioides	none	0.0179781	5	0.36
OTU-OTU-19	Chloroflexi	Gitt-GS-136	none	none	none	none	0.000296	1	0
OTU-OTU-100	Bacteroidetes	Cytophagia	Cytophagales	Cytophagaceae	Spirosoma	none	0.00694843	12	0.132353
OTU-OTU-713	Armatimonadetes	Armatimonadia	Armatimonadales	Armatimonadaceae	none	none	0.0120662	7	0.587302
OTU-OTU-140	Gemmatimonadetes	Gemm-1	none	none	none	none	0.00785619	2	0.857143
Planctomycetaceae	Planctomycetes	Planctomycetia	Planctomycetales	Planctomycetaceae	none	none	0.0202602	4	0.953271
OTU-OTU-960	Proteobacteria	Betaproteobacteria	none	none	none	none	0.0092153	3	0.461538
OTU-OTU-752	Verrucomicrobia	[Pedosphaerae]	[Pedosphaerales]	none	none	none	0.0145438	5	0.366667
Rhodobiaceae	Proteobacteria	Alphaproteobacteria	Rhizobiales	Rhodobiaceae	none	none	0.0127597	11	0.367488
Gemm-1	Gemmatimonadetes	Gemm-1	none	none	none	none	0.0187502	10	0.410435
OTU-OTU-25	Proteobacteria	Alphaproteobacteria	Sphingomonadales	Sphingomonadaceae	Novosphingobium	none	0.0446185	5	0.753571
OTU-OTU-667	Chloroflexi	TK10	AKYG885	Dolo_23	none	none	0.0111864	3	0.555556
Caldilineaceae	Chloroflexi	Anaerolineae	Caldilineales	Caldilineaceae	none	none	0.0241542	3	0.484848
OTU-OTU-15338	Actinobacteria	Acidimicrobiia	Acidimicrobiales	C111	none	none	0.00605709	5	0.757407
OTU-OTU-77	Actinobacteria	Acidimicrobiia	Acidimicrobiales	C111	none	none	0.0428996	2	0.5
IS-44	Proteobacteria	Betaproteobacteria	IS-44	none	none	none	0.00595641	5	0.410526
OTU-OTU-1632	Actinobacteria	Thermoleophilia	Solirubrobacterales	Solirubrobacteraceae	none	none	0.000379	8	0.469866
OTU-OTU-544	Proteobacteria	Betaproteobacteria	Burkholderiales	Comamonadaceae	none	none	0.0163611	4	0.375
Chitinophagaceae	Bacteroidetes	Saprospirae	Saprospirales	Chitinophagaceae	none	none	0.48861	2	1
OTU-OTU-343	Bacteroidetes	Flavobacteriia	Flavobacteriales	Flavobacteriaceae	Flavobacterium	none	0.00241495	3	0.469136
OTU-OTU-245	Actinobacteria	MB-A2-108	0319-7L14	none	none	none	0	12	0.0919003
Propionibacteriaceae	Actinobacteria	Actinobacteria1	Actinomycetales	Propionibacteriaceae	none	none	0.0119248	6	0.639881
OTU-OTU-119	Actinobacteria	Actinobacteria	Actinomycetales	Nocardioidaceae	none	none	0.0219252	6	0.333333
OTU-OTU-270	Chloroflexi	TK10	B07_WMSP1	FFCH4570	none	none	1.22e-05	2	0.625
OTU-OTU-297	Proteobacteria	Deltaproteobacteria	Myxococcales	none	none	none	4.92e-05	4	0.46371
OTU-OTU-196	Proteobacteria	Alphaproteobacteria	Rhodospirillales	Acetobacteraceae	none	none	0.0204863	5	0.48
OTU-OTU-398	Bacteroidetes	[Saprospirae]	[Saprospirales]	Chitinophagaceae	none	none	0.00981611	4	0.5
OTU-OTU-78	Proteobacteria	Betaproteobacteria	Burkholderiales	Comamonadaceae	none	none	0.0301322	2	0.75
Armatimonadetes	Armatimonadetes	none	none	none	none	none	0.0120662	7	0.587302
Gemmatimonadetes	Gemmatimonadetes	none	none	none	none	none	0.0232789	11	0.375963
OTU-OTU-16	Cyanobacteria	Synechococcophycideae	Pseudanabaenales	Pseudanabaenaceae	none	none	0.00224605	4	0.953271
Rickettsiales	Proteobacteria	Alphaproteobacteria	Rickettsiales	none	none	none	0.0777574	2	1
Streptophyta	Cyanobacteria	Chloroplast	Streptophyta	none	none	none	0.472579	3	1
OTU-OTU-15	Actinobacteria	Acidimicrobiia	Acidimicrobiales	none	none	none	0.0935788	3	0.956386
OTU-OTU-503	Acidobacteria	[Chloracidobacteria]	RB41	Ellin6075	none	none	0.00397181	12	0.339855
Cytophagia	Bacteroidetes	Cytophagia	none	none	none	none	0.11913	1	0
OTU-OTU-325	Chloroflexi	Anaerolineae	SBR1031	A4b	none	none	0.0138431	3	0
OTU-OTU-176	Proteobacteria	Alphaproteobacteria	Caulobacterales	Caulobacteraceae	Phenylobacterium	none	0.0281208	6	0.428571
OTU-OTU-79	Actinobacteria	Actinobacteria	Actinomycetales	Microbacteriaceae	Salinibacterium	none	0.045819	3	0.761905
OTU-OTU-12	Proteobacteria	Alphaproteobacteria	Sphingomonadales	none	none	none	0.0993503	7	0.541615
OTU-OTU-10	Acidobacteria	[Chloracidobacteria]	RB41	Ellin6075	none	none	0.0249656	4	0.953271
OTU-OTU-194	Actinobacteria	Thermoleophilia	Gaiellales	Gaiellaceae	none	none	0.00174557	4	0.953271
OTU-OTU-3	Proteobacteria	Alphaproteobacteria	Sphingomonadales	Sphingomonadaceae	Kaistobacter	none	0.240938	3	0.444444
OTU-OTU-152	Bacteroidetes	[Saprospirae]	[Saprospirales]	Chitinophagaceae	none	none	0.0419258	2	0.75
OTU-OTU-367	Proteobacteria	Betaproteobacteria	Ellin6067	none	none	none	0.00689769	6	0.416667
OTU-OTU-8462	Proteobacteria	Alphaproteobacteria	Rhizobiales	Hyphomicrobiaceae	Rhodoplanes	none	0.00172828	3	0.777778
OTU-OTU-1414	Proteobacteria	Alphaproteobacteria	Sphingomonadales	Sphingomonadaceae	Sphingomonas	wittichii	0.0117823	4	0.953271
Verrucomicrobiaceae	Verrucomicrobia	Verrucomicrobiae	Verrucomicrobiales	Verrucomicrobiaceae	none	none	0.046543	4	0.953271
Betaproteobacteria	Proteobacteria	Betaproteobacteria	none	none	none	none	0.29369	4	0.423077
Acidobacteria-6	Acidobacteria	Acidobacteria-6	none	none	none	none	0.122614	5	0.433333
OTU-OTU-153	Acidobacteria	[Chloracidobacteria]	RB41	Ellin6075	none	none	0.00123808	4	0.953271
OTU-OTU-172	Proteobacteria	Alphaproteobacteria	Sphingomonadales	Sphingomonadaceae	none	none	0.0535863	2	0.541667
OTU-OTU-208	TM7	TM7-1	none	none	none	none	0.0171091	8	0.462719
OTU-OTU-247	Acidobacteria	Solibacteres	Solibacterales	none	none	none	0.0127969	5	0.32
OTU-OTU-61	Acidobacteria	Acidobacteria-6	iii1-15	none	none	none	0.0289434	4	0.45
OTU-OTU-1218	Actinobacteria	Actinobacteria	Actinomycetales	none	none	none	0.0104136	2	0.5
OTU-OTU-439	Chloroflexi	Ellin6529	none	none	none	none	0.00638267	6	0.454545
Planctomycetales	Planctomycetes	Planctomycetia	Planctomycetales	none	none	none	0.0202602	4	0.953271
Gloeobacterales	Cyanobacteria	Gloeobacterophycideae	Gloeobacterales	none	none	none	0.0196942	11	0.356061
Gloeobacteraceae	Cyanobacteria	Gloeobacterophycideae	Gloeobacterales	Gloeobacteraceae	none	none	0.0196942	10	0.383333
Gaiellales	Actinobacteria	Thermoleophilia	Gaiellales	none	none	none	0.105736	5	0.6
envOPS12	Chloroflexi	Anaerolineae	envOPS12	none	none	none	0.0129084	12	0.321528
Novosphingobium	Proteobacteria	Alphaproteobacteria	Sphingomonadales	Sphingomonadaceae	Novosphingobium	none	0.0446185	5	0.753571
DA101	Verrucomicrobia	Spartobacteria	Chthoniobacterales	Chthoniobacteraceae	DA101	none	0.0116085	3	0.666667
OTU-OTU-198	Bacteroidetes	[Saprospirae]	[Saprospirales]	Chitinophagaceae	none	none	0.00913779	9	0.41954
Agromyces	Actinobacteria	Actinobacteria1	Actinomycetales	Microbacteriaceae	Agromyces	none	0.0161035	5	0.764486
OTU-OTU-449	Actinobacteria	Actinobacteria	Actinomycetales	Pseudonocardiaceae	Pseudonocardia	none	0.00287689	2	1
OTU-OTU-146	Proteobacteria	Betaproteobacteria	Ellin6067	none	none	none	0.0159811	4	0.458333
OTU-OTU-108	Acidobacteria	Acidobacteria-6	iii1-15	mb2424	none	none	0.0244942	6	0.318182
OTU-OTU-105	Actinobacteria	Acidimicrobiia	Acidimicrobiales	C111	none	none	0.015366	7	0.38961
Gloeobacter	Cyanobacteria	Gloeobacterophycideae	Gloeobacterales	Gloeobacteraceae	Gloeobacter	none	0.0196942	10	0.383333
EB1017	Actinobacteria	Acidimicrobiia	Acidimicrobiales	EB1017	none	none	0.0036855	5	0.753153
OTU-OTU-80	Chloroflexi	Gitt-GS-136	none	none	none	none	0.0298866	4	0.953271
OTU-OTU-75	Proteobacteria	Alphaproteobacteria	Rhizobiales	Hyphomicrobiaceae	none	none	0.00880607	5	0.752294
OTU-OTU-282	Gemmatimonadetes	Gemm-1	none	none	none	none	0.010894	6	0.63964
OTU-OTU-104	Proteobacteria	Alphaproteobacteria	Rhodospirillales	Acetobacteraceae	none	none	0.0202736	11	0.345455
OTU-OTU-832	Actinobacteria	Thermoleophilia	Solirubrobacterales	none	none	none	0.012578	6	0.596866
auto67_4W	Verrucomicrobia	Pedosphaerae	Pedosphaerales	auto67_4W	none	none	0.0171891	3	0.435897
Rhodobacteraceae	Proteobacteria	Alphaproteobacteria	Rhodobacterales	Rhodobacteraceae	none	none	0.100342	5	0.742857
Armatimonadales	Armatimonadetes	Armatimonadia	Armatimonadales	none	none	none	0.0120662	7	0.587302
OTU-OTU-217	Chloroflexi	Anaerolineae	Caldilineales	Caldilineaceae	Caldilinea	none	0.0129617	1	0
OTU-OTU-478	Actinobacteria	Actinobacteria	Actinomycetales	Propionibacteriaceae	none	none	0.0119248	6	0.639881
Opitutae	Verrucomicrobia	Opitutae	none	none	none	none	0.0568103	2	0.6
OTU-OTU-11732	Proteobacteria	Alphaproteobacteria	Caulobacterales	Caulobacteraceae	none	none	0.0152735	2	1
OTU-OTU-134	Actinobacteria	Thermoleophilia	Gaiellales	Gaiellaceae	none	none	0.00853275	10	0.313043
Gaiellaceae	Actinobacteria	Thermoleophilia	Gaiellales	Gaiellaceae	none	none	0.0938026	7	0.4
OTU-OTU-68	Actinobacteria	Acidimicrobiia	Acidimicrobiales	C111	none	none	0.016529	1	0
Pirellulales	Planctomycetes	Planctomycetia	Pirellulales	none	none	none	0.00802156	4	0.953271
OTU-OTU-166	Gemmatimonadetes	Gemmatimonadetes	N1423WL	none	none	none	0.00452871	5	0.761111
OTU-OTU-142	Bacteroidetes	[Saprospirae]	[Saprospirales]	Chitinophagaceae	none	none	0.00805367	2	0.5
OTU-OTU-1305	Verrucomicrobia	[Spartobacteria]	[Chthoniobacterales]	[Chthoniobacteraceae]	Chthoniobacter	none	0.0163318	1	0
OTU-OTU-498	Verrucomicrobia	[Pedosphaerae]	[Pedosphaerales]	auto67_4W	none	none	0.0171891	3	0.435897
OTU-OTU-317	Actinobacteria	Thermoleophilia	Solirubrobacterales	none	none	none	0.00731536	10	0.381452
OTU-OTU-223	Proteobacteria	Alphaproteobacteria	Sphingomonadales	Sphingomonadaceae	Sphingomonas	none	0.0107222	2	0.617647
OTU-OTU-389	Actinobacteria	Acidimicrobiia	Acidimicrobiales	EB1017	none	none	0.0036855	5	0.753153
OTU-OTU-411	Proteobacteria	Betaproteobacteria	Burkholderiales	Comamonadaceae	none	none	0.0154493	2	0.8
OTU-OTU-3095	Proteobacteria	Alphaproteobacteria	Sphingomonadales	Sphingomonadaceae	none	none	0.0194609	10	0.39646
OTU-OTU-92	Actinobacteria	Thermoleophilia	Gaiellales	Gaiellaceae	none	none	0.0374763	1	0
0319-7L14	Actinobacteria	MB-A2-108	0319-7L14	none	none	none	0.0191129	5	0.575
Patulibacteraceae	Actinobacteria	Thermoleophilia	Solirubrobacterales	Patulibacteraceae	none	none	0.0120928	3	0.564103
OTU-OTU-274	Chloroflexi	TK10	AKYG885	Dolo_23	none	none	0.0131502	2	1
Kaistobacter	Proteobacteria	Alphaproteobacteria	Sphingomonadales	Sphingomonadaceae	Kaistobacter	none	0.282368	2	0.666667
Spirosoma	Bacteroidetes	Cytophagia	Cytophagales	Cytophagaceae	Spirosoma	none	0.017684	14	0.345238
OTU-OTU-7236	Actinobacteria	Actinobacteria	Actinomycetales	none	none	none	0.00180233	2	0.5
OTU-OTU-337	Proteobacteria	Alphaproteobacteria	Rhizobiales	Rhodobiaceae	Afifella	none	0.00889533	10	0.400862
Opitutus	Verrucomicrobia	Opitutae	Opitutales	Opitutaceae	Opitutus	none	0.0568103	2	0.6
Ellin329	Proteobacteria	Alphaproteobacteria	Ellin329	none	none	none	0.0141613	6	0.333333
Bacteroidetes	Bacteroidetes	none	none	none	none	none	0.642914	1	0
OTU-OTU-70	Proteobacteria	Alphaproteobacteria	Rhizobiales	Hyphomicrobiaceae	Devosia	none	0.0398694	4	0.642857
OTU-OTU-81	Actinobacteria	Actinobacteria	Actinomycetales	none	none	none	0.0135208	2	0.694444
Enterobacteriaceae	Proteobacteria	Gammaproteobacteria	Enterobacteriales	Enterobacteriaceae	none	none	0.0651462	3	0.666667
Phenylobacterium	Proteobacteria	Alphaproteobacteria	Caulobacterales	Caulobacteraceae	Phenylobacterium	none	0.0281208	6	0.428571
OTU-OTU-95	Acidobacteria	Solibacteres	Solibacterales	none	none	none	0.0173095	2	0.625
Armatimonadia	Armatimonadetes	Armatimonadia	none	none	none	none	0.0120662	7	0.587302
OTU-OTU-93	Proteobacteria	Gammaproteobacteria	Enterobacteriales	Enterobacteriaceae	none	none	0.0651462	2	0.9
OTU-OTU-129	Actinobacteria	Actinobacteria	Actinomycetales	Microbacteriaceae	Agromyces	none	0.0161035	5	0.764486
OTU-OTU-302	Bacteroidetes	[Saprospirae]	[Saprospirales]	Chitinophagaceae	none	none	0.00712501	6	0.633634
Enterobacteriales	Proteobacteria	Gammaproteobacteria	Enterobacteriales	none	none	none	0.0651462	2	0.9
Alcaligenaceae	Proteobacteria	Betaproteobacteria	Burkholderiales	Alcaligenaceae	none	none	0.00580621	4	0.953271
Bradyrhizobiaceae	Proteobacteria	Alphaproteobacteria	Rhizobiales	Bradyrhizobiaceae	none	none	0.0262728	6	0.555556
OTU-OTU-4	Cyanobacteria	Chloroplast	Streptophyta	none	none	none	0.354662	3	1
OTU-OTU-109	Bacteroidetes	Cytophagia	Cytophagales	Cytophagaceae	Spirosoma	none	0.0107356	2	0.611111
Luteolibacter	Verrucomicrobia	Verrucomicrobiae	Verrucomicrobiales	Verrucomicrobiaceae	Luteolibacter	none	0.046543	4	0.953271
Cytophagaceae	Bacteroidetes	Cytophagia	Cytophagales	Cytophagaceae	none	none	0.11913	1	0
Burkholderiales	Proteobacteria	Betaproteobacteria	Burkholderiales	none	none	none	0.185594	2	0.5
Caldilineales	Chloroflexi	Anaerolineae	Caldilineales	none	none	none	0.0241542	3	0.484848
Sporichthyaceae	Actinobacteria	Actinobacteria1	Actinomycetales	Sporichthyaceae	none	none	0.00981973	4	0.375
OTU-OTU-9	Cyanobacteria	Synechococcophycideae	Pseudanabaenales	Pseudanabaenaceae	Leptolyngbya	none	0.00264495	1	0
OTU-OTU-98	Actinobacteria	MB-A2-108	0319-7L14	none	none	none	0.0191083	5	0.575
MB-A2-108	Actinobacteria	MB-A2-108	none	none	none	none	0.0191129	5	0.575
OTU-OTU-372	Acidobacteria	Acidobacteria-6	iii1-15	none	none	none	0.00300646	5	0.745133
Flavobacteriia	Bacteroidetes	Flavobacteriia	none	none	none	none	0.00241495	3	0.469136
Saprospirales	Bacteroidetes	Saprospirae	Saprospirales	none	none	none	0.48861	2	1
Verrucomicrobiae	Verrucomicrobia	Verrucomicrobiae	none	none	none	none	0.046543	4	0.953271
Rhodoplanes	Proteobacteria	Alphaproteobacteria	Rhizobiales	Hyphomicrobiaceae	Rhodoplanes	none	0.0334017	4	0.785714
Gloeobacterophycideae	Cyanobacteria	Gloeobacterophycideae	none	none	none	none	0.0196942	10	0.383333
OTU-OTU-192	Proteobacteria	Alphaproteobacteria	Rhizobiales	Aurantimonadaceae	none	none	0.00926923	1	0
Sphingomonas	Proteobacteria	Alphaproteobacteria	Sphingomonadales	Sphingomonadaceae	Sphingomonas	none	0.162206	2	0
OTU-OTU-182	Acidobacteria	Solibacteres	Solibacterales	none	none	none	0.00841896	3	0.428571
OTU-OTU-120	Proteobacteria	Alphaproteobacteria	Rhizobiales	Hyphomicrobiaceae	Rhodoplanes	none	0.00350667	4	0.953271
OTU-OTU-18	Actinobacteria	Actinobacteria	Actinomycetales	Micromonosporaceae	none	none	0.131439	1	0
OTU-OTU-126	Bacteroidetes	[Saprospirae]	[Saprospirales]	Chitinophagaceae	none	none	0.0570506	1	0
OTU-OTU-493	Proteobacteria	Alphaproteobacteria	Rhizobiales	Hyphomicrobiaceae	Rhodoplanes	none	0.0124772	6	0.309524
Aurantimonadaceae	Proteobacteria	Alphaproteobacteria	Rhizobiales	Aurantimonadaceae	none	none	0.00926923	1	0
OTU-OTU-12224	Chloroflexi	Ellin6529	none	none	none	none	0.000488	4	0.953271
OTU-OTU-1077	Acidobacteria	[Chloracidobacteria]	RB41	none	none	none	0.00668762	8	0.491228
OTU-OTU-1347	Actinobacteria	Actinobacteria	Actinomycetales	Actinosynnemataceae	none	none	0.00321323	2	1
OTU-OTU-111	Proteobacteria	Alphaproteobacteria	Rhodospirillales	none	none	none	0.0143429	2	0
OTU-OTU-658	Actinobacteria	Actinobacteria	Actinomycetales	Micromonosporaceae	Actinoplanes	none	0.0120091	1	0
OTU-OTU-197	Planctomycetes	Planctomycetia	Planctomycetales	Planctomycetaceae	Planctomyces	none	0.0202602	4	0.953271
OTU-OTU-228	Acidobacteria	[Chloracidobacteria]	RB41	Ellin6075	none	none	0.0109833	1	0
OTU-OTU-314	Proteobacteria	Betaproteobacteria	none	none	none	none	0.00448167	7	0.537967
OTU-OTU-673	Acidobacteria	[Chloracidobacteria]	RB41	none	none	none	0.000127	4	0.953271
OTU-OTU-82	Verrucomicrobia	[Spartobacteria]	[Chthoniobacterales]	[Chthoniobacteraceae]	none	none	0.00831553	4	0.953271
Acetobacteraceae	Proteobacteria	Alphaproteobacteria	Rhodospirillales	Acetobacteraceae	none	none	0.115493	1	0
OTU-OTU-96	Bacteroidetes	[Saprospirae]	[Saprospirales]	Chitinophagaceae	none	none	0.0134933	3	0
DS-18	Acidobacteria	iii1-8	DS-18	none	none	none	0.0170107	1	0
OTU-OTU-150	Proteobacteria	Alphaproteobacteria	Rhodospirillales	Rhodospirillaceae	none	none	3.39e-06	8	0.138105
C111	Actinobacteria	Acidimicrobiia	Acidimicrobiales	C111	none	none	0.107107	4	0.5
OTU-OTU-88	Proteobacteria	Alphaproteobacteria	Rhizobiales	Rhodobiaceae	Afifella	none	0.00386432	4	0.953271
OTU-OTU-103	Actinobacteria	Thermoleophilia	Gaiellales	Gaiellaceae	none	none	0.0153844	2	0.5
OTU-OTU-165	Actinobacteria	Actinobacteria	Actinomycetales	Mycobacteriaceae	Mycobacterium	none	0.0208814	1	0
OTU-OTU-127	Chloroflexi	Anaerolineae	SBR1031	A4b	none	none	0.0321757	1	0
Steroidobacter	Proteobacteria	Gammaproteobacteria	Xanthomonadales	Sinobacteraceae	Steroidobacter	none	0.012285	5	0.744643
OTU-OTU-179	Actinobacteria	Thermoleophilia	Solirubrobacterales	none	none	none	0.0217253	1	0
OTU-OTU-137	Actinobacteria	Acidimicrobiia	Acidimicrobiales	none	none	none	0.00631603	5	0.762617
Planctomyces	Planctomycetes	Planctomycetia	Planctomycetales	Planctomycetaceae	Planctomyces	none	0.0202602	4	0.953271
OTU-OTU-177	Proteobacteria	Alphaproteobacteria	Rhodobacterales	Rhodobacteraceae	none	none	0.010817	6	0.630952
Gammaproteobacteria	Proteobacteria	Gammaproteobacteria	none	none	none	none	0.200128	1	0
OTU-OTU-65	Actinobacteria	Actinobacteria	Actinomycetales	Streptomycetaceae	Streptomyces	none	0.0423946	4	0.953271
Trebouxiophyceae	Cyanobacteria	Chloroplast	Chlorophyta	Trebouxiophyceae	none	none	0.0108358	7	0.557522
OTU-OTU-63	Planctomycetes	Planctomycetia	Pirellulales	Pirellulaceae	none	none	0.00802156	4	0.953271
OTU-OTU-644	Actinobacteria	Thermoleophilia	Solirubrobacterales	none	none	none	0.0199516	4	0.953271
Pirellulaceae	Planctomycetes	Planctomycetia	Pirellulales	Pirellulaceae	none	none	0.00802156	4	0.953271
OTU-OTU-36	Proteobacteria	Alphaproteobacteria	Rickettsiales	mitochondria	none	none	0.0505132	2	1
OTU-OTU-37	Cyanobacteria	Synechococcophycideae	Pseudanabaenales	Pseudanabaenaceae	Leptolyngbya	none	0.00162677	1	0
OTU-OTU-195	Actinobacteria	Actinobacteria	Actinomycetales	none	none	none	0.00500838	1	0
OTU-OTU-3713	Chloroflexi	Chloroflexi	[Roseiflexales]	[Kouleothrixaceae]	none	none	0.0187135	1	0
mb2424	Acidobacteria	Acidobacteria-6	iii1-15	mb2424	none	none	0.0451718	1	0
OTU-OTU-3407	Planctomycetes	Phycisphaerae	WD2101	none	none	none	0.00919645	4	0.285714
OTU-OTU-159	Bacteroidetes	Cytophagia	Cytophagales	Cytophagaceae	Hymenobacter	none	0.00242453	2	0.541667
OTU-OTU-219	Verrucomicrobia	[Spartobacteria]	[Chthoniobacterales]	[Chthoniobacteraceae]	DA101	none	0.000703	6	0.272727
Flavobacteriaceae	Bacteroidetes	Flavobacteriia	Flavobacteriales	Flavobacteriaceae	none	none	0.00241495	3	0.469136
OTU-OTU-181	Proteobacteria	Alphaproteobacteria	Rhizobiales	none	none	none	0.00938813	1	0
OTU-OTU-15419	Proteobacteria	Alphaproteobacteria	Sphingomonadales	Sphingomonadaceae	none	none	0.0641153	1	0
OTU-OTU-380	Actinobacteria	Thermoleophilia	Solirubrobacterales	none	none	none	3.02e-05	1	0
OTU-OTU-419	Bacteroidetes	Sphingobacteriia	Sphingobacteriales	none	none	none	0.00710442	1	0
OTU-OTU-209	Chloroflexi	Thermomicrobia	JG30-KF-CM45	none	none	none	0.00652896	2	0
OTU-OTU-401	Acidobacteria	Acidobacteria-6	CCU21	none	none	none	0.0046227	1	0
mitochondria	Proteobacteria	Alphaproteobacteria	Rickettsiales	mitochondria	none	none	0.0777574	2	1
Opitutaceae	Verrucomicrobia	Opitutae	Opitutales	Opitutaceae	none	none	0.0568103	1	0
OTU-OTU-283	Bacteroidetes	[Saprospirae]	[Saprospirales]	Chitinophagaceae	none	none	0.0224439	2	1
OTU-OTU-2048	Proteobacteria	Alphaproteobacteria	Sphingomonadales	Sphingomonadaceae	none	none	0.0120213	8	0.484649
OTU-OTU-168	Verrucomicrobia	[Spartobacteria]	[Chthoniobacterales]	[Chthoniobacteraceae]	DA101	none	0.000721	4	0.953271
Salinibacterium	Actinobacteria	Actinobacteria1	Actinomycetales	Microbacteriaceae	Salinibacterium	none	0.045819	3	0.761905
Flavobacterium	Bacteroidetes	Flavobacteriia	Flavobacteriales	Flavobacteriaceae	Flavobacterium	none	0.00241495	3	0.469136
OTU-OTU-251	Bacteroidetes	[Saprospirae]	[Saprospirales]	Chitinophagaceae	none	none	0.0189948	2	0.75
OTU-OTU-115	TM7	TM7-3	none	none	none	none	0.0183559	1	0
Chloroplast	Cyanobacteria	Chloroplast	none	none	none	none	0.562901	1	0
OTU-OTU-163	Proteobacteria	Gammaproteobacteria	Xanthomonadales	Sinobacteraceae	Steroidobacter	none	0.012285	5	0.744643
OTU-OTU-315	Bacteroidetes	[Saprospirae]	[Saprospirales]	Chitinophagaceae	none	none	0.000144	1	0
OTU-OTU-235	Actinobacteria	Thermoleophilia	Solirubrobacterales	none	none	none	0.0156765	1	0
OTU-OTU-99	Cyanobacteria	Chloroplast	Streptophyta	none	none	none	0.0784176	3	0.333333
OTU-OTU-241	Chloroflexi	Anaerolineae	Caldilineales	Caldilineaceae	none	none	0.0111925	2	0.7
Streptomycetaceae	Actinobacteria	Actinobacteria1	Actinomycetales	Streptomycetaceae	none	none	0.0423946	4	0.953271
OTU-OTU-76	Bacteroidetes	Cytophagia	Cytophagales	Cytophagaceae	none	none	0.0204602	1	0
OTU-OTU-13	Actinobacteria	Acidimicrobiia	Acidimicrobiales	C111	none	none	0.0262554	2	0
OTU-OTU-190	Actinobacteria	Actinobacteria	Actinomycetales	Nocardioidaceae	none	none	0.0206794	1	0
OTU-OTU-164	Actinobacteria	Actinobacteria	Actinomycetales	Mycobacteriaceae	Mycobacterium	none	0.0109298	4	0.953271
Flavobacteriales	Bacteroidetes	Flavobacteriia	Flavobacteriales	none	none	none	0.00241495	3	0.469136
OTU-OTU-252	Actinobacteria	Thermoleophilia	Gaiellales	Gaiellaceae	none	none	0.0297934	1	0
OTU-OTU-226	TM7	TM7-3	none	none	none	none	0.00358079	3	0
Iamiaceae	Actinobacteria	Acidimicrobiia	Acidimicrobiales	Iamiaceae	none	none	0.0164096	1	0
Iamia	Actinobacteria	Acidimicrobiia	Acidimicrobiales	Iamiaceae	Iamia	none	0.0164096	1	0
Nostocales	Cyanobacteria	Nostocophycideae	Nostocales	none	none	none	0.100425	1	0
OTU-OTU-231	Proteobacteria	Alphaproteobacteria	Ellin329	none	none	none	0.0103906	1	0
OTU-OTU-7682	Actinobacteria	Actinobacteria	Actinomycetales	none	none	none	0.0021515	1	0
Spartobacteria	Verrucomicrobia	Spartobacteria	none	none	none	none	0.115692	1	0
OTU-OTU-456	Proteobacteria	Betaproteobacteria	none	none	none	none	0.0134235	5	0.2
OTU-OTU-406	Proteobacteria	Alphaproteobacteria	Rhodobacterales	Hyphomonadaceae	none	none	0.00792153	2	1
OTU-OTU-124	Proteobacteria	Alphaproteobacteria	Rhizobiales	Hyphomicrobiaceae	Devosia	none	0.0269916	2	0
Deltaproteobacteria	Proteobacteria	Deltaproteobacteria	none	none	none	none	0.0360569	1	0
OTU-OTU-123	Cyanobacteria	Chloroplast	Chlorophyta	Trebouxiophyceae	none	none	0.0108358	7	0.557522
OTU-OTU-29	Chloroflexi	Ellin6529	none	none	none	none	0.0325514	3	0
OTU-OTU-821	Proteobacteria	Deltaproteobacteria	Syntrophobacterales	Syntrophobacteraceae	none	none	0.00326602	1	0
OTU-OTU-122	Actinobacteria	Thermoleophilia	Gaiellales	none	none	none	5.28e-05	3	0.650943
OTU-OTU-138	Actinobacteria	Actinobacteria	Actinomycetales	Nocardioidaceae	none	none	0.00747736	1	0
OTU-OTU-399	Proteobacteria	Betaproteobacteria	Burkholderiales	Burkholderiaceae	Lautropia	none	0.00843676	1	0
OTU-OTU-1088	Bacteroidetes	[Saprospirae]	[Saprospirales]	Chitinophagaceae	none	none	0.0126646	1	0
OTU-OTU-139	Proteobacteria	Alphaproteobacteria	Rhizobiales	Hyphomicrobiaceae	Rhodoplanes	none	0.00511838	1	0
Devosia	Proteobacteria	Alphaproteobacteria	Rhizobiales	Hyphomicrobiaceae	Devosia	none	0.0920638	3	0.5
OTU-OTU-141	Actinobacteria	Thermoleophilia	Solirubrobacterales	Patulibacteraceae	none	none	3.85e-06	1	0
OTU-OTU-74	Proteobacteria	Alphaproteobacteria	Rhizobiales	none	none	none	0.000149	1	0
Cyanobacteria	Cyanobacteria	none	none	none	none	none	0.841919	1	0
TK17	Chloroflexi	TK17	none	none	none	none	0.0126639	1	0
OTU-OTU-530	Bacteroidetes	[Saprospirae]	[Saprospirales]	Chitinophagaceae	none	none	0.0124473	1	0
OTU-OTU-71	Actinobacteria	Actinobacteria	Actinomycetales	Pseudonocardiaceae	Pseudonocardia	none	0.0185972	1	0
OTU-OTU-318	Verrucomicrobia	[Spartobacteria]	[Chthoniobacterales]	[Chthoniobacteraceae]	DA101	none	0.0101771	2	0.708333
OTU-OTU-525	Actinobacteria	Thermoleophilia	Solirubrobacterales	none	none	none	0.00628646	2	0.533333
Burkholderiaceae	Proteobacteria	Betaproteobacteria	Burkholderiales	Burkholderiaceae	none	none	0.00843676	1	0
Chthoniobacterales	Verrucomicrobia	Spartobacteria	Chthoniobacterales	none	none	none	0.115692	1	0
Nostocaceae	Cyanobacteria	Nostocophycideae	Nostocales	Nostocaceae	none	none	0.100425	2	0.522727
Proteobacteria	Proteobacteria	none	none	none	none	none	2.63735	2	0.5
OTU-OTU-4102	Cyanobacteria	Chloroplast	Streptophyta	none	none	none	0.0394994	1	0
Pseudonocardia	Actinobacteria	Actinobacteria1	Actinomycetales	Pseudonocardiaceae	Pseudonocardia	none	0.0256879	1	0
OTU-OTU-1956	Acidobacteria	[Chloracidobacteria]	RB41	Ellin6075	none	none	0.00676986	3	0.965409
OTU-OTU-4955	Proteobacteria	Alphaproteobacteria	Sphingomonadales	Sphingomonadaceae	none	none	0.00403337	1	0
OTU-OTU-333	Proteobacteria	Betaproteobacteria	Burkholderiales	none	none	none	0.00204235	1	0
OTU-OTU-86	Acidobacteria	iii1-8	DS-18	none	none	none	0.0170107	1	0
Cytophagales	Bacteroidetes	Cytophagia	Cytophagales	none	none	none	0.11913	1	0
Comamonadaceae	Proteobacteria	Betaproteobacteria	Burkholderiales	Comamonadaceae	none	none	0.147805	3	0.458333
OTU-OTU-157	Actinobacteria	Actinobacteria	Actinomycetales	Intrasporangiaceae	none	none	0.0262434	1	0
OTU-OTU-113	Proteobacteria	Betaproteobacteria	Burkholderiales	Comamonadaceae	none	none	0.028599	1	0
OTU-OTU-22	Proteobacteria	Alphaproteobacteria	Rhodospirillales	Acetobacteraceae	none	none	0.0601428	1	0
Syntrophobacterales	Proteobacteria	Deltaproteobacteria	Syntrophobacterales	none	none	none	0.00326602	1	0
Ellin6529	Chloroflexi	Ellin6529	none	none	none	none	0.139683	1	0
OTU-OTU-84	Actinobacteria	Thermoleophilia	Gaiellales	none	none	none	0.0118808	1	0
Syntrophobacteraceae	Proteobacteria	Deltaproteobacteria	Syntrophobacterales	Syntrophobacteraceae	none	none	0.00326602	1	0
Nostocophycideae	Cyanobacteria	Nostocophycideae	none	none	none	none	0.100425	1	0
OTU-OTU-284	Chloroflexi	Thermomicrobia	JG30-KF-CM45	none	none	none	0.00942151	1	0
Actinoplanes	Actinobacteria	Actinobacteria1	Actinomycetales	Micromonosporaceae	Actinoplanes	none	0.0120091	1	0
OTU-OTU-202	Actinobacteria	Acidimicrobiia	Acidimicrobiales	Iamiaceae	Iamia	none	0.0164096	1	0
Rhodospirillales	Proteobacteria	Alphaproteobacteria	Rhodospirillales	none	none	none	0.131265	1	0
CCU21	Acidobacteria	Acidobacteria-6	CCU21	none	none	none	0.0046227	1	0
Opitutales	Verrucomicrobia	Opitutae	Opitutales	none	none	none	0.0568103	1	0
iii1-8	Acidobacteria	iii1-8	none	none	none	none	0.0170107	1	0
Acidimicrobiales	Actinobacteria	Acidimicrobiia	Acidimicrobiales	none	none	none	0.273024	2	0.666667
Flavisolibacter	Bacteroidetes	Saprospirae	Saprospirales	Chitinophagaceae	Flavisolibacter	none	0.0110503	1	0
Myxococcales	Proteobacteria	Deltaproteobacteria	Myxococcales	none	none	none	0.0327909	1	0
OTU-OTU-349	Verrucomicrobia	Opitutae	Opitutales	Opitutaceae	Opitutus	none	0.0407116	1	0
OTU-OTU-102	Acidobacteria	Solibacteres	Solibacterales	none	none	none	0.0237936	1	0
OTU-OTU-117	Bacteroidetes	Cytophagia	Cytophagales	Cytophagaceae	none	none	0.0403181	1	0
Chthoniobacteraceae	Verrucomicrobia	Spartobacteria	Chthoniobacterales	Chthoniobacteraceae	none	none	0.115692	1	0
OTU-OTU-173	Cyanobacteria	Synechococcophycideae	Pseudanabaenales	Pseudanabaenaceae	Leptolyngbya	none	0.00744171	1	0
OTU-OTU-89	Actinobacteria	Actinobacteria	Actinomycetales	none	none	none	0.000284	1	0

## Sheet: Rhizosphere_Developing_Node
Supplementary Table 7. Node table of Developing Rhizosphere details for each node the ID, that is the identifies of every single node in the network, the phylogenetic affiliation described by the columns containing the phylum, class, order, family, genus and species, the abundance of the node, the degree of connection with other node (number of edge connected to that spefici node) and the Topolog…
Id	Phylum	Class	Order	Family	Genus	Species	Abundance	Degree	TopologicalCoefficient
Enterobacteriales	Proteobacteria	Gammaproteobacteria	Enterobacteriales	none	none	none	0.00559549	76	0.0587906
Enterobacteriaceae	Proteobacteria	Gammaproteobacteria	Enterobacteriales	Enterobacteriaceae	none	none	0.00559549	72	0.0636071
OTU-OTU-93	Proteobacteria	Gammaproteobacteria	Enterobacteriales	Enterobacteriaceae	none	none	0.00559549	72	0.060219
S-BQ2-57	Verrucomicrobia	Methylacidiphilae	S-BQ2-57	none	none	none	0	27	0.140474
OTU-OTU-155	Verrucomicrobia	[Methylacidiphilae]	S-BQ2-57	none	none	none	0	27	0.140474
Methylacidiphilae	Verrucomicrobia	Methylacidiphilae	none	none	none	none	0	25	0.146667
OTU-OTU-333	Proteobacteria	Betaproteobacteria	Burkholderiales	none	none	none	0.00529355	24	0.17146
OTU-OTU-11520	Proteobacteria	Alphaproteobacteria	Rhizobiales	Hyphomicrobiaceae	Rhodoplanes	none	2.87e-05	21	0.163449
Agromyces	Actinobacteria	Actinobacteria1	Actinomycetales	Microbacteriaceae	Agromyces	none	0.00665771	20	0.188053
OTU-OTU-129	Actinobacteria	Actinobacteria	Actinomycetales	Microbacteriaceae	Agromyces	none	0.00665771	20	0.188839
Ellin6513	Acidobacteria	DA052	Ellin6513	none	none	none	6.38e-06	19	0.163585
DA052	Acidobacteria	DA052	none	none	none	none	6.38e-06	19	0.163585
OTU-OTU-169	Acidobacteria	DA052	Ellin6513	none	none	none	0	19	0.163585
OTU-OTU-327	Acidobacteria	[Chloracidobacteria]	RB41	none	none	none	2.34e-05	18	0.167239
OTU-OTU-203	Proteobacteria	Alphaproteobacteria	none	none	none	none	0.00172148	17	0.198529
OTU-OTU-117	Bacteroidetes	Cytophagia	Cytophagales	Cytophagaceae	none	none	0.0111836	17	0.237152
OTU-OTU-55	Bacteroidetes	Cytophagia	Cytophagales	Cytophagaceae	none	none	0.0270734	15	0.301587
OTU-OTU-2275	Proteobacteria	Betaproteobacteria	Burkholderiales	Comamonadaceae	none	none	0.00162037	14	0.229692
OTU-OTU-56	Acidobacteria	[Chloracidobacteria]	RB41	Ellin6075	none	none	0.0198551	14	0.238095
OTU-OTU-524	TM7	SC3	none	none	none	none	0.00340575	13	0.280497
Anaerospora	Proteobacteria	Alphaproteobacteria	Rhodobacterales	Rhodobacteraceae	Anaerospora	none	0.00295745	13	0.278281
OTU-OTU-208	TM7	TM7-1	none	none	none	none	0.00627855	13	0.22298
OTU-OTU-270	Chloroflexi	TK10	B07_WMSP1	FFCH4570	none	none	0.000219	13	0.238257
OTU-OTU-61	Acidobacteria	Acidobacteria-6	iii1-15	none	none	none	0.0112828	13	0.2
FFCH4570	Chloroflexi	TK10	B07_WMSP1	FFCH4570	none	none	0.000219	13	0.240803
OTU-OTU-191	Proteobacteria	Alphaproteobacteria	Rhodobacterales	Rhodobacteraceae	Anaerospora	none	0.00295745	13	0.278281
OTU-OTU-118	Actinobacteria	Actinobacteria	Actinomycetales	Intrasporangiaceae	none	none	0.0606816	13	0.163202
OTU-OTU-206	Proteobacteria	Alphaproteobacteria	Rhodobacterales	Rhodobacteraceae	none	none	0.0173195	12	0.268421
B07_WMSP1	Chloroflexi	TK10	B07_WMSP1	none	none	none	0.000219	12	0.257375
OTU-OTU-106	Cyanobacteria	Synechococcophycideae	Pseudanabaenales	Pseudanabaenaceae	none	none	0.00127494	11	0.242424
OTU-OTU-100	Bacteroidetes	Cytophagia	Cytophagales	Cytophagaceae	Spirosoma	none	0.00159509	11	0.290323
OTU-OTU-15419	Proteobacteria	Alphaproteobacteria	Sphingomonadales	Sphingomonadaceae	none	none	0.0664982	11	0.245059
SC3	TM7	SC3	none	none	none	none	0.00340575	11	0.319617
OTU-OTU-49	Actinobacteria	Actinobacteria	Actinomycetales	Pseudonocardiaceae	Pseudonocardia	none	0.0175178	10	0.440541
OTU-OTU-449	Actinobacteria	Actinobacteria	Actinomycetales	Pseudonocardiaceae	Pseudonocardia	none	0.00711017	10	0.3
Alphaproteobacteria	Proteobacteria	Alphaproteobacteria	none	none	none	none	1.56261	10	0.266667
OTU-OTU-258	Proteobacteria	Betaproteobacteria	IS-44	none	none	none	0.00163464	10	0.293478
OTU-OTU-245	Actinobacteria	MB-A2-108	0319-7L14	none	none	none	1.56e-05	10	0.316667
OTU-OTU-6	Proteobacteria	Alphaproteobacteria	Sphingomonadales	Sphingomonadaceae	none	none	0.23262	10	0.290323
Planctomycetaceae	Planctomycetes	Planctomycetia	Planctomycetales	Planctomycetaceae	none	none	0.0212257	9	0.399267
SBR1031	Chloroflexi	Anaerolineae	SBR1031	none	none	none	0.0645284	9	0.266667
A4b	Chloroflexi	Anaerolineae	SBR1031	A4b	none	none	0.0645284	9	0.266667
OTU-OTU-252	Actinobacteria	Thermoleophilia	Gaiellales	Gaiellaceae	none	none	0.0166972	9	0.311355
Proteobacteria	Proteobacteria	none	none	none	none	none	1.87695	9	0.264368
IS-44	Proteobacteria	Betaproteobacteria	IS-44	none	none	none	0.00163464	9	0.326087
OTU-OTU-157	Actinobacteria	Actinobacteria	Actinomycetales	Intrasporangiaceae	none	none	0.0125793	9	0.325708
OTU-OTU-16	Cyanobacteria	Synechococcophycideae	Pseudanabaenales	Pseudanabaenaceae	none	none	0.00078	9	0.307494
Pseudonocardia	Actinobacteria	Actinobacteria1	Actinomycetales	Pseudonocardiaceae	Pseudonocardia	none	0.046977	9	0.338753
OTU-OTU-197	Planctomycetes	Planctomycetia	Planctomycetales	Planctomycetaceae	Planctomyces	none	0.0212257	9	0.399267
OTU-OTU-1088	Bacteroidetes	[Saprospirae]	[Saprospirales]	Chitinophagaceae	none	none	0.00966906	9	0.288194
OTU-OTU-3282	Proteobacteria	Alphaproteobacteria	Sphingomonadales	none	none	none	0.0151857	8	0.339286
AKIW781	Chloroflexi	Chloroflexi1	AKIW781	none	none	none	0.00270997	8	0.282609
Pseudonocardiaceae	Actinobacteria	Actinobacteria1	Actinomycetales	Pseudonocardiaceae	none	none	0.046977	8	0.328125
OTU-OTU-8747	Acidobacteria	[Chloracidobacteria]	RB41	Ellin6075	none	none	0.0166758	8	0.325
OTU-OTU-44	Cyanobacteria	Synechococcophycideae	Pseudanabaenales	Pseudanabaenaceae	Leptolyngbya	none	0.000175	8	0.340659
Actinobacteria1	Actinobacteria	Actinobacteria1	none	none	none	none	1.20483	8	0.290441
Planctomycetales	Planctomycetes	Planctomycetia	Planctomycetales	none	none	none	0.0212257	8	0.43118
Ellin6529	Chloroflexi	Ellin6529	none	none	none	none	0.170955	8	0.234375
OTU-OTU-343	Bacteroidetes	Flavobacteriia	Flavobacteriales	Flavobacteriaceae	Flavobacterium	none	0.0266808	7	0.55
OTU-OTU-367	Proteobacteria	Betaproteobacteria	Ellin6067	none	none	none	0.0045856	7	0.257143
Flavobacteriaceae	Bacteroidetes	Flavobacteriia	Flavobacteriales	Flavobacteriaceae	none	none	0.0266808	7	0.55
OTU-OTU-160	Verrucomicrobia	[Spartobacteria]	[Chthoniobacterales]	[Chthoniobacteraceae]	DA101	none	5.64e-05	7	0.392465
Actinomycetales	Actinobacteria	Actinobacteria1	Actinomycetales	none	none	none	1.20483	7	0.371429
Flavobacteriales	Bacteroidetes	Flavobacteriia	Flavobacteriales	none	none	none	0.0266808	7	0.55
Flavobacterium	Bacteroidetes	Flavobacteriia	Flavobacteriales	Flavobacteriaceae	Flavobacterium	none	0.0266808	7	0.55
Planctomyces	Planctomycetes	Planctomycetia	Planctomycetales	Planctomycetaceae	Planctomyces	none	0.0212257	7	0.465909
OTU-OTU-251	Bacteroidetes	[Saprospirae]	[Saprospirales]	Chitinophagaceae	none	none	0.00706406	7	0.142857
OTU-OTU-613	Verrucomicrobia	[Spartobacteria]	[Chthoniobacterales]	[Chthoniobacteraceae]	DA101	none	3.06e-05	7	0.401786
OTU-OTU-23	Proteobacteria	Alphaproteobacteria	Sphingomonadales	Sphingomonadaceae	Kaistobacter	none	0.1066	7	0.302857
OTU-OTU-13	Actinobacteria	Acidimicrobiia	Acidimicrobiales	C111	none	none	0.026805	7	0.328042
OTU-OTU-164	Actinobacteria	Actinobacteria	Actinomycetales	Mycobacteriaceae	Mycobacterium	none	0.0323327	7	0.55102
OTU-OTU-5190	Proteobacteria	Alphaproteobacteria	Rhizobiales	Hyphomicrobiaceae	Rhodoplanes	none	0.00672577	7	0.268908
Intrasporangiaceae	Actinobacteria	Actinobacteria1	Actinomycetales	Intrasporangiaceae	none	none	0.340203	7	0.417819
OTU-OTU-493	Proteobacteria	Alphaproteobacteria	Rhizobiales	Hyphomicrobiaceae	Rhodoplanes	none	0.00818325	6	0.476793
OTU-OTU-11118	Actinobacteria	Actinobacteria	Actinomycetales	Microbacteriaceae	none	none	0.00865156	6	0.416667
OTU-OTU-2000	Actinobacteria	Thermoleophilia	Gaiellales	Gaiellaceae	none	none	0.00188143	6	0.375
OTU-OTU-28	Actinobacteria	Actinobacteria	Actinomycetales	Kineosporiaceae	none	none	0.0691759	6	0.52381
OTU-OTU-26	Firmicutes	Clostridia	Clostridiales	Clostridiaceae	Clostridium	none	0.00486424	6	0.505747
OTU-OTU-24	Proteobacteria	Alphaproteobacteria	Rhizobiales	none	none	none	0.0234525	6	0.666667
Devosia	Proteobacteria	Alphaproteobacteria	Rhizobiales	Hyphomicrobiaceae	Devosia	none	0.0668182	6	0.24
Kineosporiaceae	Actinobacteria	Actinobacteria1	Actinomycetales	Kineosporiaceae	none	none	0.0691759	6	0.52381
Chloroflexi1	Chloroflexi	Chloroflexi1	none	none	none	none	0.17388	6	0.325203
OTU-OTU-261	Actinobacteria	Actinobacteria	Actinomycetales	Nocardioidaceae	none	none	0.0186573	6	0.453704
Hymenobacter	Bacteroidetes	Cytophagia	Cytophagales	Cytophagaceae	Hymenobacter	none	0.000105	6	0.495781
SM2F11	OD1	SM2F11	none	none	none	none	1.49e-05	6	0.477912
OTU-OTU-136	Chloroflexi	Chloroflexi	AKIW781	none	none	none	0.00270997	6	0.382353
Clostridia	Firmicutes	Clostridia	none	none	none	none	0.00486424	6	0.505747
OTU-OTU-456	Proteobacteria	Betaproteobacteria	none	none	none	none	0.0091329	6	0.383333
OTU-OTU-502	OD1	SM2F11	none	none	none	none	1.49e-05	6	0.477912
Clostridiales	Firmicutes	Clostridia	Clostridiales	none	none	none	0.00486424	6	0.505747
OTU-OTU-198	Bacteroidetes	[Saprospirae]	[Saprospirales]	Chitinophagaceae	none	none	0.0108482	6	0.636364
OTU-OTU-9413	Acidobacteria	[Chloracidobacteria]	RB41	Ellin6075	none	none	0.0055369	6	0.429825
OTU-OTU-113	Proteobacteria	Betaproteobacteria	Burkholderiales	Comamonadaceae	none	none	0.022541	6	0.216667
Clostridium	Firmicutes	Clostridia	Clostridiales	Clostridiaceae	Clostridium	none	0.00486424	6	0.505747
OTU-OTU-84	Actinobacteria	Thermoleophilia	Gaiellales	none	none	none	0.00571648	6	0.314815
OTU-OTU-667	Chloroflexi	TK10	AKYG885	Dolo_23	none	none	0.0128046	6	0.30303
OTU-OTU-3320	Actinobacteria	Actinobacteria	Actinomycetales	none	none	none	0.00304599	6	0.282609
Clostridiaceae	Firmicutes	Clostridia	Clostridiales	Clostridiaceae	none	none	0.00486424	6	0.505747
Flavobacteriia	Bacteroidetes	Flavobacteriia	none	none	none	none	0.0266808	6	0.541667
OTU-OTU-159	Bacteroidetes	Cytophagia	Cytophagales	Cytophagaceae	Hymenobacter	none	0.000105	6	0.495781
OTU-OTU-1414	Proteobacteria	Alphaproteobacteria	Sphingomonadales	Sphingomonadaceae	Sphingomonas	wittichii	0.00520332	5	0.65
Pirellulales	Planctomycetes	Planctomycetia	Pirellulales	none	none	none	0.00176161	5	0.587342
OTU-OTU-34	Proteobacteria	Alphaproteobacteria	Rhodobacterales	Rhodobacteraceae	none	none	0.00652987	5	0.4375
OTU-OTU-380	Actinobacteria	Thermoleophilia	Solirubrobacterales	none	none	none	0.0263768	5	0.548387
Micromonosporaceae	Actinobacteria	Actinobacteria1	Actinomycetales	Micromonosporaceae	none	none	0.249139	5	0.466667
OTU-OTU-288	Acidobacteria	[Chloracidobacteria]	RB41	none	none	none	0.00261599	5	0.763636
OTU-OTU-1	Cyanobacteria	Synechococcophycideae	Pseudanabaenales	Pseudanabaenaceae	Leptolyngbya	none	0.0021804	5	0.733333
Pirellulaceae	Planctomycetes	Planctomycetia	Pirellulales	Pirellulaceae	none	none	0.00176161	5	0.587342
OTU-OTU-162	Proteobacteria	Gammaproteobacteria	Xanthomonadales	Sinobacteraceae	none	none	0.0196156	5	0.2
OTU-OTU-3	Proteobacteria	Alphaproteobacteria	Sphingomonadales	Sphingomonadaceae	Kaistobacter	none	0.306159	5	0.386667
Roseiflexales	Chloroflexi	Chloroflexi1	Roseiflexales	none	none	none	0.17117	5	0.579221
Kouleothrixaceae	Chloroflexi	Chloroflexi1	Roseiflexales	Kouleothrixaceae	none	none	0.17117	5	0.579221
OTU-OTU-3407	Planctomycetes	Phycisphaerae	WD2101	none	none	none	0.00623352	5	0.292308
OTU-OTU-412	OD1	ZB2	none	none	none	none	0.00308103	5	0.632258
C111	Actinobacteria	Acidimicrobiia	Acidimicrobiales	C111	none	none	0.112728	5	0.557647
OTU-OTU-142	Bacteroidetes	[Saprospirae]	[Saprospirales]	Chitinophagaceae	none	none	0.00493831	5	0.442105
Firmicutes	Firmicutes	none	none	none	none	none	0.00486424	5	0.628205
OTU-OTU-38	Chloroflexi	Chloroflexi	[Roseiflexales]	[Kouleothrixaceae]	none	none	0.121679	5	0.5625
OTU-OTU-82	Verrucomicrobia	[Spartobacteria]	[Chthoniobacterales]	[Chthoniobacteraceae]	none	none	0.00191517	5	0.253333
OTU-OTU-63	Planctomycetes	Planctomycetia	Pirellulales	Pirellulaceae	none	none	0.00176161	5	0.587342
OTU-OTU-59	Cyanobacteria	Gloeobacterophycideae	Gloeobacterales	Gloeobacteraceae	Gloeobacter	none	0.0051794	5	0.314286
Rhodobacterales	Proteobacteria	Alphaproteobacteria	Rhodobacterales	none	none	none	0.0402035	5	0.37
ZB2	OD1	ZB2	none	none	none	none	0.00308103	5	0.632258
OTU-OTU-9	Cyanobacteria	Synechococcophycideae	Pseudanabaenales	Pseudanabaenaceae	Leptolyngbya	none	0.000702	5	0.725
OTU-OTU-139	Proteobacteria	Alphaproteobacteria	Rhizobiales	Hyphomicrobiaceae	Rhodoplanes	none	0.00537739	5	0.428571
OTU-OTU-869	Actinobacteria	Acidimicrobiia	Acidimicrobiales	none	none	none	0.0154385	5	0.216667
wittichii	Proteobacteria	Alphaproteobacteria	Sphingomonadales	Sphingomonadaceae	Sphingomonas	wittichii	0.00520332	5	0.65
OTU-OTU-108	Acidobacteria	Acidobacteria-6	iii1-15	mb2424	none	none	0.0140181	5	0.45
OTU-OTU-960	Proteobacteria	Betaproteobacteria	none	none	none	none	0.00357713	5	0.47619
OD1	OD1	none	none	none	none	none	0.00309597	5	0.632258
Propionibacteriaceae	Actinobacteria	Actinobacteria1	Actinomycetales	Propionibacteriaceae	none	none	0.0101622	5	0.373333
OTU-OTU-300	Actinobacteria	Actinobacteria	Actinomycetales	Micromonosporaceae	none	none	0.0356846	5	0.442857
OTU-OTU-168	Verrucomicrobia	[Spartobacteria]	[Chthoniobacterales]	[Chthoniobacteraceae]	DA101	none	0.000907	5	0.554023
Streptomyces	Actinobacteria	Actinobacteria1	Actinomycetales	Streptomycetaceae	Streptomyces	none	0.0297652	4	0.75
Syntrophobacteraceae	Proteobacteria	Deltaproteobacteria	Syntrophobacterales	Syntrophobacteraceae	none	none	0.00516573	4	0.391304
OTU-OTU-349	Verrucomicrobia	Opitutae	Opitutales	Opitutaceae	Opitutus	none	0.022574	4	0.5
Kaistobacter	Proteobacteria	Alphaproteobacteria	Sphingomonadales	Sphingomonadaceae	Kaistobacter	none	0.412759	4	0.416667
OTU-OTU-248	Bacteroidetes	[Saprospirae]	[Saprospirales]	Chitinophagaceae	none	none	0.00254381	4	0.466667
Rhodobacteraceae	Proteobacteria	Alphaproteobacteria	Rhodobacterales	Rhodobacteraceae	none	none	0.0373645	4	0.458333
Sphingobacteriia	Bacteroidetes	Sphingobacteriia	none	none	none	none	0.0189845	4	0.652778
OTU-OTU-183	Actinobacteria	Acidimicrobiia	Acidimicrobiales	none	none	none	0.0126191	4	0.666667
OTU-OTU-161	Acidobacteria	Acidobacteriia	Acidobacteriales	Koribacteraceae	none	none	1.76e-05	4	0.723684
Pseudomonadaceae	Proteobacteria	Gammaproteobacteria	Pseudomonadales	Pseudomonadaceae	none	none	0.0122058	4	0.416667
OTU-OTU-65	Actinobacteria	Actinobacteria	Actinomycetales	Streptomycetaceae	Streptomyces	none	0.0297652	4	0.75
OTU-OTU-309	Bacteroidetes	Cytophagia	Cytophagales	Cytophagaceae	none	none	0.00805918	4	0.291667
OTU-OTU-465	Proteobacteria	Betaproteobacteria	MND1	none	none	none	0.00599887	4	0.720395
OTU-OTU-177	Proteobacteria	Alphaproteobacteria	Rhodobacterales	Rhodobacteraceae	none	none	0.00585209	4	0.730769
Pseudomonas	Proteobacteria	Gammaproteobacteria	Pseudomonadales	Pseudomonadaceae	Pseudomonas	none	0.0122058	4	0.416667
OTU-OTU-227	Planctomycetes	Phycisphaerae	WD2101	none	none	none	0.0154325	4	0.416667
OTU-OTU-241	Chloroflexi	Anaerolineae	Caldilineales	Caldilineaceae	none	none	0.0123466	4	0.295455
Methylophilales	Proteobacteria	Betaproteobacteria	Methylophilales	none	none	none	0.0501956	4	0.715517
OTU-OTU-316	Proteobacteria	Betaproteobacteria	Burkholderiales	Oxalobacteraceae	none	none	0.0230277	4	0.928571
OTU-OTU-97	Chloroflexi	Ellin6529	none	none	none	none	0.0221091	4	0.583333
Pseudomonadales	Proteobacteria	Gammaproteobacteria	Pseudomonadales	none	none	none	0.0122058	4	0.416667
OTU-OTU-255	Acidobacteria	[Chloracidobacteria]	RB41	none	none	none	0.00885988	4	0.321429
OTU-OTU-144	Chloroflexi	Ellin6529	none	none	none	none	0.00280803	4	0.375
OTU-OTU-353	Chloroflexi	Anaerolineae	SBR1031	A4b	none	none	0.00594725	4	0.708333
mobilis	Proteobacteria	Betaproteobacteria	Methylophilales	Methylophilaceae	Methylotenera	mobilis	0.0501956	4	0.715517
OTU-OTU-83	Bacteroidetes	[Saprospirae]	[Saprospirales]	Chitinophagaceae	none	none	0.0351906	4	0.617647
EB1017	Actinobacteria	Acidimicrobiia	Acidimicrobiales	EB1017	none	none	0.00263754	4	0.464286
Chlorophyta	Cyanobacteria	Chloroplast	Chlorophyta	none	none	none	0.0693754	4	0
OTU-OTU-322	Bacteroidetes	[Saprospirae]	[Saprospirales]	Chitinophagaceae	none	none	0.0305224	4	0.583333
Methylophilaceae	Proteobacteria	Betaproteobacteria	Methylophilales	Methylophilaceae	none	none	0.0501956	4	0.715517
Methylotenera	Proteobacteria	Betaproteobacteria	Methylophilales	Methylophilaceae	Methylotenera	none	0.0501956	4	0.715517
Acidobacteriia	Acidobacteria	Acidobacteriia	none	none	none	none	1.76e-05	4	0.723684
Planctomycetia	Planctomycetes	Planctomycetia	none	none	none	none	0.0229873	4	0.75
Rhodospirillaceae	Proteobacteria	Alphaproteobacteria	Rhodospirillales	Rhodospirillaceae	none	none	0.0075961	4	0.302632
OTU-OTU-19	Chloroflexi	Gitt-GS-136	none	none	none	none	0.0128137	4	0.692073
OTU-OTU-73	Proteobacteria	Betaproteobacteria	Methylophilales	Methylophilaceae	Methylotenera	mobilis	0.0501956	4	0.715517
OTU-OTU-260	Actinobacteria	Thermoleophilia	Solirubrobacterales	none	none	none	0.00871486	4	1
OTU-OTU-9340	Proteobacteria	Gammaproteobacteria	Xanthomonadales	Sinobacteraceae	none	none	0.012693	4	0.5
OTU-OTU-439	Chloroflexi	Ellin6529	none	none	none	none	0.00576824	4	1
Oxalobacteraceae	Proteobacteria	Betaproteobacteria	Burkholderiales	Oxalobacteraceae	none	none	0.0230277	4	0.928571
OTU-OTU-290	Proteobacteria	Alphaproteobacteria	Caulobacterales	Caulobacteraceae	none	none	0.0103108	4	0.713816
Streptomycetaceae	Actinobacteria	Actinobacteria1	Actinomycetales	Streptomycetaceae	none	none	0.0297652	4	0.75
OTU-OTU-46	Actinobacteria	Thermoleophilia	Solirubrobacterales	Solirubrobacteraceae	none	none	0.0361387	4	0.375
Syntrophobacterales	Proteobacteria	Deltaproteobacteria	Syntrophobacterales	none	none	none	0.00516573	4	0.391304
OTU-OTU-821	Proteobacteria	Deltaproteobacteria	Syntrophobacterales	Syntrophobacteraceae	none	none	0.00516573	4	0.391304
MND1	Proteobacteria	Betaproteobacteria	MND1	none	none	none	0.00599887	4	0.720395
OTU-OTU-264	Chloroflexi	Anaerolineae	SBR1031	A4b	none	none	0.00826307	4	0.720395
OTU-OTU-102	Acidobacteria	Solibacteres	Solibacterales	none	none	none	0.0161907	4	0.583333
Koribacteraceae	Acidobacteria	Acidobacteriia	Acidobacteriales	Koribacteraceae	none	none	1.76e-05	4	0.723684
OTU-OTU-521	Acidobacteria	Acidobacteria-6	iii1-15	none	none	none	0.00682842	4	0.333333
Acidobacteriales	Acidobacteria	Acidobacteriia	Acidobacteriales	none	none	none	1.76e-05	4	0.723684
Sphingomonadales	Proteobacteria	Alphaproteobacteria	Sphingomonadales	none	none	none	1.0059	4	0.5
OTU-OTU-478	Actinobacteria	Actinobacteria	Actinomycetales	Propionibacteriaceae	none	none	0.0101622	4	0.464286
OTU-OTU-1632	Actinobacteria	Thermoleophilia	Solirubrobacterales	Solirubrobacteraceae	none	none	0.00148858	4	0.555556
OTU-OTU-90	Proteobacteria	Alphaproteobacteria	Rhizobiales	Hyphomicrobiaceae	none	none	0.000136	4	0.713816
Burkholderiaceae	Proteobacteria	Betaproteobacteria	Burkholderiales	Burkholderiaceae	none	none	0.00885113	4	0.395833
mitochondria	Proteobacteria	Alphaproteobacteria	Rickettsiales	mitochondria	none	none	0.0601538	3	1
Chthoniobacterales	Verrucomicrobia	Spartobacteria	Chthoniobacterales	none	none	none	0.0508406	3	0.422222
Armatimonadales	Armatimonadetes	Armatimonadia	Armatimonadales	none	none	none	0.00360692	3	0.904762
OTU-OTU-127	Chloroflexi	Anaerolineae	SBR1031	A4b	none	none	0.00530276	3	0.951754
OTU-OTU-194	Actinobacteria	Thermoleophilia	Gaiellales	Gaiellaceae	none	none	0.000822	3	0.974359
Sinobacteraceae	Proteobacteria	Gammaproteobacteria	Xanthomonadales	Sinobacteraceae	none	none	0.0422625	3	0.69697
Armatimonadia	Armatimonadetes	Armatimonadia	none	none	none	none	0.00360692	3	0.904762
Nostocaceae	Cyanobacteria	Nostocophycideae	Nostocales	Nostocaceae	none	none	0.0628605	3	1
Actinoplanes	Actinobacteria	Actinobacteria1	Actinomycetales	Micromonosporaceae	Actinoplanes	none	0.00869758	3	1
mb2424	Acidobacteria	Acidobacteria-6	iii1-15	mb2424	none	none	0.0240504	3	0.518519
OTU-OTU-310	Proteobacteria	Alphaproteobacteria	Rhizobiales	Hyphomicrobiaceae	Devosia	none	0.0194502	3	0.5
OTU-OTU-39	Proteobacteria	Alphaproteobacteria	Caulobacterales	Caulobacteraceae	Mycoplana	none	0.0165693	3	1
OTU-OTU-153	Acidobacteria	[Chloracidobacteria]	RB41	Ellin6075	none	none	0.000456	3	0.951754
OTU-OTU-201	Proteobacteria	Betaproteobacteria	none	none	none	none	1.2e-05	3	0.951754
OTU-OTU-389	Actinobacteria	Acidimicrobiia	Acidimicrobiales	EB1017	none	none	0.00263754	3	1
Armatimonadaceae	Armatimonadetes	Armatimonadia	Armatimonadales	Armatimonadaceae	none	none	0.00360692	3	0.904762
Rickettsiales	Proteobacteria	Alphaproteobacteria	Rickettsiales	none	none	none	0.0601538	3	1
OTU-OTU-276	Actinobacteria	Actinobacteria	Actinomycetales	none	none	none	0.0104032	3	0.410256
OTU-OTU-74	Proteobacteria	Alphaproteobacteria	Rhizobiales	none	none	none	0.000155	3	0.352941
OTU-OTU-713	Armatimonadetes	Armatimonadia	Armatimonadales	Armatimonadaceae	none	none	0.00360692	3	0.904762
Sphingobacteriales	Bacteroidetes	Sphingobacteriia	Sphingobacteriales	none	none	none	0.0189845	3	0.711111
Actinobacteria	Actinobacteria	none	none	none	none	none	1.78688	3	0.574074
Spartobacteria	Verrucomicrobia	Spartobacteria	none	none	none	none	0.0508406	3	0.422222
Nostocales	Cyanobacteria	Nostocophycideae	Nostocales	none	none	none	0.0628605	3	1
OTU-OTU-8462	Proteobacteria	Alphaproteobacteria	Rhizobiales	Hyphomicrobiaceae	Rhodoplanes	none	0.00159752	3	0.472222
OTU-OTU-315	Bacteroidetes	[Saprospirae]	[Saprospirales]	Chitinophagaceae	none	none	1.7e-05	3	0.951754
OTU-OTU-209	Chloroflexi	Thermomicrobia	JG30-KF-CM45	none	none	none	0.00334032	3	0.5
WD2101	Planctomycetes	Phycisphaerae	WD2101	none	none	none	0.0295423	3	0.515152
OTU-OTU-45	Proteobacteria	Betaproteobacteria	Burkholderiales	Alcaligenaceae	none	none	0.00428694	3	0.515152
OTU-OTU-307	Actinobacteria	Actinobacteria	Actinomycetales	Nocardioidaceae	none	none	0.0124136	3	1
Anaerolineae	Chloroflexi	Anaerolineae	none	none	none	none	0.0962406	3	0.487179
OTU-OTU-302	Bacteroidetes	[Saprospirae]	[Saprospirales]	Chitinophagaceae	none	none	0.00290209	3	0.416667
Phycisphaerae	Planctomycetes	Phycisphaerae	none	none	none	none	0.0295423	3	0.515152
Alcaligenaceae	Proteobacteria	Betaproteobacteria	Burkholderiales	Alcaligenaceae	none	none	0.00428694	3	0.515152
OTU-OTU-419	Bacteroidetes	Sphingobacteriia	Sphingobacteriales	none	none	none	0.00311569	3	0.951754
iii1-15	Acidobacteria	Acidobacteria-6	iii1-15	none	none	none	0.0769007	3	0.375
OTU-OTU-124	Proteobacteria	Alphaproteobacteria	Rhizobiales	Hyphomicrobiaceae	Devosia	none	0.0207903	3	0.416667
OTU-OTU-18	Actinobacteria	Actinobacteria	Actinomycetales	Micromonosporaceae	none	none	0.147199	3	0.611111
Lautropia	Proteobacteria	Betaproteobacteria	Burkholderiales	Burkholderiaceae	Lautropia	none	0.00885113	3	0.515152
OTU-OTU-235	Actinobacteria	Thermoleophilia	Solirubrobacterales	none	none	none	0.0114301	3	0.951754
OTU-OTU-52	Actinobacteria	Thermoleophilia	Solirubrobacterales	none	none	none	0.00283193	3	0.333333
Nostocophycideae	Cyanobacteria	Nostocophycideae	none	none	none	none	0.0628605	3	1
OTU-OTU-76	Bacteroidetes	Cytophagia	Cytophagales	Cytophagaceae	none	none	0.017876	3	0.333333
OTU-OTU-66	Proteobacteria	Alphaproteobacteria	Sphingomonadales	Sphingomonadaceae	none	none	0.00498974	3	0.6
OTU-OTU-344	Proteobacteria	Betaproteobacteria	none	none	none	none	0.0108118	3	1
OTU-OTU-8	Actinobacteria	Actinobacteria	Actinomycetales	Intrasporangiaceae	none	none	0.165302	3	0.356061
Novosphingobium	Proteobacteria	Alphaproteobacteria	Sphingomonadales	Sphingomonadaceae	Novosphingobium	none	0.045979	3	0.75
Mycoplana	Proteobacteria	Alphaproteobacteria	Caulobacterales	Caulobacteraceae	Mycoplana	none	0.0165693	3	1
OTU-OTU-1447	Proteobacteria	Deltaproteobacteria	Myxococcales	none	none	none	0.0063134	3	1
OTU-OTU-374	Chloroflexi	Anaerolineae	SBR1031	A4b	none	none	0.00624672	3	0.5
Armatimonadetes	Armatimonadetes	none	none	none	none	none	0.00360692	3	0.904762
OTU-OTU-1218	Actinobacteria	Actinobacteria	Actinomycetales	none	none	none	0.00959479	3	0.4
Solirubrobacteraceae	Actinobacteria	Thermoleophilia	Solirubrobacterales	Solirubrobacteraceae	none	none	0.0526031	3	0.466667
OTU-OTU-658	Actinobacteria	Actinobacteria	Actinomycetales	Micromonosporaceae	Actinoplanes	none	0.00869758	3	1
OTU-OTU-1077	Acidobacteria	[Chloracidobacteria]	RB41	none	none	none	0.00886253	3	0.666667
OTU-OTU-25	Proteobacteria	Alphaproteobacteria	Sphingomonadales	Sphingomonadaceae	Novosphingobium	none	0.045979	3	0.75
OTU-OTU-12224	Chloroflexi	Ellin6529	none	none	none	none	0.000199	3	0.951754
OTU-OTU-89	Actinobacteria	Actinobacteria	Actinomycetales	none	none	none	0.000338	3	0.951754
OTU-OTU-156	Chloroflexi	Ellin6529	none	none	none	none	0.00904386	3	0.416667
OTU-OTU-43	Cyanobacteria	Synechococcophycideae	Pseudanabaenales	Pseudanabaenaceae	Leptolyngbya	none	0.000373	3	0.4
Chthoniobacter	Verrucomicrobia	Spartobacteria	Chthoniobacterales	Chthoniobacteraceae	Chthoniobacter	none	0.0384881	3	0.5
Chthoniobacteraceae	Verrucomicrobia	Spartobacteria	Chthoniobacterales	Chthoniobacteraceae	none	none	0.0508406	3	0.422222
OTU-OTU-469	Proteobacteria	Alphaproteobacteria	Sphingomonadales	Sphingomonadaceae	Sphingomonas	none	0.0342183	3	0.666667
TM7-1	TM7	TM7-1	none	none	none	none	0.024076	3	0.481481
OTU-OTU-399	Proteobacteria	Betaproteobacteria	Burkholderiales	Burkholderiaceae	Lautropia	none	0.00885113	3	0.515152
OTU-OTU-2	Cyanobacteria	Synechococcophycideae	Pseudanabaenales	Pseudanabaenaceae	Leptolyngbya	none	0.0288199	3	0
OTU-OTU-94	Actinobacteria	Acidimicrobiia	Acidimicrobiales	none	none	none	0.00843544	3	0
Chloroplast	Cyanobacteria	Chloroplast	none	none	none	none	0.494604	2	1
OTU-OTU-411	Proteobacteria	Betaproteobacteria	Burkholderiales	Comamonadaceae	none	none	0.00247555	2	0
Chitinophagaceae	Bacteroidetes	Saprospirae	Saprospirales	Chitinophagaceae	none	none	0.393919	2	0.833333
OTU-OTU-152	Bacteroidetes	[Saprospirae]	[Saprospirales]	Chitinophagaceae	none	none	0.0457398	2	1
RB41	Acidobacteria	Chloracidobacteria	RB41	none	none	none	0.241565	2	0.666667
Pedomicrobium	Proteobacteria	Alphaproteobacteria	Rhizobiales	Hyphomicrobiaceae	Pedomicrobium	none	0.00627663	2	0.666667
OTU-OTU-974	Actinobacteria	Actinobacteria	Actinomycetales	Mycobacteriaceae	Mycobacterium	none	0.00694777	2	1
Saprospirales	Bacteroidetes	Saprospirae	Saprospirales	none	none	none	0.393919	2	0.833333
OTU-OTU-123	Cyanobacteria	Chloroplast	Chlorophyta	Trebouxiophyceae	none	none	0.00736565	2	0.666667
Nitrospirae	Nitrospirae	none	none	none	none	none	0.0024849	2	0.8
OTU-OTU-224	TM7	TM7-1	none	none	none	none	0.00670413	2	0.5
OTU-OTU-125	Proteobacteria	Alphaproteobacteria	Rhizobiales	Phyllobacteriaceae	none	none	0.0309926	2	0.5
Rhodobiaceae	Proteobacteria	Alphaproteobacteria	Rhizobiales	Rhodobiaceae	none	none	0.0189879	2	1
Pedosphaerales	Verrucomicrobia	Pedosphaerae	Pedosphaerales	none	none	none	0.0115192	2	1
OTU-OTU-179	Actinobacteria	Thermoleophilia	Solirubrobacterales	none	none	none	0.0132642	2	0.5
OTU-OTU-1535	Actinobacteria	Actinobacteria	Actinomycetales	none	none	none	0.00782418	2	0
Streptophyta	Cyanobacteria	Chloroplast	Streptophyta	none	none	none	0.425228	2	1
OTU-OTU-173	Cyanobacteria	Synechococcophycideae	Pseudanabaenales	Pseudanabaenaceae	Leptolyngbya	none	0.0018061	2	0.576923
Nitrospira	Nitrospirae	Nitrospira	none	none	none	none	0.0024849	2	0.8
Xanthomonadales	Proteobacteria	Gammaproteobacteria	Xanthomonadales	none	none	none	0.0422625	2	1
Gitt-GS-136	Chloroflexi	Gitt-GS-136	none	none	none	none	0.0559083	2	0.5
OTU-OTU-317	Actinobacteria	Thermoleophilia	Solirubrobacterales	none	none	none	0.0100912	2	0.5
Pedosphaerae	Verrucomicrobia	Pedosphaerae	none	none	none	none	0.0115192	2	1
Afifella	Proteobacteria	Alphaproteobacteria	Rhizobiales	Rhodobiaceae	Afifella	none	0.0189879	2	1
OTU-OTU-225	Proteobacteria	Alphaproteobacteria	Rhizobiales	Hyphomicrobiaceae	Pedomicrobium	none	0.00627663	2	0.666667
Solirubrobacterales	Actinobacteria	Thermoleophilia	Solirubrobacterales	none	none	none	0.214799	2	0
Chloroflexi	Chloroflexi	none	none	none	none	none	0.538266	2	0.5
CCU21	Acidobacteria	Acidobacteria-6	CCU21	none	none	none	0.0042643	2	0.944444
Dactylosporangium	Actinobacteria	Actinobacteria1	Actinomycetales	Micromonosporaceae	Dactylosporangium	none	0.0500159	2	0.625
OTU-OTU-67	Actinobacteria	Actinobacteria	Actinomycetales	Nocardioidaceae	none	none	0.0400471	2	1
Flavisolibacter	Bacteroidetes	Saprospirae	Saprospirales	Chitinophagaceae	Flavisolibacter	none	0.00843096	2	0.666667
OTU-OTU-165	Actinobacteria	Actinobacteria	Actinomycetales	Mycobacteriaceae	Mycobacterium	none	0.0302825	2	0.833333
OTU-OTU-387	Acidobacteria	Solibacteres	Solibacterales	none	none	none	0.0178646	2	0.5
Gammaproteobacteria	Proteobacteria	Gammaproteobacteria	none	none	none	none	0.0600638	2	0.5
OTU-OTU-195	Actinobacteria	Actinobacteria	Actinomycetales	none	none	none	0.00787086	2	0
Trebouxiophyceae	Cyanobacteria	Chloroplast	Chlorophyta	Trebouxiophyceae	none	none	0.00736565	2	0.666667
OTU-OTU-230	Acidobacteria	Solibacteres	Solibacterales	none	none	none	0.00046	2	0.5
OTU-OTU-228	Acidobacteria	[Chloracidobacteria]	RB41	Ellin6075	none	none	0.0288231	2	0.5
OTU-OTU-111	Proteobacteria	Alphaproteobacteria	Rhodospirillales	none	none	none	0.0188091	2	0.517241
OTU-OTU-4	Cyanobacteria	Chloroplast	Streptophyta	none	none	none	0.321482	2	1
OTU-OTU-184	Nitrospirae	Nitrospira	Nitrospirales	Nitrospiraceae	Nitrospira	none	0.0024849	2	0.8
OTU-OTU-122	Actinobacteria	Thermoleophilia	Gaiellales	none	none	none	8.91e-05	2	0.5
Phyllobacteriaceae	Proteobacteria	Alphaproteobacteria	Rhizobiales	Phyllobacteriaceae	none	none	0.0309926	2	0.565217
OTU-OTU-126	Bacteroidetes	[Saprospirae]	[Saprospirales]	Chitinophagaceae	none	none	0.059445	2	0.833333
OTU-OTU-5	Actinobacteria	Actinobacteria	Actinomycetales	Intrasporangiaceae	none	none	0.10164	2	0.973333
Rhodoplanes	Proteobacteria	Alphaproteobacteria	Rhizobiales	Hyphomicrobiaceae	Rhodoplanes	none	0.0389463	2	1
Patulibacteraceae	Actinobacteria	Thermoleophilia	Solirubrobacterales	Patulibacteraceae	none	none	0.00390211	2	1
OTU-OTU-5332	Actinobacteria	Thermoleophilia	Solirubrobacterales	Solirubrobacteraceae	none	none	0.00779881	2	0.65
OTU-OTU-119	Actinobacteria	Actinobacteria	Actinomycetales	Nocardioidaceae	none	none	0.0161952	2	0.5
OTU-OTU-682	Bacteroidetes	[Saprospirae]	[Saprospirales]	Chitinophagaceae	none	none	0.020345	2	0.5
Acidobacteria-6	Acidobacteria	Acidobacteria-6	none	none	none	none	0.081165	2	1
OTU-OTU-62	Proteobacteria	Alphaproteobacteria	Sphingomonadales	Sphingomonadaceae	Sphingomonas	none	0.0224409	2	0.75
Saprospirae	Bacteroidetes	Saprospirae	none	none	none	none	0.393919	2	0.833333
Ellin329	Proteobacteria	Alphaproteobacteria	Ellin329	none	none	none	0.00671255	2	1
OTU-OTU-11	Proteobacteria	Alphaproteobacteria	Sphingomonadales	Sphingomonadaceae	none	none	0.00970541	2	0.5
Nitrospiraceae	Nitrospirae	Nitrospira	Nitrospirales	Nitrospiraceae	none	none	0.0024849	2	0.8
OTU-OTU-96	Bacteroidetes	[Saprospirae]	[Saprospirales]	Chitinophagaceae	none	none	0.00636081	2	0.5
OTU-OTU-53	Proteobacteria	Alphaproteobacteria	Rhizobiales	Bradyrhizobiaceae	none	none	0.0306563	2	0.535714
OTU-OTU-11301	Actinobacteria	Actinobacteria	Actinomycetales	Micromonosporaceae	none	none	0.00754218	2	0.973333
OTU-OTU-91	Chloroflexi	Chloroflexi	[Roseiflexales]	[Kouleothrixaceae]	none	none	0.0317289	2	0.6
OTU-OTU-47	Actinobacteria	Actinobacteria	Actinomycetales	Micromonosporaceae	Dactylosporangium	none	0.0500159	2	0.625
OTU-OTU-1956	Acidobacteria	[Chloracidobacteria]	RB41	Ellin6075	none	none	0.00776699	2	0.625
OTU-OTU-72	Verrucomicrobia	Verrucomicrobiae	Verrucomicrobiales	Verrucomicrobiaceae	Luteolibacter	none	0.00415878	2	0.5
OTU-OTU-4955	Proteobacteria	Alphaproteobacteria	Sphingomonadales	Sphingomonadaceae	none	none	0.00202905	2	0.75
OTU-OTU-75	Proteobacteria	Alphaproteobacteria	Rhizobiales	Hyphomicrobiaceae	none	none	0.0134677	2	0.5
OTU-OTU-51	Cyanobacteria	Chloroplast	Chlorophyta	none	none	none	0.0287204	2	0.5
OTU-OTU-154	Actinobacteria	Thermoleophilia	Solirubrobacterales	Patulibacteraceae	none	none	0.00385352	2	1
OTU-OTU-214	Proteobacteria	Alphaproteobacteria	Rhodospirillales	Acetobacteraceae	none	none	0.00096	2	0.5
OTU-OTU-314	Proteobacteria	Betaproteobacteria	none	none	none	none	0.00688507	2	0.625
OTU-OTU-200	Acidobacteria	Acidobacteria-6	iii1-15	mb2424	none	none	0.0100324	2	0.5
Chloracidobacteria	Acidobacteria	Chloracidobacteria	none	none	none	none	0.241565	2	0.666667
OTU-OTU-88	Proteobacteria	Alphaproteobacteria	Rhizobiales	Rhodobiaceae	Afifella	none	0.00690619	2	0.557692
OTU-OTU-318	Verrucomicrobia	[Spartobacteria]	[Chthoniobacterales]	[Chthoniobacteraceae]	DA101	none	0.00839698	2	0.5
OTU-OTU-741	Bacteroidetes	[Saprospirae]	[Saprospirales]	Chitinophagaceae	none	none	0.0107189	2	0.5
OTU-OTU-12	Proteobacteria	Alphaproteobacteria	Sphingomonadales	none	none	none	0.0575085	2	1
Sphingomonas	Proteobacteria	Alphaproteobacteria	Sphingomonadales	Sphingomonadaceae	Sphingomonas	none	0.0678306	2	0.75
OTU-OTU-130	Proteobacteria	Betaproteobacteria	Burkholderiales	none	none	none	0.00453449	2	0.75
OTU-OTU-253	Bacteroidetes	[Saprospirae]	[Saprospirales]	Chitinophagaceae	Flavisolibacter	none	0.00843096	2	0.666667
OTU-OTU-146	Proteobacteria	Betaproteobacteria	Ellin6067	none	none	none	0.00967829	2	0.625
OTU-OTU-29	Chloroflexi	Ellin6529	none	none	none	none	0.0539007	2	0.590909
Bradyrhizobiaceae	Proteobacteria	Alphaproteobacteria	Rhizobiales	Bradyrhizobiaceae	none	none	0.0306563	2	0.535714
OTU-OTU-185	Proteobacteria	Alphaproteobacteria	Rhodospirillales	Rhodospirillaceae	none	none	0.00689704	2	1
OTU-OTU-192	Proteobacteria	Alphaproteobacteria	Rhizobiales	Aurantimonadaceae	none	none	0.00430353	1	0
Solibacterales	Acidobacteria	Solibacteres	Solibacterales	none	none	none	0.0602947	1	0
OTU-OTU-101	Proteobacteria	Alphaproteobacteria	Rhizobiales	none	none	none	0.0071965	1	0
OTU-OTU-138	Actinobacteria	Actinobacteria	Actinomycetales	Nocardioidaceae	none	none	0.0130178	1	0
Hyphomicrobiaceae	Proteobacteria	Alphaproteobacteria	Rhizobiales	Hyphomicrobiaceae	none	none	0.133341	1	0
Thermomicrobia	Chloroflexi	Thermomicrobia	none	none	none	none	0.0143549	1	0
Sphingomonadaceae	Proteobacteria	Alphaproteobacteria	Sphingomonadales	Sphingomonadaceae	none	none	0.911769	1	0
OTU-OTU-894	Actinobacteria	Thermoleophilia	Solirubrobacterales	Solirubrobacteraceae	none	none	0.00717704	1	0
Verrucomicrobiaceae	Verrucomicrobia	Verrucomicrobiae	Verrucomicrobiales	Verrucomicrobiaceae	none	none	0.0158757	1	0
Verrucomicrobiae	Verrucomicrobia	Verrucomicrobiae	none	none	none	none	0.0158757	1	0
Cytophagales	Bacteroidetes	Cytophagia	Cytophagales	none	none	none	0.0670378	1	0
OTU-OTU-424	Bacteroidetes	Sphingobacteriia	Sphingobacteriales	Sphingobacteriaceae	none	none	0.0158688	1	0
OTU-OTU-190	Actinobacteria	Actinobacteria	Actinomycetales	Nocardioidaceae	none	none	0.0346994	1	0
Synechococcophycideae	Cyanobacteria	Synechococcophycideae	none	none	none	none	0.0467648	1	0
Verrucomicrobiales	Verrucomicrobia	Verrucomicrobiae	Verrucomicrobiales	none	none	none	0.0158757	1	0
OTU-OTU-236	Bacteroidetes	[Saprospirae]	[Saprospirales]	Chitinophagaceae	none	none	0.000384	1	0
Luteolibacter	Verrucomicrobia	Verrucomicrobiae	Verrucomicrobiales	Verrucomicrobiaceae	Luteolibacter	none	0.0158757	1	0
Ellin6075	Acidobacteria	Chloracidobacteria	RB41	Ellin6075	none	none	0.210625	1	0
OTU-OTU-40	TM7	TM7-1	none	none	none	none	0.0110694	1	0
OTU-OTU-79	Actinobacteria	Actinobacteria	Actinomycetales	Microbacteriaceae	Salinibacterium	none	0.0592498	1	0
OTU-OTU-282	Gemmatimonadetes	Gemm-1	none	none	none	none	0.00306448	1	0
Pseudanabaenales	Cyanobacteria	Synechococcophycideae	Pseudanabaenales	none	none	none	0.0467648	1	0
MB-A2-108	Actinobacteria	MB-A2-108	none	none	none	none	0.0225864	1	0
OTU-OTU-354	Proteobacteria	Deltaproteobacteria	Myxococcales	none	none	none	0.0116828	1	0
OTU-OTU-810	Actinobacteria	Thermoleophilia	Solirubrobacterales	none	none	none	0.0201951	1	0
Aurantimonadaceae	Proteobacteria	Alphaproteobacteria	Rhizobiales	Aurantimonadaceae	none	none	0.00430353	1	0
OTU-OTU-31	Cyanobacteria	Nostocophycideae	Nostocales	Nostocaceae	none	none	0.0263305	1	0
OTU-OTU-12554	Chloroflexi	Ellin6529	none	none	none	none	0.00944191	1	0
Gloeobacterophycideae	Cyanobacteria	Gloeobacterophycideae	none	none	none	none	0.00938351	1	0
TK10	Chloroflexi	TK10	none	none	none	none	0.0216156	1	0
Nocardioides	Actinobacteria	Actinobacteria1	Actinomycetales	Nocardioidaceae	Nocardioides	none	0.0119593	1	0
Salinibacterium	Actinobacteria	Actinobacteria1	Actinomycetales	Microbacteriaceae	Salinibacterium	none	0.0592498	1	0
OTU-OTU-7682	Actinobacteria	Actinobacteria	Actinomycetales	none	none	none	0.000644	1	0
OTU-OTU-416	Proteobacteria	Betaproteobacteria	Burkholderiales	Comamonadaceae	none	none	0.00463581	1	0
DA101	Verrucomicrobia	Spartobacteria	Chthoniobacterales	Chthoniobacteraceae	DA101	none	0.0104373	1	0
OTU-OTU-172	Proteobacteria	Alphaproteobacteria	Sphingomonadales	Sphingomonadaceae	none	none	0.0111978	1	0
Hyphomicrobium	Proteobacteria	Alphaproteobacteria	Rhizobiales	Hyphomicrobiaceae	Hyphomicrobium	none	0.00769605	1	0
0319-7L14	Actinobacteria	MB-A2-108	0319-7L14	none	none	none	0.0225864	1	0
Spirosoma	Bacteroidetes	Cytophagia	Cytophagales	Cytophagaceae	Spirosoma	none	0.00274073	1	0
OTU-OTU-2915	Bacteroidetes	[Saprospirae]	[Saprospirales]	Chitinophagaceae	none	none	0.0138361	1	0
Gloeobacteraceae	Cyanobacteria	Gloeobacterophycideae	Gloeobacterales	Gloeobacteraceae	none	none	0.00938351	1	0
OTU-OTU-7	Proteobacteria	Alphaproteobacteria	Sphingomonadales	Sphingomonadaceae	none	none	0.014058	1	0
OTU-OTU-4102	Cyanobacteria	Chloroplast	Streptophyta	none	none	none	0.0503347	1	0
OTU-OTU-121	Proteobacteria	Alphaproteobacteria	Rickettsiales	mitochondria	none	none	0.0155531	1	0
Burkholderiales	Proteobacteria	Betaproteobacteria	Burkholderiales	none	none	none	0.12467	1	0
OTU-OTU-133	Bacteroidetes	[Saprospirae]	[Saprospirales]	Chitinophagaceae	none	none	0.0413807	1	0
Gloeobacterales	Cyanobacteria	Gloeobacterophycideae	Gloeobacterales	none	none	none	0.00938351	1	0
OTU-OTU-70	Proteobacteria	Alphaproteobacteria	Rhizobiales	Hyphomicrobiaceae	Devosia	none	0.0265777	1	0
Gemm-1	Gemmatimonadetes	Gemm-1	none	none	none	none	0.0156118	1	0
OTU-OTU-246	Actinobacteria	Actinobacteria	Actinomycetales	Nocardioidaceae	Nocardioides	none	0.0119593	1	0
OTU-OTU-112	Cyanobacteria	Gloeobacterophycideae	Gloeobacterales	Gloeobacteraceae	Gloeobacter	violaceus	0.0042041	1	0
OTU-OTU-492	Acidobacteria	Acidobacteria-6	iii1-15	none	none	none	0.00104342	1	0
OTU-OTU-217	Chloroflexi	Anaerolineae	Caldilineales	Caldilineaceae	Caldilinea	none	0.00498587	1	0
Cytophagia	Bacteroidetes	Cytophagia	none	none	none	none	0.0670378	1	0
OTU-OTU-262	Proteobacteria	Betaproteobacteria	Burkholderiales	Comamonadaceae	none	none	0.0148333	1	0
Solibacteres	Acidobacteria	Solibacteres	none	none	none	none	0.0602947	1	0
OTU-OTU-149	Proteobacteria	Alphaproteobacteria	Sphingomonadales	Sphingomonadaceae	none	none	0.00642033	1	0
OTU-OTU-99	Cyanobacteria	Chloroplast	Streptophyta	none	none	none	0.0534113	1	0
OTU-OTU-644	Actinobacteria	Thermoleophilia	Solirubrobacterales	none	none	none	0.00838089	1	0
Pseudanabaenaceae	Cyanobacteria	Synechococcophycideae	Pseudanabaenales	Pseudanabaenaceae	none	none	0.0467648	1	0
Rhizobiales	Proteobacteria	Alphaproteobacteria	Rhizobiales	none	none	none	0.29655	1	0
OTU-OTU-58	Chloroflexi	Anaerolineae	SBR1031	A4b	none	none	0.0321414	1	0
Gloeobacter	Cyanobacteria	Gloeobacterophycideae	Gloeobacterales	Gloeobacteraceae	Gloeobacter	none	0.00938351	1	0
Leptolyngbya	Cyanobacteria	Synechococcophycideae	Pseudanabaenales	Pseudanabaenaceae	Leptolyngbya	none	0.0447102	1	0
OTU-OTU-151	TM7	TM7-3	none	none	none	none	0.0198439	1	0
OTU-OTU-78	Proteobacteria	Betaproteobacteria	Burkholderiales	Comamonadaceae	none	none	0.0132322	1	0
OTU-OTU-247	Acidobacteria	Solibacteres	Solibacterales	none	none	none	0.00691244	1	0
OTU-OTU-12017	Proteobacteria	Alphaproteobacteria	Rhodospirillales	Acetobacteraceae	none	none	0.00302585	1	0
OTU-OTU-242	Actinobacteria	Thermoleophilia	Solirubrobacterales	none	none	none	0.00140934	1	0
OTU-OTU-98	Actinobacteria	MB-A2-108	0319-7L14	none	none	none	0.0225708	1	0
OTU-OTU-211	Verrucomicrobia	Verrucomicrobiae	Verrucomicrobiales	Verrucomicrobiaceae	Luteolibacter	none	0.00709236	1	0
OTU-OTU-27	Acidobacteria	[Chloracidobacteria]	RB41	Ellin6075	none	none	0.0450718	1	0
violaceus	Cyanobacteria	Gloeobacterophycideae	Gloeobacterales	Gloeobacteraceae	Gloeobacter	violaceus	0.0042041	1	0
OTU-OTU-21	Acidobacteria	[Chloracidobacteria]	RB41	Ellin6075	none	none	0.0580407	1	0
OTU-OTU-141	Actinobacteria	Thermoleophilia	Solirubrobacterales	Patulibacteraceae	none	none	4.86e-05	1	0
OTU-OTU-32	Cyanobacteria	Synechococcophycideae	Pseudanabaenales	Pseudanabaenaceae	Leptolyngbya	none	0.00274853	1	0
OTU-OTU-277	Proteobacteria	Alphaproteobacteria	Rhizobiales	Hyphomicrobiaceae	Hyphomicrobium	none	0.00769605	1	0
Sphingobacteriaceae	Bacteroidetes	Sphingobacteriia	Sphingobacteriales	Sphingobacteriaceae	none	none	0.0158688	1	0
Cytophagaceae	Bacteroidetes	Cytophagia	Cytophagales	Cytophagaceae	none	none	0.0670378	1	0
OTU-OTU-11732	Proteobacteria	Alphaproteobacteria	Caulobacterales	Caulobacteraceae	none	none	0.00818583	1	0
OTU-OTU-77	Actinobacteria	Acidimicrobiia	Acidimicrobiales	C111	none	none	0.0441918	1	0
OTU-OTU-401	Acidobacteria	Acidobacteria-6	CCU21	none	none	none	0.0042643	1	0
OTU-OTU-325	Chloroflexi	Anaerolineae	SBR1031	A4b	none	none	0.00662724	1	0
OTU-OTU-415	Proteobacteria	Alphaproteobacteria	Ellin329	none	none	none	0.00426707	1	0
Comamonadaceae	Proteobacteria	Betaproteobacteria	Burkholderiales	Comamonadaceae	none	none	0.0786764	1	0
OTU-OTU-68	Actinobacteria	Acidimicrobiia	Acidimicrobiales	C111	none	none	0.0242668	1	0
Gemmatimonadetes1	Gemmatimonadetes	Gemmatimonadetes1	none	none	none	none	0.00923442	1	0
N1423WL	Gemmatimonadetes	Gemmatimonadetes1	N1423WL	none	none	none	0.00923442	1	0
Nitrospira1	Nitrospirae	Nitrospira	Nitrospirales	Nitrospiraceae	Nitrospira1	none	0.0024849	1	0
OTU-OTU-664	Verrucomicrobia	Opitutae	Opitutales	Opitutaceae	Opitutus	none	0.0100091	1	0
Caldilinea	Chloroflexi	Anaerolineae	Caldilineales	Caldilineaceae	Caldilinea	none	0.00498587	1	0
OTU-OTU-817	Actinobacteria	Thermoleophilia	Solirubrobacterales	none	none	none	0.0132576	1	0
OTU-OTU-474	Acidobacteria	Acidobacteria-6	iii1-15	none	none	none	0.00745015	1	0
JG30-KF-CM45	Chloroflexi	Thermomicrobia	JG30-KF-CM45	none	none	none	0.0143549	1	0
UD5	Proteobacteria	Betaproteobacteria	A21b	UD5	none	none	0.00337568	1	0
OTU-OTU-166	Gemmatimonadetes	Gemmatimonadetes	N1423WL	none	none	none	0.00923442	1	0
Dolo_23	Chloroflexi	TK10	AKYG885	Dolo_23	none	none	0.0213967	1	0
OTU-OTU-103	Actinobacteria	Thermoleophilia	Gaiellales	Gaiellaceae	none	none	0.00828725	1	0
OTU-OTU-8168	Proteobacteria	Alphaproteobacteria	Sphingomonadales	Sphingomonadaceae	Sphingomonas	none	0.00186818	1	0
A21b	Proteobacteria	Betaproteobacteria	A21b	none	none	none	0.00337568	1	0
OTU-OTU-223	Proteobacteria	Alphaproteobacteria	Sphingomonadales	Sphingomonadaceae	Sphingomonas	none	0.00409993	1	0
OTU-OTU-671	Proteobacteria	Betaproteobacteria	A21b	UD5	none	none	0.00337568	1	0
TM7-3	TM7	TM7-3	none	none	none	none	0.0578565	1	0
Nitrospirales	Nitrospirae	Nitrospira	Nitrospirales	none	none	none	0.0024849	1	0

## Sheet: Rhizosphere_Mature_Node
Supplementary Table 7. Node table of Mature Rhizosphere details for each node the ID, that is the identifies of every single node in the network, the phylogenetic affiliation described by the columns containing the phylum, class, order, family, genus and species, the abundance of the node, the degree of connection with other node (number of edge connected to that spefici node) and the Topological…
Id	Phylum	Class	Order	Family	Genus	Species	Abundance	Degree	TopologicalCoefficient
OTU-OTU-30	Chloroflexi	Ktedonobacteria	Ktedonobacterales	Ktedonobacteraceae	none	none	0.00121517	51	0.123188
Ktedonobacterales	Chloroflexi	Ktedonobacteria	Ktedonobacterales	none	none	none	0.00121517	50	0.122878
Ktedonobacteria	Chloroflexi	Ktedonobacteria	none	none	none	none	0.00121517	50	0.119716
Ktedonobacteraceae	Chloroflexi	Ktedonobacteria	Ktedonobacterales	Ktedonobacteraceae	none	none	0.00121517	48	0.126208
DA052	Acidobacteria	DA052	none	none	none	none	0.0305351	43	0.113802
Ellin6513	Acidobacteria	DA052	Ellin6513	none	none	none	0.0305351	42	0.114539
OTU-OTU-169	Acidobacteria	DA052	Ellin6513	none	none	none	0.0305351	42	0.114539
Acidobacteriia	Acidobacteria	Acidobacteriia	none	none	none	none	0.0258752	41	0.127619
OTU-OTU-161	Acidobacteria	Acidobacteriia	Acidobacteriales	Koribacteraceae	none	none	0.0258752	40	0.132394
OTU-OTU-158	Actinobacteria	Thermoleophilia	Solirubrobacterales	none	none	none	0.0352176	40	0.123958
Acidobacteriales	Acidobacteria	Acidobacteriia	Acidobacteriales	none	none	none	0.0258752	39	0.133261
Koribacteraceae	Acidobacteria	Acidobacteriia	Acidobacteriales	Koribacteraceae	none	none	0.0258752	39	0.131455
OTU-OTU-141	Actinobacteria	Thermoleophilia	Solirubrobacterales	Patulibacteraceae	none	none	0.0440094	37	0.163906
OTU-OTU-71	Actinobacteria	Actinobacteria	Actinomycetales	Pseudonocardiaceae	Pseudonocardia	none	0.00630506	36	0.161671
OTU-OTU-84	Actinobacteria	Thermoleophilia	Gaiellales	none	none	none	0.0874457	34	0.16021
Micrococcaceae	Actinobacteria	Actinobacteria1	Actinomycetales	Micrococcaceae	none	none	0.0117031	31	0.176008
OTU-OTU-3483	Proteobacteria	Alphaproteobacteria	Rhodobacterales	Rhodobacteraceae	none	none	0.00650576	30	0.199041
OTU-OTU-60	Actinobacteria	Actinobacteria	Actinomycetales	Micrococcaceae	none	none	0.0117031	30	0.18129
OTU-OTU-521	Acidobacteria	Acidobacteria-6	iii1-15	none	none	none	0.0115866	30	0.168406
OTU-OTU-117	Bacteroidetes	Cytophagia	Cytophagales	Cytophagaceae	none	none	0.0122714	28	0.285714
OTU-OTU-68	Actinobacteria	Acidimicrobiia	Acidimicrobiales	C111	none	none	0.0190195	28	0.194
Patulibacteraceae	Actinobacteria	Thermoleophilia	Solirubrobacterales	Patulibacteraceae	none	none	0.0452397	28	0.208044
OTU-OTU-3282	Proteobacteria	Alphaproteobacteria	Sphingomonadales	none	none	none	0.00458131	28	0.189626
OTU-OTU-344	Proteobacteria	Betaproteobacteria	none	none	none	none	0.0227942	28	0.171228
OTU-OTU-156	Chloroflexi	Ellin6529	none	none	none	none	0.024498	26	0.164951
OTU-OTU-202	Actinobacteria	Acidimicrobiia	Acidimicrobiales	Iamiaceae	Iamia	none	0.00703458	25	0.219167
Anaerospora	Proteobacteria	Alphaproteobacteria	Rhodobacterales	Rhodobacteraceae	Anaerospora	none	0.000363	25	0.205075
OTU-OTU-191	Proteobacteria	Alphaproteobacteria	Rhodobacterales	Rhodobacteraceae	Anaerospora	none	0.000363	25	0.205075
OTU-OTU-80	Chloroflexi	Gitt-GS-136	none	none	none	none	0.0330735	25	0.222411
OTU-OTU-93	Proteobacteria	Gammaproteobacteria	Enterobacteriales	Enterobacteriaceae	none	none	6.05e-05	24	0.132353
Enterobacteriales	Proteobacteria	Gammaproteobacteria	Enterobacteriales	none	none	none	6.05e-05	24	0.132353
OTU-OTU-132	Chloroflexi	Anaerolineae	envOPS12	none	none	none	0.00748687	24	0.27589
Iamiaceae	Actinobacteria	Acidimicrobiia	Acidimicrobiales	Iamiaceae	none	none	0.00703458	24	0.228509
Enterobacteriaceae	Proteobacteria	Gammaproteobacteria	Enterobacteriales	Enterobacteriaceae	none	none	6.05e-05	24	0.132353
Phenylobacterium	Proteobacteria	Alphaproteobacteria	Caulobacterales	Caulobacteraceae	Phenylobacterium	none	0.0215164	23	0.166269
Salinibacterium	Actinobacteria	Actinobacteria1	Actinomycetales	Microbacteriaceae	Salinibacterium	none	0.0318633	23	0.241906
OTU-OTU-176	Proteobacteria	Alphaproteobacteria	Caulobacterales	Caulobacteraceae	Phenylobacterium	none	0.0215164	23	0.166269
OTU-OTU-79	Actinobacteria	Actinobacteria	Actinomycetales	Microbacteriaceae	Salinibacterium	none	0.0318633	23	0.241906
B07_WMSP1	Chloroflexi	TK10	B07_WMSP1	none	none	none	0.0315182	22	0.261086
FFCH4570	Chloroflexi	TK10	B07_WMSP1	FFCH4570	none	none	0.0315182	22	0.261086
Iamia	Actinobacteria	Acidimicrobiia	Acidimicrobiales	Iamiaceae	Iamia	none	0.00703458	22	0.238245
OTU-OTU-124	Proteobacteria	Alphaproteobacteria	Rhizobiales	Hyphomicrobiaceae	Devosia	none	0.014067	22	0.227737
OTU-OTU-98	Actinobacteria	MB-A2-108	0319-7L14	none	none	none	0.0162931	22	0.264137
OTU-OTU-270	Chloroflexi	TK10	B07_WMSP1	FFCH4570	none	none	0.0315182	22	0.261086
OTU-OTU-1535	Actinobacteria	Actinobacteria	Actinomycetales	none	none	none	0.00343675	22	0.212264
OTU-OTU-139	Proteobacteria	Alphaproteobacteria	Rhizobiales	Hyphomicrobiaceae	Rhodoplanes	none	0.0411047	22	0.163912
OTU-OTU-51	Cyanobacteria	Chloroplast	Chlorophyta	none	none	none	0.00244865	21	0.289116
Cytophagales	Bacteroidetes	Cytophagia	Cytophagales	none	none	none	0.0447926	21	0.276957
OTU-OTU-48	Cyanobacteria	Synechococcophycideae	Pseudanabaenales	Pseudanabaenaceae	Leptolyngbya	none	8.61e-06	21	0.316468
Cytophagaceae	Bacteroidetes	Cytophagia	Cytophagales	Cytophagaceae	none	none	0.0447926	21	0.276957
OTU-OTU-57	TM7	TM7-1	none	none	none	none	0.00056	21	0.237726
Gaiellales	Actinobacteria	Thermoleophilia	Gaiellales	none	none	none	0.203142	21	0.134418
Cytophagia	Bacteroidetes	Cytophagia	none	none	none	none	0.0447926	21	0.276957
OTU-OTU-131	Proteobacteria	Alphaproteobacteria	Sphingomonadales	Erythrobacteraceae	none	none	0.00878239	20	0.2672
OTU-OTU-44	Cyanobacteria	Synechococcophycideae	Pseudanabaenales	Pseudanabaenaceae	Leptolyngbya	none	0	20	0.322396
OTU-OTU-200	Acidobacteria	Acidobacteria-6	iii1-15	mb2424	none	none	0.00864858	20	0.29375
OTU-OTU-34	Proteobacteria	Alphaproteobacteria	Rhodobacterales	Rhodobacteraceae	none	none	0.00530408	20	0.3325
OTU-OTU-109	Bacteroidetes	Cytophagia	Cytophagales	Cytophagaceae	Spirosoma	none	4.74e-06	20	0.152604
OTU-OTU-177	Proteobacteria	Alphaproteobacteria	Rhodobacterales	Rhodobacteraceae	none	none	0.00237363	20	0.284821
Erythrobacteraceae	Proteobacteria	Alphaproteobacteria	Sphingomonadales	Erythrobacteraceae	none	none	0.00878239	20	0.2672
OTU-OTU-16	Cyanobacteria	Synechococcophycideae	Pseudanabaenales	Pseudanabaenaceae	none	none	4.3e-06	20	0.322396
Microbacteriaceae	Actinobacteria	Actinobacteria1	Actinomycetales	Microbacteriaceae	none	none	0.0343443	19	0.276467
Caldilinea	Chloroflexi	Anaerolineae	Caldilineales	Caldilineaceae	Caldilinea	none	0.000247	19	0.294552
OTU-OTU-217	Chloroflexi	Anaerolineae	Caldilineales	Caldilineaceae	Caldilinea	none	0.000247	19	0.294552
envOPS12	Chloroflexi	Anaerolineae	envOPS12	none	none	none	0.00748687	19	0.274238
OTU-OTU-297	Proteobacteria	Deltaproteobacteria	Myxococcales	none	none	none	0.0195098	19	0.179825
OTU-OTU-439	Chloroflexi	Ellin6529	none	none	none	none	0.0197199	19	0.145152
Rhodoplanes	Proteobacteria	Alphaproteobacteria	Rhizobiales	Hyphomicrobiaceae	Rhodoplanes	none	0.172301	19	0.139161
OTU-OTU-412	OD1	ZB2	none	none	none	none	0.0492851	18	0.247336
OTU-OTU-31	Cyanobacteria	Nostocophycideae	Nostocales	Nostocaceae	none	none	0.000312	18	0.256775
OTU-OTU-644	Actinobacteria	Thermoleophilia	Solirubrobacterales	none	none	none	0.00211142	18	0.291552
ZB2	OD1	ZB2	none	none	none	none	0.0492851	17	0.274221
OTU-OTU-67	Actinobacteria	Actinobacteria	Actinomycetales	Nocardioidaceae	none	none	0.00691614	17	0.261132
AKIW781	Chloroflexi	Chloroflexi1	AKIW781	none	none	none	4.16e-05	16	0.421677
OTU-OTU-251	Bacteroidetes	[Saprospirae]	[Saprospirales]	Chitinophagaceae	none	none	0.00419239	16	0.24564
OTU-OTU-9	Cyanobacteria	Synechococcophycideae	Pseudanabaenales	Pseudanabaenaceae	Leptolyngbya	none	0.000282	16	0.394282
Rhodobacteraceae	Proteobacteria	Alphaproteobacteria	Rhodobacterales	Rhodobacteraceae	none	none	0.02571	16	0.297276
OTU-OTU-302	Bacteroidetes	[Saprospirae]	[Saprospirales]	Chitinophagaceae	none	none	0.0237026	16	0.183333
OTU-OTU-136	Chloroflexi	Chloroflexi	AKIW781	none	none	none	4.16e-05	16	0.421677
OTU-OTU-230	Acidobacteria	Solibacteres	Solibacterales	none	none	none	0.0261536	16	0.16844
Hyphomicrobiaceae	Proteobacteria	Alphaproteobacteria	Rhizobiales	Hyphomicrobiaceae	none	none	0.308067	16	0.172872
OTU-OTU-74	Proteobacteria	Alphaproteobacteria	Rhizobiales	none	none	none	0.0139232	16	0.247259
OTU-OTU-185	Proteobacteria	Alphaproteobacteria	Rhodospirillales	Rhodospirillaceae	none	none	0.0102586	15	0.403604
OTU-OTU-86	Acidobacteria	iii1-8	DS-18	none	none	none	0.0044192	15	0.245545
DS-18	Acidobacteria	iii1-8	DS-18	none	none	none	0.0044192	15	0.241905
iii1-8	Acidobacteria	iii1-8	none	none	none	none	0.0044192	15	0.245545
OTU-OTU-236	Bacteroidetes	[Saprospirae]	[Saprospirales]	Chitinophagaceae	none	none	0.0551262	15	0.172372
OTU-OTU-5	Actinobacteria	Actinobacteria	Actinomycetales	Intrasporangiaceae	none	none	0.0884827	15	0.176119
OTU-OTU-2000	Actinobacteria	Thermoleophilia	Gaiellales	Gaiellaceae	none	none	0.0105355	15	0.449333
OTU-OTU-153	Acidobacteria	[Chloracidobacteria]	RB41	Ellin6075	none	none	0.0189626	15	0.368932
mb2424	Acidobacteria	Acidobacteria-6	iii1-15	mb2424	none	none	0.0124963	14	0.252976
OTU-OTU-61	Acidobacteria	Acidobacteria-6	iii1-15	none	none	none	0.0094837	14	0.263547
TK17	Chloroflexi	TK17	none	none	none	none	0.0039469	14	0.376026
OTU-OTU-157	Actinobacteria	Actinobacteria	Actinomycetales	Intrasporangiaceae	none	none	0.00641191	14	0.470865
OTU-OTU-673	Acidobacteria	[Chloracidobacteria]	RB41	none	none	none	0.0124708	14	0.212381
OTU-OTU-94	Actinobacteria	Acidimicrobiia	Acidimicrobiales	none	none	none	0.00554968	14	0.398459
OTU-OTU-245	Actinobacteria	MB-A2-108	0319-7L14	none	none	none	0.029999	13	0.174451
OTU-OTU-32	Cyanobacteria	Synechococcophycideae	Pseudanabaenales	Pseudanabaenaceae	Leptolyngbya	none	7.62e-06	13	0.526154
OTU-OTU-90	Proteobacteria	Alphaproteobacteria	Rhizobiales	Hyphomicrobiaceae	none	none	4.71e-05	13	0.526154
OTU-OTU-173	Cyanobacteria	Synechococcophycideae	Pseudanabaenales	Pseudanabaenaceae	Leptolyngbya	none	6.2e-05	13	0.52834
OTU-OTU-613	Verrucomicrobia	[Spartobacteria]	[Chthoniobacterales]	[Chthoniobacteraceae]	DA101	none	0.0141004	13	0.179186
OTU-OTU-108	Acidobacteria	Acidobacteria-6	iii1-15	mb2424	none	none	0.00384775	13	0.31453
OTU-OTU-374	Chloroflexi	Anaerolineae	SBR1031	A4b	none	none	0.00993193	13	0.250648
OTU-OTU-179	Actinobacteria	Thermoleophilia	Solirubrobacterales	none	none	none	0.0216227	13	0.316135
OTU-OTU-222	Acidobacteria	Solibacteres	Solibacterales	none	none	none	0.00122956	12	0.57
OTU-OTU-95	Acidobacteria	Solibacteres	Solibacterales	none	none	none	0.00562315	12	0.36165
OTU-OTU-168	Verrucomicrobia	[Spartobacteria]	[Chthoniobacterales]	[Chthoniobacteraceae]	DA101	none	0.0256312	12	0.220657
OTU-OTU-160	Verrucomicrobia	[Spartobacteria]	[Chthoniobacterales]	[Chthoniobacteraceae]	DA101	none	0.0195542	12	0.185417
OTU-OTU-310	Proteobacteria	Alphaproteobacteria	Rhizobiales	Hyphomicrobiaceae	Devosia	none	0.0200738	12	0.219608
OTU-OTU-119	Actinobacteria	Actinobacteria	Actinomycetales	Nocardioidaceae	none	none	0.00287949	12	0.434685
OTU-OTU-164	Actinobacteria	Actinobacteria	Actinomycetales	Mycobacteriaceae	Mycobacterium	none	0.0357199	12	0.148649
OTU-OTU-118	Actinobacteria	Actinobacteria	Actinomycetales	Intrasporangiaceae	none	none	0.00690799	12	0.346154
OTU-OTU-101	Proteobacteria	Alphaproteobacteria	Rhizobiales	none	none	none	0.0549804	12	0.354167
OTU-OTU-249	Chloroflexi	TK17	mle1-48	none	none	none	0.0039469	12	0.378514
Devosia	Proteobacteria	Alphaproteobacteria	Rhizobiales	Hyphomicrobiaceae	Devosia	none	0.0419245	12	0.188889
OTU-OTU-83	Bacteroidetes	[Saprospirae]	[Saprospirales]	Chitinophagaceae	none	none	0.00109438	12	0.233974
Pedomicrobium	Proteobacteria	Alphaproteobacteria	Rhizobiales	Hyphomicrobiaceae	Pedomicrobium	none	0.0227572	11	0.357955
OTU-OTU-8462	Proteobacteria	Alphaproteobacteria	Rhizobiales	Hyphomicrobiaceae	Rhodoplanes	none	0.0243541	11	0.247821
OTU-OTU-3320	Actinobacteria	Actinobacteria	Actinomycetales	none	none	none	0.0142636	11	0.161787
Pseudonocardiaceae	Actinobacteria	Actinobacteria1	Actinomycetales	Pseudonocardiaceae	none	none	0.100116	11	0.242424
OTU-OTU-262	Proteobacteria	Betaproteobacteria	Burkholderiales	Comamonadaceae	none	none	0.0136805	11	0.190535
OTU-OTU-225	Proteobacteria	Alphaproteobacteria	Rhizobiales	Hyphomicrobiaceae	Pedomicrobium	none	0.0227572	11	0.357955
Alcaligenaceae	Proteobacteria	Betaproteobacteria	Burkholderiales	Alcaligenaceae	none	none	0.0133955	11	0.34326
Pseudonocardia	Actinobacteria	Actinobacteria1	Actinomycetales	Pseudonocardiaceae	Pseudonocardia	none	0.100116	11	0.242424
Thermoleophilia	Actinobacteria	Thermoleophilia	none	none	none	none	0.672516	11	0.176471
Rhodospirillaceae	Proteobacteria	Alphaproteobacteria	Rhodospirillales	Rhodospirillaceae	none	none	0.0504499	11	0.159933
mle1-48	Chloroflexi	TK17	mle1-48	none	none	none	0.0039469	11	0.364759
OTU-OTU-45	Proteobacteria	Betaproteobacteria	Burkholderiales	Alcaligenaceae	none	none	0.0133955	11	0.34326
OTU-OTU-192	Proteobacteria	Alphaproteobacteria	Rhizobiales	Aurantimonadaceae	none	none	0.00160775	11	0.24876
OTU-OTU-52	Actinobacteria	Thermoleophilia	Solirubrobacterales	none	none	none	0.0570061	11	0.36
OTU-OTU-120	Proteobacteria	Alphaproteobacteria	Rhizobiales	Hyphomicrobiaceae	Rhodoplanes	none	0.0553567	11	0.163265
OTU-OTU-255	Acidobacteria	[Chloracidobacteria]	RB41	none	none	none	0.00118308	11	0.267483
Cyanobacteria	Cyanobacteria	none	none	none	none	none	0.0522776	11	0.254802
OTU-OTU-89	Actinobacteria	Actinobacteria	Actinomycetales	none	none	none	0.000296	11	0.189189
OTU-OTU-544	Proteobacteria	Betaproteobacteria	Burkholderiales	Comamonadaceae	none	none	0.0094332	10	0.238889
OTU-OTU-307	Actinobacteria	Actinobacteria	Actinomycetales	Nocardioidaceae	none	none	0.000317	10	0.435
Intrasporangiaceae	Actinobacteria	Actinobacteria1	Actinomycetales	Intrasporangiaceae	none	none	0.335439	10	0.1875
OTU-OTU-85	Acidobacteria	Acidobacteria-6	iii1-15	none	none	none	0.0130878	10	0.204918
Aurantimonadaceae	Proteobacteria	Alphaproteobacteria	Rhizobiales	Aurantimonadaceae	none	none	0.00160775	10	0.231193
Rhodobacterales	Proteobacteria	Alphaproteobacteria	Rhodobacterales	none	none	none	0.0340967	10	0.380488
OTU-OTU-87	Proteobacteria	Alphaproteobacteria	Sphingomonadales	Sphingomonadaceae	none	none	0.0102141	10	0.249351
Lautropia	Proteobacteria	Betaproteobacteria	Burkholderiales	Burkholderiaceae	Lautropia	none	0.00180806	9	0.255144
OTU-OTU-77	Actinobacteria	Acidimicrobiia	Acidimicrobiales	C111	none	none	0.0245964	9	0.247723
Verrucomicrobia	Verrucomicrobia	none	none	none	none	none	0.24983	9	0.136364
OTU-OTU-102	Acidobacteria	Solibacteres	Solibacterales	none	none	none	0.0133232	9	0.231678
Comamonadaceae	Proteobacteria	Betaproteobacteria	Burkholderiales	Comamonadaceae	none	none	0.065439	9	0.24552
Burkholderiaceae	Proteobacteria	Betaproteobacteria	Burkholderiales	Burkholderiaceae	none	none	0.00180806	9	0.255144
OTU-OTU-4102	Cyanobacteria	Chloroplast	Streptophyta	none	none	none	0.00223279	9	0.421717
OTU-OTU-38	Chloroflexi	Chloroflexi	[Roseiflexales]	[Kouleothrixaceae]	none	none	0.108131	9	0.245614
OTU-OTU-111	Proteobacteria	Alphaproteobacteria	Rhodospirillales	none	none	none	0.0123702	9	0.245726
DA101	Verrucomicrobia	Spartobacteria	Chthoniobacterales	Chthoniobacteraceae	DA101	none	0.116828	9	0.209235
OTU-OTU-206	Proteobacteria	Alphaproteobacteria	Rhodobacterales	Rhodobacteraceae	none	none	0.0111638	9	0.321513
OTU-OTU-49	Actinobacteria	Actinobacteria	Actinomycetales	Pseudonocardiaceae	Pseudonocardia	none	0.0811342	9	0.30137
OTU-OTU-203	Proteobacteria	Alphaproteobacteria	none	none	none	none	0.0202885	9	0.234767
OTU-OTU-2275	Proteobacteria	Betaproteobacteria	Burkholderiales	Comamonadaceae	none	none	0.00461806	9	0.296935
OTU-OTU-372	Acidobacteria	Acidobacteria-6	iii1-15	none	none	none	0.0334066	9	0.273504
OTU-OTU-399	Proteobacteria	Betaproteobacteria	Burkholderiales	Burkholderiaceae	Lautropia	none	0.00180806	9	0.255144
OTU-OTU-195	Actinobacteria	Actinobacteria	Actinomycetales	none	none	none	0.0310661	9	0.25
OTU-OTU-167	Actinobacteria	Actinobacteria	Actinomycetales	none	none	none	0.00108842	8	0.32337
OTU-OTU-5190	Proteobacteria	Alphaproteobacteria	Rhizobiales	Hyphomicrobiaceae	Rhodoplanes	none	0.0185395	8	0.334302
Mycoplana	Proteobacteria	Alphaproteobacteria	Caulobacterales	Caulobacteraceae	Mycoplana	none	0.00531987	8	0.342187
OTU-OTU-134	Actinobacteria	Thermoleophilia	Gaiellales	Gaiellaceae	none	none	0.0258186	8	0.283854
OTU-OTU-337	Proteobacteria	Alphaproteobacteria	Rhizobiales	Rhodobiaceae	Afifella	none	0.00376619	8	0.189655
OTU-OTU-39	Proteobacteria	Alphaproteobacteria	Caulobacterales	Caulobacteraceae	Mycoplana	none	0.00531987	8	0.342187
OTU-OTU-88	Proteobacteria	Alphaproteobacteria	Rhizobiales	Rhodobiaceae	Afifella	none	0.0641123	8	0.442568
Solirubrobacterales	Actinobacteria	Thermoleophilia	Solirubrobacterales	none	none	none	0.469374	8	0.205882
Rhodobiaceae	Proteobacteria	Alphaproteobacteria	Rhizobiales	Rhodobiaceae	none	none	0.0678785	8	0.409375
OTU-OTU-492	Acidobacteria	Acidobacteria-6	iii1-15	none	none	none	0.0206066	8	0.4125
OTU-OTU-15419	Proteobacteria	Alphaproteobacteria	Sphingomonadales	Sphingomonadaceae	none	none	0.0419267	8	0.171296
OTU-OTU-284	Chloroflexi	Thermomicrobia	JG30-KF-CM45	none	none	none	0.000426	8	0.485
OTU-OTU-1218	Actinobacteria	Actinobacteria	Actinomycetales	none	none	none	0.03482	8	0.190909
Afifella	Proteobacteria	Alphaproteobacteria	Rhizobiales	Rhodobiaceae	Afifella	none	0.0678785	8	0.409375
OTU-OTU-70	Proteobacteria	Alphaproteobacteria	Rhizobiales	Hyphomicrobiaceae	Devosia	none	0.00778377	7	0.269618
Burkholderiales	Proteobacteria	Betaproteobacteria	Burkholderiales	none	none	none	0.111574	7	0.26294
OTU-OTU-8747	Acidobacteria	[Chloracidobacteria]	RB41	Ellin6075	none	none	0.00159374	7	0.502857
OTU-OTU-3	Proteobacteria	Alphaproteobacteria	Sphingomonadales	Sphingomonadaceae	Kaistobacter	none	0.0492151	7	0.182957
Bradyrhizobiaceae	Proteobacteria	Alphaproteobacteria	Rhizobiales	Bradyrhizobiaceae	none	none	0.0665785	7	0.415873
OTU-OTU-353	Chloroflexi	Anaerolineae	SBR1031	A4b	none	none	0.0167129	7	0.42381
Trebouxiophyceae	Cyanobacteria	Chloroplast	Chlorophyta	Trebouxiophyceae	none	none	0.00112868	7	0.415966
OTU-OTU-82	Verrucomicrobia	[Spartobacteria]	[Chthoniobacterales]	[Chthoniobacteraceae]	none	none	0.00223542	7	0.44898
Gaiellaceae	Actinobacteria	Thermoleophilia	Gaiellales	Gaiellaceae	none	none	0.101722	7	0.304904
OTU-OTU-274	Chloroflexi	TK10	AKYG885	Dolo_23	none	none	0.00783431	7	0.32967
OTU-OTU-53	Proteobacteria	Alphaproteobacteria	Rhizobiales	Bradyrhizobiaceae	none	none	0.0665785	7	0.415873
OTU-OTU-122	Actinobacteria	Thermoleophilia	Gaiellales	none	none	none	0.0139747	7	0.232143
OTU-OTU-58	Chloroflexi	Anaerolineae	SBR1031	A4b	none	none	0.0231077	7	0.271777
OTU-OTU-231	Proteobacteria	Alphaproteobacteria	Ellin329	none	none	none	0.021361	7	0.304233
OTU-OTU-12	Proteobacteria	Alphaproteobacteria	Sphingomonadales	none	none	none	0.0266208	7	0.298373
OTU-OTU-75	Proteobacteria	Alphaproteobacteria	Rhizobiales	Hyphomicrobiaceae	none	none	0.0553413	7	0.405316
OTU-OTU-261	Actinobacteria	Actinobacteria	Actinomycetales	Nocardioidaceae	none	none	0.00456191	7	0.25
Kaistobacter	Proteobacteria	Alphaproteobacteria	Sphingomonadales	Sphingomonadaceae	Kaistobacter	none	0.0759764	7	0.321429
OTU-OTU-503	Acidobacteria	[Chloracidobacteria]	RB41	Ellin6075	none	none	0.00670807	7	0.472527
Anaerolineae	Chloroflexi	Anaerolineae	none	none	none	none	0.0884791	6	0.22
OTU-OTU-449	Actinobacteria	Actinobacteria	Actinomycetales	Pseudonocardiaceae	Pseudonocardia	none	0.0126773	6	0
OTU-OTU-123	Cyanobacteria	Chloroplast	Chlorophyta	Trebouxiophyceae	none	none	0.00112868	6	0.5
Verrucomicrobiaceae	Verrucomicrobia	Verrucomicrobiae	Verrucomicrobiales	Verrucomicrobiaceae	none	none	0.00912831	6	0.421053
OTU-OTU-411	Proteobacteria	Betaproteobacteria	Burkholderiales	Comamonadaceae	none	none	0.00340386	6	0.24269
A4b	Chloroflexi	Anaerolineae	SBR1031	A4b	none	none	0.0701783	6	0.254545
OTU-OTU-19	Chloroflexi	Gitt-GS-136	none	none	none	none	0.0538555	6	0.324074
Rhodospirillales	Proteobacteria	Alphaproteobacteria	Rhodospirillales	none	none	none	0.0800246	6	0.264368
Verrucomicrobiales	Verrucomicrobia	Verrucomicrobiae	Verrucomicrobiales	none	none	none	0.00912831	6	0.421053
Verrucomicrobiae	Verrucomicrobia	Verrucomicrobiae	none	none	none	none	0.00912831	6	0.421053
Luteolibacter	Verrucomicrobia	Verrucomicrobiae	Verrucomicrobiales	Verrucomicrobiaceae	Luteolibacter	none	0.00912831	6	0.421053
OTU-OTU-741	Bacteroidetes	[Saprospirae]	[Saprospirales]	Chitinophagaceae	none	none	0.000931	6	0.340659
OTU-OTU-264	Chloroflexi	Anaerolineae	SBR1031	A4b	none	none	0.00475905	6	0.229373
OTU-OTU-325	Chloroflexi	Anaerolineae	SBR1031	A4b	none	none	0.00334807	5	0.290566
Nocardioidaceae	Actinobacteria	Actinobacteria1	Actinomycetales	Nocardioidaceae	none	none	0.0915839	5	0.275
OTU-OTU-12224	Chloroflexi	Ellin6529	none	none	none	none	0.0593677	5	0.31875
OTU-OTU-27	Acidobacteria	[Chloracidobacteria]	RB41	Ellin6075	none	none	0.0743358	5	0.33
SBR1031	Chloroflexi	Anaerolineae	SBR1031	none	none	none	0.0701783	5	0.318367
Pseudomonas	Proteobacteria	Gammaproteobacteria	Pseudomonadales	Pseudomonadaceae	Pseudomonas	none	0.0171616	5	0.3875
OTU-OTU-4955	Proteobacteria	Alphaproteobacteria	Sphingomonadales	Sphingomonadaceae	none	none	0.000705	5	0.825
Thermomicrobia	Chloroflexi	Thermomicrobia	none	none	none	none	0.00216112	5	0.685714
TK10	Chloroflexi	TK10	none	none	none	none	0.0554567	5	0.314286
OTU-OTU-72	Verrucomicrobia	Verrucomicrobiae	Verrucomicrobiales	Verrucomicrobiaceae	Luteolibacter	none	0.000891	5	0.272727
Pseudomonadales	Proteobacteria	Gammaproteobacteria	Pseudomonadales	none	none	none	0.0171616	5	0.3875
JG30-KF-CM45	Chloroflexi	Thermomicrobia	JG30-KF-CM45	none	none	none	0.00216112	5	0.685714
OTU-OTU-456	Proteobacteria	Betaproteobacteria	none	none	none	none	0.00274628	5	0.351351
OTU-OTU-8	Actinobacteria	Actinobacteria	Actinomycetales	Intrasporangiaceae	none	none	0.233636	5	0.2
OTU-OTU-387	Acidobacteria	Solibacteres	Solibacterales	none	none	none	0.00347905	5	0.27027
OTU-OTU-209	Chloroflexi	Thermomicrobia	JG30-KF-CM45	none	none	none	0.00173526	5	0.628571
OTU-OTU-247	Acidobacteria	Solibacteres	Solibacterales	none	none	none	0.000984	5	0.496552
Pseudomonadaceae	Proteobacteria	Gammaproteobacteria	Pseudomonadales	Pseudomonadaceae	none	none	0.0171616	5	0.3875
OTU-OTU-172	Proteobacteria	Alphaproteobacteria	Sphingomonadales	Sphingomonadaceae	none	none	0.0139282	4	0.413043
Myxococcales	Proteobacteria	Deltaproteobacteria	Myxococcales	none	none	none	0.0322383	4	0.666667
OTU-OTU-18	Actinobacteria	Actinobacteria	Actinomycetales	Micromonosporaceae	none	none	0.0457377	4	0.455882
OTU-OTU-354	Proteobacteria	Deltaproteobacteria	Myxococcales	none	none	none	0.00661243	4	0.25
OTU-OTU-389	Actinobacteria	Acidimicrobiia	Acidimicrobiales	EB1017	none	none	0.0133804	4	0.337963
OTU-OTU-15	Actinobacteria	Acidimicrobiia	Acidimicrobiales	none	none	none	0.0141314	4	0.25
OTU-OTU-214	Proteobacteria	Alphaproteobacteria	Rhodospirillales	Acetobacteraceae	none	none	0.000128	4	0.525
OTU-OTU-241	Chloroflexi	Anaerolineae	Caldilineales	Caldilineaceae	none	none	0.0105674	4	0.663793
EB1017	Actinobacteria	Acidimicrobiia	Acidimicrobiales	EB1017	none	none	0.0133804	4	0.337963
Caldilineales	Chloroflexi	Anaerolineae	Caldilineales	none	none	none	0.0108139	4	0.663793
OTU-OTU-322	Bacteroidetes	[Saprospirae]	[Saprospirales]	Chitinophagaceae	none	none	0.0247443	4	0.288462
OTU-OTU-1697	Cyanobacteria	Chloroplast	Chlorophyta	none	none	none	0.000233	4	0.683962
RB41	Acidobacteria	Chloracidobacteria	RB41	none	none	none	0.32073	4	0.53125
OTU-OTU-385	Proteobacteria	Gammaproteobacteria	Pseudomonadales	Pseudomonadaceae	Pseudomonas	none	0.00957045	4	0.361111
Caldilineaceae	Chloroflexi	Anaerolineae	Caldilineales	Caldilineaceae	none	none	0.0108139	4	0.663793
OTU-OTU-150	Proteobacteria	Alphaproteobacteria	Rhodospirillales	Rhodospirillaceae	none	none	0.0401913	4	0.362069
OTU-OTU-35	Verrucomicrobia	[Spartobacteria]	[Chthoniobacterales]	[Chthoniobacteraceae]	Chthoniobacter	none	0.0241165	4	0.666667
OTU-OTU-170	Actinobacteria	Thermoleophilia	Solirubrobacterales	none	none	none	0.0213052	4	0.465909
OTU-OTU-137	Actinobacteria	Acidimicrobiia	Acidimicrobiales	none	none	none	0.00708116	4	0.305556
Ellin329	Proteobacteria	Alphaproteobacteria	Ellin329	none	none	none	0.0309989	4	0.305556
Sphingobacteriaceae	Bacteroidetes	Sphingobacteriia	Sphingobacteriales	Sphingobacteriaceae	none	none	0.00474747	4	0.369048
Chloracidobacteria	Acidobacteria	Chloracidobacteria	none	none	none	none	0.32073	4	0.53125
OTU-OTU-424	Bacteroidetes	Sphingobacteriia	Sphingobacteriales	Sphingobacteriaceae	none	none	0.00474747	4	0.369048
Planctomycetia	Planctomycetes	Planctomycetia	none	none	none	none	0.00800584	4	0.421875
OTU-OTU-13	Actinobacteria	Acidimicrobiia	Acidimicrobiales	C111	none	none	0.128204	4	0.25
OTU-OTU-327	Acidobacteria	[Chloracidobacteria]	RB41	none	none	none	0.024908	4	0.75
OTU-OTU-17	Actinobacteria	Actinobacteria	Actinomycetales	Nocardioidaceae	none	none	0.0292535	3	0.366667
OTU-OTU-149	Proteobacteria	Alphaproteobacteria	Sphingomonadales	Sphingomonadaceae	none	none	0.000184	3	0.968254
Chloroplast	Cyanobacteria	Chloroplast	none	none	none	none	0.0361925	3	0.444444
UD5	Proteobacteria	Betaproteobacteria	A21b	UD5	none	none	0.00797735	3	0.944444
OTU-OTU-219	Verrucomicrobia	[Spartobacteria]	[Chthoniobacterales]	[Chthoniobacteraceae]	DA101	none	0.0487254	3	0.466667
OTU-OTU-671	Proteobacteria	Betaproteobacteria	A21b	UD5	none	none	0.00797735	3	0.944444
Rhizobiales	Proteobacteria	Alphaproteobacteria	Rhizobiales	none	none	none	0.619426	3	1
OTU-OTU-1786	Bacteroidetes	[Saprospirae]	[Saprospirales]	Chitinophagaceae	none	none	0.010777	3	0.380952
A21b	Proteobacteria	Betaproteobacteria	A21b	none	none	none	0.00797735	3	0.944444
OTU-OTU-66	Proteobacteria	Alphaproteobacteria	Sphingomonadales	Sphingomonadaceae	none	none	0.00164034	3	0.619048
OD1	OD1	none	none	none	none	none	0.0734506	3	0.603604
OTU-OTU-144	Chloroflexi	Ellin6529	none	none	none	none	0.0357292	3	0.470588
OTU-OTU-92	Actinobacteria	Thermoleophilia	Gaiellales	Gaiellaceae	none	none	0.0160275	3	0.47619
OTU-OTU-252	Actinobacteria	Thermoleophilia	Gaiellales	Gaiellaceae	none	none	0.017489	2	0.5
OTU-OTU-7682	Actinobacteria	Actinobacteria	Actinomycetales	none	none	none	0.0518332	2	0.5
OTU-OTU-380	Actinobacteria	Thermoleophilia	Solirubrobacterales	none	none	none	0.00746175	2	0.55
OTU-OTU-29	Chloroflexi	Ellin6529	none	none	none	none	0.266833	2	0.5
Caulobacterales	Proteobacteria	Alphaproteobacteria	Caulobacterales	none	none	none	0.0372523	2	0.676471
MB-A2-108	Actinobacteria	MB-A2-108	none	none	none	none	0.0462922	2	0.666667
Flavobacterium	Bacteroidetes	Flavobacteriia	Flavobacteriales	Flavobacteriaceae	Flavobacterium	none	0.0102491	2	0.730769
OTU-OTU-196	Proteobacteria	Alphaproteobacteria	Rhodospirillales	Acetobacteraceae	none	none	0.00277537	2	0.5
OTU-OTU-316	Proteobacteria	Betaproteobacteria	Burkholderiales	Oxalobacteraceae	none	none	0.0137961	2	1
OTU-OTU-1632	Actinobacteria	Thermoleophilia	Solirubrobacterales	Solirubrobacteraceae	none	none	0.0159047	2	1
Roseiflexales	Chloroflexi	Chloroflexi1	Roseiflexales	none	none	none	0.183111	2	0.65
Nocardioides	Actinobacteria	Actinobacteria1	Actinomycetales	Nocardioidaceae	Nocardioides	none	0.00638931	2	0.666667
OTU-OTU-235	Actinobacteria	Thermoleophilia	Solirubrobacterales	none	none	none	0.00130374	2	0
OTU-OTU-398	Bacteroidetes	[Saprospirae]	[Saprospirales]	Chitinophagaceae	none	none	0.00597988	2	0.5
Flavobacteriia	Bacteroidetes	Flavobacteriia	none	none	none	none	0.0102491	2	0.730769
Oxalobacteraceae	Proteobacteria	Betaproteobacteria	Burkholderiales	Oxalobacteraceae	none	none	0.0137961	2	1
OTU-OTU-97	Chloroflexi	Ellin6529	none	none	none	none	0.0517887	2	1
Caulobacteraceae	Proteobacteria	Alphaproteobacteria	Caulobacterales	Caulobacteraceae	none	none	0.0372523	2	0.676471
Gammaproteobacteria	Proteobacteria	Gammaproteobacteria	none	none	none	none	0.0421832	2	0.875
OTU-OTU-3095	Proteobacteria	Alphaproteobacteria	Sphingomonadales	Sphingomonadaceae	none	none	0.00293989	2	1
OTU-OTU-228	Acidobacteria	[Chloracidobacteria]	RB41	Ellin6075	none	none	0.00506166	2	1
OTU-OTU-182	Acidobacteria	Solibacteres	Solibacterales	none	none	none	0.00170195	2	1
OTU-OTU-664	Verrucomicrobia	Opitutae	Opitutales	Opitutaceae	Opitutus	none	0.00867841	2	0.5
Actinobacteria1	Actinobacteria	Actinobacteria1	none	none	none	none	0.965844	2	0.5
OTU-OTU-256	Verrucomicrobia	Verrucomicrobiae	Verrucomicrobiales	Verrucomicrobiaceae	Luteolibacter	none	0.00332721	2	0.5
OTU-OTU-314	Proteobacteria	Betaproteobacteria	none	none	none	none	0.00989975	2	0
0319-7L14	Actinobacteria	MB-A2-108	0319-7L14	none	none	none	0.0462922	2	0.666667
OTU-OTU-343	Bacteroidetes	Flavobacteriia	Flavobacteriales	Flavobacteriaceae	Flavobacterium	none	0.0102491	2	0.730769
OTU-OTU-246	Actinobacteria	Actinobacteria	Actinomycetales	Nocardioidaceae	Nocardioides	none	0.00638931	2	0.666667
OTU-OTU-138	Actinobacteria	Actinobacteria	Actinomycetales	Nocardioidaceae	none	none	0.0130203	2	0.5
OTU-OTU-104	Proteobacteria	Alphaproteobacteria	Rhodospirillales	Acetobacteraceae	none	none	0.00595558	2	0.5
TM7	TM7	none	none	none	none	none	0.0223119	2	0
OTU-OTU-6	Proteobacteria	Alphaproteobacteria	Sphingomonadales	Sphingomonadaceae	none	none	0.27326	2	0.681818
OTU-OTU-478	Actinobacteria	Actinobacteria	Actinomycetales	Propionibacteriaceae	none	none	0.00599095	2	0.590909
OTU-OTU-21	Acidobacteria	[Chloracidobacteria]	RB41	Ellin6075	none	none	0.0150291	2	1
OTU-OTU-22	Proteobacteria	Alphaproteobacteria	Rhodospirillales	Acetobacteraceae	none	none	0.00752732	2	1
OTU-OTU-12017	Proteobacteria	Alphaproteobacteria	Rhodospirillales	Acetobacteraceae	none	none	0.000819	2	1
OTU-OTU-128	Proteobacteria	Alphaproteobacteria	Rhizobiales	Rhizobiaceae	none	none	0.00939769	2	0.5
OTU-OTU-894	Actinobacteria	Thermoleophilia	Solirubrobacterales	Solirubrobacteraceae	none	none	0.0243866	2	0.5
OTU-OTU-201	Proteobacteria	Betaproteobacteria	none	none	none	none	0.018245	2	0.55
OTU-OTU-869	Actinobacteria	Acidimicrobiia	Acidimicrobiales	none	none	none	0.00216885	2	0.5
Flavobacteriales	Bacteroidetes	Flavobacteriia	Flavobacteriales	none	none	none	0.0102491	2	0.730769
OTU-OTU-1077	Acidobacteria	[Chloracidobacteria]	RB41	none	none	none	0.0265131	2	0
Rhizobiaceae	Proteobacteria	Alphaproteobacteria	Rhizobiales	Rhizobiaceae	none	none	0.0189424	2	0
Kouleothrixaceae	Chloroflexi	Chloroflexi1	Roseiflexales	Kouleothrixaceae	none	none	0.183111	2	0.65
OTU-OTU-56	Acidobacteria	[Chloracidobacteria]	RB41	Ellin6075	none	none	0.0323689	2	0.5
Flavobacteriaceae	Bacteroidetes	Flavobacteriia	Flavobacteriales	Flavobacteriaceae	none	none	0.0102491	2	0.730769
Chloroflexi1	Chloroflexi	Chloroflexi1	none	none	none	none	0.183153	2	0.65
OTU-OTU-1447	Proteobacteria	Deltaproteobacteria	Myxococcales	none	none	none	0.00611613	1	0
Actinoplanes	Actinobacteria	Actinobacteria1	Actinomycetales	Micromonosporaceae	Actinoplanes	none	0.00659041	1	0
Sinobacteraceae	Proteobacteria	Gammaproteobacteria	Xanthomonadales	Sinobacteraceae	none	none	0.0249611	1	0
OTU-OTU-46	Actinobacteria	Thermoleophilia	Solirubrobacterales	Solirubrobacteraceae	none	none	0.127096	1	0
Chlorophyta	Cyanobacteria	Chloroplast	Chlorophyta	none	none	none	0.00892794	1	0
OTU-OTU-127	Chloroflexi	Anaerolineae	SBR1031	A4b	none	none	0.0123187	1	0
Ellin6075	Acidobacteria	Chloracidobacteria	RB41	Ellin6075	none	none	0.191452	1	0
Phyllobacteriaceae	Proteobacteria	Alphaproteobacteria	Rhizobiales	Phyllobacteriaceae	none	none	0.0136559	1	0
OTU-OTU-197	Planctomycetes	Planctomycetia	Planctomycetales	Planctomycetaceae	Planctomyces	none	0.00573547	1	0
Nitrospiraceae	Nitrospirae	Nitrospira	Nitrospirales	Nitrospiraceae	none	none	0.0117321	1	0
OTU-OTU-221	Acidobacteria	[Chloracidobacteria]	RB41	none	none	none	0.0400277	1	0
S-BQ2-57	Verrucomicrobia	Methylacidiphilae	S-BQ2-57	none	none	none	0.0274509	1	0
Nitrospirales	Nitrospirae	Nitrospira	Nitrospirales	none	none	none	0.0117321	1	0
Actinosynnemataceae	Actinobacteria	Actinobacteria1	Actinomycetales	Actinosynnemataceae	none	none	0.00265437	1	0
OTU-OTU-64	Chloroflexi	Ellin6529	none	none	none	none	0.0392887	1	0
mitochondria	Proteobacteria	Alphaproteobacteria	Rickettsiales	mitochondria	none	none	0.00252429	1	0
Chthoniobacteraceae	Verrucomicrobia	Spartobacteria	Chthoniobacterales	Chthoniobacteraceae	none	none	0.148437	1	0
Planctomyces	Planctomycetes	Planctomycetia	Planctomycetales	Planctomycetaceae	Planctomyces	none	0.00573547	1	0
Nitrospira	Nitrospirae	Nitrospira	none	none	none	none	0.0117321	1	0
OTU-OTU-1414	Proteobacteria	Alphaproteobacteria	Sphingomonadales	Sphingomonadaceae	Sphingomonas	wittichii	0.0040098	1	0
OTU-OTU-91	Chloroflexi	Chloroflexi	[Roseiflexales]	[Kouleothrixaceae]	none	none	0.0522277	1	0
OTU-OTU-260	Actinobacteria	Thermoleophilia	Solirubrobacterales	none	none	none	0.00658221	1	0
OTU-OTU-162	Proteobacteria	Gammaproteobacteria	Xanthomonadales	Sinobacteraceae	none	none	0.0106375	1	0
OTU-OTU-11118	Actinobacteria	Actinobacteria	Actinomycetales	Microbacteriaceae	none	none	0.00239044	1	0
OTU-OTU-42	Actinobacteria	Thermoleophilia	Solirubrobacterales	none	none	none	0.0221126	1	0
Actinomycetales	Actinobacteria	Actinobacteria1	Actinomycetales	none	none	none	0.965844	1	0
Propionibacteriaceae	Actinobacteria	Actinobacteria1	Actinomycetales	Propionibacteriaceae	none	none	0.00599095	1	0
Solirubrobacteraceae	Actinobacteria	Thermoleophilia	Solirubrobacterales	Solirubrobacteraceae	none	none	0.177404	1	0
IS-44	Proteobacteria	Betaproteobacteria	IS-44	none	none	none	0.00772783	1	0
OTU-OTU-248	Bacteroidetes	[Saprospirae]	[Saprospirales]	Chitinophagaceae	none	none	0.00145691	1	0
OTU-OTU-258	Proteobacteria	Betaproteobacteria	IS-44	none	none	none	0.00772783	1	0
OTU-OTU-832	Actinobacteria	Thermoleophilia	Solirubrobacterales	none	none	none	0.0134725	1	0
Methylacidiphilae	Verrucomicrobia	Methylacidiphilae	none	none	none	none	0.0274509	1	0
OTU-OTU-154	Actinobacteria	Thermoleophilia	Solirubrobacterales	Patulibacteraceae	none	none	0.00123024	1	0
SM2F11	OD1	SM2F11	none	none	none	none	0.0241655	1	0
Nitrospirae	Nitrospirae	none	none	none	none	none	0.0117321	1	0
OTU-OTU-11301	Actinobacteria	Actinobacteria	Actinomycetales	Micromonosporaceae	none	none	0.00508269	1	0
Nitrospira1	Nitrospirae	Nitrospira	Nitrospirales	Nitrospiraceae	Nitrospira1	none	0.0117321	1	0
Planctomycetaceae	Planctomycetes	Planctomycetia	Planctomycetales	Planctomycetaceae	none	none	0.00573547	1	0
Rickettsiales	Proteobacteria	Alphaproteobacteria	Rickettsiales	none	none	none	0.00252429	1	0
Dactylosporangium	Actinobacteria	Actinobacteria1	Actinomycetales	Micromonosporaceae	Dactylosporangium	none	0.0230266	1	0
OTU-OTU-184	Nitrospirae	Nitrospira	Nitrospirales	Nitrospiraceae	Nitrospira	none	0.0117321	1	0
OTU-OTU-165	Actinobacteria	Actinobacteria	Actinomycetales	Mycobacteriaceae	Mycobacterium	none	0.0190944	1	0
OTU-OTU-658	Actinobacteria	Actinobacteria	Actinomycetales	Micromonosporaceae	Actinoplanes	none	0.00659041	1	0
Planctomycetales	Planctomycetes	Planctomycetia	Planctomycetales	none	none	none	0.00573547	1	0
OTU-OTU-276	Actinobacteria	Actinobacteria	Actinomycetales	none	none	none	0.00196363	1	0
OTU-OTU-333	Proteobacteria	Betaproteobacteria	Burkholderiales	none	none	none	0.0114504	1	0
OTU-OTU-113	Proteobacteria	Betaproteobacteria	Burkholderiales	Comamonadaceae	none	none	0.0148032	1	0
Betaproteobacteria	Proteobacteria	Betaproteobacteria	none	none	none	none	0.22214	1	0
OTU-OTU-5332	Actinobacteria	Thermoleophilia	Solirubrobacterales	Solirubrobacteraceae	none	none	0.0100165	1	0
Chthoniobacter	Verrucomicrobia	Spartobacteria	Chthoniobacterales	Chthoniobacteraceae	Chthoniobacter	none	0.0293735	1	0
Xanthomonadales	Proteobacteria	Gammaproteobacteria	Xanthomonadales	none	none	none	0.0249611	1	0
OTU-OTU-315	Bacteroidetes	[Saprospirae]	[Saprospirales]	Chitinophagaceae	none	none	0.0270474	1	0
Gemm-1	Gemmatimonadetes	Gemm-1	none	none	none	none	0.0367782	1	0
OTU-OTU-59	Cyanobacteria	Gloeobacterophycideae	Gloeobacterales	Gloeobacteraceae	Gloeobacter	none	0.000317	1	0
OTU-OTU-469	Proteobacteria	Alphaproteobacteria	Sphingomonadales	Sphingomonadaceae	Sphingomonas	none	0.0171949	1	0
Gemmatimonadetes	Gemmatimonadetes	none	none	none	none	none	0.0434321	1	0
OTU-OTU-105	Actinobacteria	Acidimicrobiia	Acidimicrobiales	C111	none	none	0.00804586	1	0
OTU-OTU-349	Verrucomicrobia	Opitutae	Opitutales	Opitutaceae	Opitutus	none	0.0219176	1	0
OTU-OTU-36	Proteobacteria	Alphaproteobacteria	Rickettsiales	mitochondria	none	none	0.00149013	1	0
Sphingomonadaceae	Proteobacteria	Alphaproteobacteria	Sphingomonadales	Sphingomonadaceae	none	none	0.484746	1	0
Sphingomonadales	Proteobacteria	Alphaproteobacteria	Sphingomonadales	none	none	none	0.52473	1	0
wittichii	Proteobacteria	Alphaproteobacteria	Sphingomonadales	Sphingomonadaceae	Sphingomonas	wittichii	0.0040098	1	0
Sphingomonas	Proteobacteria	Alphaproteobacteria	Sphingomonadales	Sphingomonadaceae	Sphingomonas	none	0.0356324	1	0
OTU-OTU-7	Proteobacteria	Alphaproteobacteria	Sphingomonadales	Sphingomonadaceae	none	none	0.00983797	1	0
OTU-OTU-125	Proteobacteria	Alphaproteobacteria	Rhizobiales	Phyllobacteriaceae	none	none	0.0136559	1	0
OTU-OTU-7917	Proteobacteria	Alphaproteobacteria	Sphingomonadales	Sphingomonadaceae	none	none	0.00333337	1	0
OTU-OTU-155	Verrucomicrobia	[Methylacidiphilae]	S-BQ2-57	none	none	none	0.0274509	1	0

## Sheet: Bulk_Barren_Edge
Supplementary Table 7. Edge table of Barren Bulk where has been detailed for each edge the relative source and target, its Interaction type and its statistical significance qval, its weight and the Edge Betweenness that indicates the number of the shortest paths that go through that edge.
Source	Target	InteractionType	qval	Weight	EdgeBetweenness
03197L14	OTU-OTU-284	copresence	2.48e-08	2.48e-08	143.991
03197L14	OTU-OTU-3320	copresence	0.0332166	0.0332166	202.303
03197L14	Verrucomicrobiae	mutualExclusion	0.0438124	0.0438124	268.618
03197L14	OTU-OTU-195	copresence	2.93e-09	2.93e-09	1178.88
03197L14	OTU-OTU-190	copresence	0	0	111.725
03197L14	OTU-OTU-131	copresence	5.15e-06	5.15e-06	113.286
03197L14	OTU-OTU-111	copresence	0	0	151.366
03197L14	OTU-OTU-424	copresence	0	0	209.785
03197L14	OTU-OTU-75	copresence	0	0	208.954
03197L14	Erythrobacteraceae	copresence	1.34e-05	1.34e-05	185.451
03197L14	OTU-OTU-31	copresence	0	0	174.76
03197L14	OTU-OTU-12	mutualExclusion	0.0321039	0.0321039	673.966
03197L14	Sphingobacteriaceae	copresence	0	0	197.288
Acetobacteraceae	IS-44	copresence	0.00343508	0.00343508	275.796
Acetobacteraceae	OTU-OTU-258	copresence	0.00637012	0.00637012	162.212
Acetobacteraceae	OTU-OTU-1088	mutualExclusion	0	0	1148.46
Acidobacteria6	Nostocales	mutualExclusion	0.0429913	0.0429913	81.6204
Acidobacteria6	Gloeobacteraceae	mutualExclusion	0.0337758	0.0337758	77.824
Actinobacteria	OTU-OTU-87	copresence	0	0	104.289
Actinobacteria	Chloroflexi	copresence	3.03e-10	3.03e-10	247.097
Actinobacteria1	OTU-OTU-87	copresence	0	0	453.979
Actinobacteria1	OTU-OTU-241	copresence	1.06e-08	1.06e-08	352.607
Actinobacteria1	OTU-OTU-894	copresence	0	0	261.766
Actinobacteria1	Clostridia	copresence	0.0368854	0.0368854	2832.26
Actinobacteria1	OTU-OTU-196	copresence	0.000152	0.000152	644.311
Actinobacteria1	OTU-OTU-154	copresence	2.46e-07	2.46e-07	1704.68
Actinomycetales	Patulibacteraceae	copresence	4.61e-09	4.61e-09	536.961
Actinomycetales	OTU-OTU-894	copresence	0	0	145.208
Actinomycetales	OTU-OTU-196	copresence	1.02e-05	1.02e-05	175.83
Actinomycetales	OTU-OTU-154	copresence	6.31e-10	6.31e-10	514.549
Actinomycetales	OTU-OTU-87	copresence	0	0	153.395
Actinomycetales	Firmicutes	copresence	0.0265267	0.0265267	1934.28
Actinomycetales	OTU-OTU-241	copresence	9.95e-09	9.95e-09	118.301
Actinoplanes	OTU-OTU-1535	copresence	0.0292319	0.0292319	490.194
Actinoplanes	Intrasporangiaceae	copresence	0	0	751.561
Actinosynnemataceae	Intrasporangiaceae	mutualExclusion	0	0	1676.16
Actinosynnemataceae	OTU-OTU-667	mutualExclusion	3.42e-09	3.42e-09	342.45
Actinosynnemataceae	Acidimicrobiales	mutualExclusion	0	0	283.57
Actinosynnemataceae	JG30-KF-CM45	mutualExclusion	9.98e-11	9.98e-11	549.939
Actinosynnemataceae	OTU-OTU-288	mutualExclusion	6.84e-05	6.84e-05	368.093
Actinosynnemataceae	OTU-OTU-894	mutualExclusion	0.0208499	0.0208499	1010.86
Actinosynnemataceae	Sphingomonas	mutualExclusion	0	0	260.603
Actinosynnemataceae	Acidimicrobiia	mutualExclusion	0	0	283.57
Actinosynnemataceae	OTU-OTU-168	mutualExclusion	2.46e-07	2.46e-07	563.094
Actinosynnemataceae	OTU-OTU-138	mutualExclusion	3.05e-07	3.05e-07	2814.65
Agromyces	OTU-OTU-15419	copresence	0	0	157.783
Agromyces	Flavobacteriales	mutualExclusion	0.010761	0.010761	223.032
Agromyces	OTU-OTU-139	copresence	0.0100919	0.0100919	156.679
Agromyces	Flavobacterium	mutualExclusion	0.018202	0.018202	183.677
Agromyces	OTU-OTU-1088	mutualExclusion	0	0	610.294
Agromyces	OTU-OTU-81	copresence	0	0	103.1
Agromyces	OTU-OTU-343	mutualExclusion	0.0104773	0.0104773	166.959
Agromyces	OTU-OTU-221	copresence	0.000144	0.000144	488.649
Agromyces	Rhodospirillales	copresence	0	0	98.6063
AKIW781	OTU-OTU-256	copresence	2.04e-06	2.04e-06	239.294
AKIW781	OTU-OTU-1088	copresence	0	0	1221.42
AKIW781	OTU-OTU-149	mutualExclusion	0	0	62.3235
AKIW781	OTU-OTU-449	mutualExclusion	0	0	333.398
AKYG885	OTU-OTU-37	mutualExclusion	4.64e-07	4.64e-07	592.211
AKYG885	Acidimicrobiia	copresence	0	0	63.1986
AKYG885	Acidimicrobiales	copresence	0	0	63.1986
AKYG885	OTU-OTU-77	copresence	0	0	354.253
Alcaligenaceae	OTU-OTU-503	copresence	0.0441688	0.0441688	184.387
Alcaligenaceae	OTU-OTU-149	copresence	0.00829437	0.00829437	108.413
Alcaligenaceae	OTU-OTU-35	mutualExclusion	0.0189027	0.0189027	206.124
Alphaproteobacteria	OTU-OTU-32	mutualExclusion	0	0	274.677
Alphaproteobacteria	OTU-OTU-16	mutualExclusion	0	0	106.812
Alphaproteobacteria	Cytophagaceae	mutualExclusion	0	0	24.5692
Alphaproteobacteria	Spirosoma	mutualExclusion	0	0	170.438
Alphaproteobacteria	Nostocaceae	mutualExclusion	0	0	40.3515
Alphaproteobacteria	Nostocophycideae	mutualExclusion	0	0	36.626
Alphaproteobacteria	Nostocales	mutualExclusion	0	0	40.3515
Alphaproteobacteria	Cytophagia	mutualExclusion	0	0	24.5692
Alphaproteobacteria	mb2424	copresence	0.0273494	0.0273494	443.672
Alphaproteobacteria	Cytophagales	mutualExclusion	0	0	24.5692
Alphaproteobacteria	OTU-OTU-106	mutualExclusion	0	0	94.5528
Alphaproteobacteria	OTU-OTU-89	mutualExclusion	0	0	1076.62
Alphaproteobacteria	OTU-OTU-78	copresence	8.85e-07	8.85e-07	166.901
Anaerolineae	Chloroflexi1	copresence	3.53e-05	3.53e-05	115.925
Anaerolineae	OTU-OTU-72	mutualExclusion	0.0179648	0.0179648	468.518
Armatimonadia	OTU-OTU-152	mutualExclusion	0	0	890.437
auto67_4W	mle1-48	copresence	0.0473658	0.0473658	459.286
auto67_4W	TK17	copresence	0.0211553	0.0211553	459.286
Betaproteobacteria	OTU-OTU-59	mutualExclusion	0	0	230.038
Betaproteobacteria	OTU-OTU-48	mutualExclusion	7.08e-15	7.08e-15	52.6016
Betaproteobacteria	OTU-OTU-47	copresence	8.76e-11	8.76e-11	20.7633
Betaproteobacteria	OTU-OTU-33	mutualExclusion	0	0	122.583
Betaproteobacteria	Novosphingobium	copresence	0.0434547	0.0434547	192.106
Betaproteobacteria	Gloeobacteraceae	mutualExclusion	0	0	103.89
Bradyrhizobiaceae	OTU-OTU-96	mutualExclusion	0.0189206	0.0189206	918
Burkholderiaceae	OTU-OTU-102	copresence	0	0	351.96
Burkholderiaceae	Micromonosporaceae	copresence	1.41e-10	1.41e-10	504.436
Burkholderiaceae	Chloroflexi	copresence	0	0	29.2764
Burkholderiales	Gloeobacteraceae	mutualExclusion	0	0	95.3854
Burkholderiales	OTU-OTU-354	mutualExclusion	0	0	294.973
Burkholderiales	Kaistobacter	copresence	0	0	60.7218
Burkholderiales	OTU-OTU-11732	copresence	1.36e-09	1.36e-09	46.9285
Burkholderiales	Devosia	copresence	0	0	98.3903
Burkholderiales	OTU-OTU-83	copresence	9.99e-05	9.99e-05	84.6753
Burkholderiales	OTU-OTU-48	mutualExclusion	0	0	65.0856
Burkholderiales	OTU-OTU-47	copresence	2.4e-08	2.4e-08	12.062
Burkholderiales	OTU-OTU-146	copresence	6.47e-07	6.47e-07	16.6384
Burkholderiales	OTU-OTU-33	mutualExclusion	0	0	131.218
Burkholderiales	OTU-OTU-100	mutualExclusion	4.33e-07	4.33e-07	27.4393
Burkholderiales	Dactylosporangium	copresence	4.63e-08	4.63e-08	12.062
C111	Synechococcophycideae	mutualExclusion	0.0046275	0.0046275	55.5948
C111	Mycobacteriaceae	copresence	0	0	273.471
C111	OTU-OTU-90	mutualExclusion	0.00506194	0.00506194	245.316
C111	Salinibacterium	copresence	0	0	17.2713
C111	OTU-OTU-86	mutualExclusion	0.000308	0.000308	291.965
C111	OTU-OTU-79	copresence	0	0	17.2713
C111	OTU-OTU-44	mutualExclusion	0.000392	0.000392	233.003
C111	OTU-OTU-43	mutualExclusion	0.00452083	0.00452083	335.68
C111	OTU-OTU-20	mutualExclusion	0.00178064	0.00178064	83.1308
C111	Leptolyngbya	mutualExclusion	0.00304756	0.00304756	48.3658
C111	OTU-OTU-167	copresence	0	0	913.876
C111	OTU-OTU-159	mutualExclusion	0.0185429	0.0185429	60.1164
C111	OTU-OTU-9	mutualExclusion	0.00132677	0.00132677	47.2013
C111	OTU-OTU-5	copresence	0	0	169.387
C111	OTU-OTU-1	mutualExclusion	0.000438	0.000438	198.176
C111	Pseudanabaenales	mutualExclusion	0.0018008	0.0018008	42.3059
C111	Mycobacterium	copresence	0	0	273.471
C111	Pseudanabaenaceae	mutualExclusion	0.00317238	0.00317238	39.3306
C111	Cyanobacteria	mutualExclusion	0.0046275	0.0046275	54.334
C111	OTU-OTU-8168	copresence	0	0	58.2483
C111	OTU-OTU-353	copresence	0	0	711.764
C111	Hymenobacter	mutualExclusion	0.0022949	0.0022949	149.88
C111	iii1-8	mutualExclusion	4.09e-05	4.09e-05	302.906
Caldilineaceae	Chloroflexi1	copresence	0.00415427	0.00415427	418.757
Caldilineaceae	Iamia	copresence	5.64e-08	5.64e-08	184.672
Caldilineales	OTU-OTU-202	copresence	3.68e-07	3.68e-07	160.111
Caldilineales	Chloroflexi1	copresence	0.00490512	0.00490512	418.757
Caldilineales	Iamia	copresence	5.66e-07	5.66e-07	184.672
Caldilineales	Iamiaceae	copresence	2.23e-07	2.23e-07	160.111
Caulobacterales	OTU-OTU-66	copresence	0.0132319	0.0132319	137.238
Caulobacterales	OTU-OTU-33	mutualExclusion	0	0	421.43
CCU21	Nostocophycideae	mutualExclusion	0.0168345	0.0168345	127.513
CCU21	Nostocales	mutualExclusion	0.00766045	0.00766045	128.39
Chloroflexi	OTU-OTU-399	copresence	0	0	29.2764
Chloroflexi	Lautropia	copresence	0	0	29.2764
Chloroflexi	OTU-OTU-3407	copresence	4.09e-06	4.09e-06	111.085
Chloroflexi1	Iamia	copresence	0.00413332	0.00413332	248.963
Chloroflexi1	A4b	copresence	0.000935	0.000935	252.43
Chloroflexi1	SBR1031	copresence	0.00137151	0.00137151	252.43
Chlorophyta	OTU-OTU-113	mutualExclusion	0.0192606	0.0192606	759.303
Chlorophyta	OTU-OTU-63	mutualExclusion	0.00345298	0.00345298	489.368
Chlorophyta	Pirellulales	mutualExclusion	0.0146211	0.0146211	349.504
Chthoniobacter	Alcaligenaceae	mutualExclusion	0.0316165	0.0316165	216.679
Chthoniobacter	OTU-OTU-45	mutualExclusion	0.00755011	0.00755011	380.934
Chthoniobacter	OTU-OTU-12	copresence	0	0	831.764
Chthoniobacter	OTU-OTU-15419	mutualExclusion	0.0405559	0.0405559	333.369
Chthoniobacter	OTU-OTU-149	mutualExclusion	0.0288401	0.0288401	132.874
Chthoniobacter	OTU-OTU-113	copresence	0	0	398.726
Chthoniobacteraceae	OTU-OTU-95	copresence	0	0	827.757
Chthoniobacteraceae	OTU-OTU-256	copresence	6.51e-09	6.51e-09	23.3737
Chthoniobacteraceae	OTU-OTU-51	mutualExclusion	0	0	104.359
Chthoniobacteraceae	OTU-OTU-45	mutualExclusion	0.00602968	0.00602968	197.445
Chthoniobacteraceae	OTU-OTU-177	copresence	5.27e-05	5.27e-05	159.88
Chthoniobacteraceae	OTU-OTU-149	mutualExclusion	0.0324354	0.0324354	218.865
Chthoniobacteraceae	Alcaligenaceae	mutualExclusion	0.0466045	0.0466045	172.351
Clostridiaceae	Gaiellaceae	copresence	0.00212676	0.00212676	88.4324
Clostridiaceae	Ellin6513	copresence	0	0	421.197
Clostridiaceae	DA052	copresence	0	0	421.197
Clostridiaceae	OTU-OTU-169	copresence	0	0	421.197
Clostridiaceae	OTU-OTU-157	copresence	0	0	50.5971
Clostridiales	DA052	copresence	0	0	421.197
Clostridiales	Gaiellaceae	copresence	0.0097672	0.0097672	88.4324
Clostridiales	OTU-OTU-169	copresence	0	0	421.197
Clostridiales	OTU-OTU-157	copresence	0	0	50.5971
Clostridiales	Ellin6513	copresence	0	0	421.197
Clostridium	OTU-OTU-169	copresence	0	0	858.336
Clostridium	OTU-OTU-157	copresence	0	0	138.04
Clostridium	OTU-OTU-150	mutualExclusion	0.0110709	0.0110709	3885.15
Clostridium	Thermoleophilia	copresence	1.99e-09	1.99e-09	704.672
Clostridium	Actinobacteria1	copresence	0.0450257	0.0450257	2832.26
Clostridium	Ellin6513	copresence	0	0	858.336
Clostridium	Gaiellales	copresence	5.37e-06	5.37e-06	1003.61
Clostridium	OTU-OTU-8	copresence	0	0	588.666
Clostridium	Gaiellaceae	copresence	0.00842199	0.00842199	496.83
Clostridium	DA052	copresence	0	0	858.336
Comamonadaceae	OTU-OTU-124	copresence	0.0411943	0.0411943	187.412
Comamonadaceae	OTU-OTU-107	copresence	0	0	79.0014
Comamonadaceae	OTU-OTU-100	mutualExclusion	1.13e-05	1.13e-05	50.95
Comamonadaceae	OTU-OTU-11732	copresence	1.7e-08	1.7e-08	30.1833
Comamonadaceae	Chitinophagaceae	copresence	0	0	88.6695
Comamonadaceae	OTU-OTU-68	copresence	0	0	43.0308
Comamonadaceae	OTU-OTU-48	mutualExclusion	0	0	73.4369
Comamonadaceae	OTU-OTU-44	mutualExclusion	0.0108353	0.0108353	963.709
Comamonadaceae	Gloeobacteraceae	mutualExclusion	0	0	111.241
Comamonadaceae	OTU-OTU-3282	copresence	0	0	65.4273
Cyanobacteria	OTU-OTU-200	mutualExclusion	0.0141563	0.0141563	79.578
Cyanobacteria	OTU-OTU-530	mutualExclusion	0.0150986	0.0150986	190.212
Cyanobacteria	Mycobacteriaceae	mutualExclusion	0.00033	0.00033	95.4963
Cyanobacteria	OTU-OTU-159	copresence	0	0	21.6932
Cyanobacteria	mobilis	mutualExclusion	5.16e-06	5.16e-06	78.2982
Cyanobacteria	Sphingomonadaceae	mutualExclusion	0	0	169.41
Cyanobacteria	wittichii	mutualExclusion	0.030682	0.030682	120.303
Cyanobacteria	OTU-OTU-1414	mutualExclusion	0.0351699	0.0351699	120.303
Cyanobacteria	OTU-OTU-79	mutualExclusion	0	0	24.5832
Cyanobacteria	OTU-OTU-67	mutualExclusion	1.04e-06	1.04e-06	85.0623
Cyanobacteria	Hymenobacter	copresence	0	0	239.228
Cytophagaceae	Nostocaceae	copresence	0	0	25.4932
Cytophagaceae	Sphingomonadaceae	mutualExclusion	0	0	148.656
Cytophagaceae	OTU-OTU-89	copresence	0	0	676.755
Cytophagaceae	OTU-OTU-16	copresence	0	0	52.8964
Cytophagaceae	Nostocophycideae	copresence	0	0	23.8931
Cytophagaceae	OTU-OTU-200	mutualExclusion	0	0	182.166
Cytophagaceae	Sphingomonadales	mutualExclusion	0	0	18.9693
Cytophagaceae	OTU-OTU-456	mutualExclusion	0.0157203	0.0157203	250.228
Cytophagaceae	Nostocales	copresence	0	0	25.4932
Cytophagales	OTU-OTU-16	copresence	0	0	52.8964
Cytophagales	Nostocales	copresence	0	0	25.4932
Cytophagia	Nostocaceae	copresence	0	0	25.4932
Cytophagia	OTU-OTU-16	copresence	0	0	52.8964
Cytophagia	Sphingomonadaceae	mutualExclusion	0	0	148.656
Cytophagia	Nostocales	copresence	0	0	25.4932
Cytophagia	OTU-OTU-200	mutualExclusion	0	0	182.166
Cytophagia	Sphingomonadales	mutualExclusion	0	0	18.9693
Cytophagia	OTU-OTU-456	mutualExclusion	0.0440456	0.0440456	250.228
Cytophagia	Nostocophycideae	copresence	0	0	23.8931
Cytophagia	OTU-OTU-89	copresence	0	0	676.755
DA052	Firmicutes	copresence	0	0	944.172
DA052	OTU-OTU-832	copresence	0	0	248.291
DA052	Clostridia	copresence	0	0	858.336
DA052	OTU-OTU-317	copresence	0.00950554	0.00950554	338.019
DA052	OTU-OTU-26	copresence	0	0	392.875
DA101	OTU-OTU-206	copresence	4.56e-05	4.56e-05	627.044
DA101	OTU-OTU-37	mutualExclusion	2.82e-14	2.82e-14	3388.66
DA101	OTU-OTU-125	copresence	1.71e-08	1.71e-08	880.151
Dactylosporangium	OTU-OTU-11732	copresence	0.000512	0.000512	30.481
Dactylosporangium	Betaproteobacteria	copresence	1.01e-10	1.01e-10	20.7633
Dactylosporangium	Gloeobacteraceae	mutualExclusion	0	0	112.435
Dactylosporangium	OTU-OTU-222	copresence	0.00182951	0.00182951	159.786
Dactylosporangium	OTU-OTU-146	copresence	0	0	9.62758
Devosia	OTU-OTU-176	copresence	0	0	26.4733
Devosia	OTU-OTU-105	copresence	0	0	11.8997
Devosia	OTU-OTU-100	mutualExclusion	3.18e-05	3.18e-05	67.9826
Devosia	OTU-OTU-68	copresence	0	0	33.7192
Devosia	OTU-OTU-48	mutualExclusion	1.4e-13	1.4e-13	135.932
Devosia	Flavisolibacter	copresence	0	0	12.6808
Devosia	Comamonadaceae	copresence	0	0	93.3003
Devosia	Phenylobacterium	copresence	0	0	26.4733
Devosia	Gloeobacteraceae	mutualExclusion	0	0	103.902
Devosia	OTU-OTU-253	copresence	0	0	34.2268
Dolo_23	Acidimicrobiales	copresence	0	0	63.1986
Dolo_23	Microbacteriaceae	copresence	0	0	2059.01
Dolo_23	Acidimicrobiia	copresence	0	0	63.1986
Dolo_23	OTU-OTU-77	copresence	0	0	354.253
Dolo_23	OTU-OTU-37	mutualExclusion	1.31e-07	1.31e-07	592.211
Dolo_23	OTU-OTU-101	copresence	0	0	121.765
Dolo_23	Micromonosporaceae	copresence	0.0230239	0.0230239	1037.31
Dolo_23	JG30-KF-CM45	copresence	0	0	58.7124
Dolo_23	Sphingomonas	copresence	3.77e-10	3.77e-10	38.4191
DS18	Methylophilaceae	mutualExclusion	4.37e-07	4.37e-07	224.859
DS18	Leptolyngbya	copresence	0	0	160.037
DS18	Synechococcophycideae	copresence	0	0	230.23
DS18	Pseudanabaenaceae	copresence	0	0	151.36
DS18	TM7	mutualExclusion	8.24e-05	8.24e-05	302.278
DS18	Methylophilales	mutualExclusion	2.83e-07	2.83e-07	224.859
DS18	Pseudanabaenales	copresence	0	0	207.792
DS18	OTU-OTU-283	mutualExclusion	0.00143345	0.00143345	510.992
DS18	mobilis	mutualExclusion	7.91e-06	7.91e-06	224.859
DS18	OTU-OTU-9	copresence	0	0	112.58
DS18	Hymenobacter	copresence	0	0	56.2152
DS18	Sphingomonadaceae	mutualExclusion	0	0	204.28
DS18	Salinibacterium	mutualExclusion	6.02e-07	6.02e-07	134.523
DS18	OTU-OTU-198	mutualExclusion	0.0320921	0.0320921	1319.92
DS18	Mycobacteriaceae	mutualExclusion	0.00581528	0.00581528	295.617
DS18	OTU-OTU-159	copresence	0	0	125.853
DS18	OTU-OTU-79	mutualExclusion	9.63e-09	9.63e-09	134.523
DS18	OTU-OTU-73	mutualExclusion	1.39e-07	1.39e-07	224.859
DS18	OTU-OTU-67	mutualExclusion	1.41e-14	1.41e-14	271.413
DS18	OTU-OTU-57	mutualExclusion	1.35e-05	1.35e-05	2519.02
DS18	OTU-OTU-40	mutualExclusion	0.00456318	0.00456318	346.759
DS18	OTU-OTU-20	copresence	0	0	215.181
DS18	C111	mutualExclusion	0.000454	0.000454	302.906
Ellin329	OTU-OTU-107	copresence	0.0499416	0.0499416	82.5866
Ellin329	OTU-OTU-456	copresence	0	0	107.625
Ellin6067	Dactylosporangium	copresence	7.87e-11	7.87e-11	32.4262
Ellin6067	OTU-OTU-176	copresence	0	0	79.8403
Ellin6067	OTU-OTU-100	mutualExclusion	0	0	52.992
Ellin6067	Phenylobacterium	copresence	0	0	79.8403
Ellin6067	OTU-OTU-322	copresence	8.25e-06	8.25e-06	110.116
Ellin6067	Rhizobiales	copresence	3.94e-07	3.94e-07	355.116
Ellin6067	Gloeobacteraceae	mutualExclusion	0	0	161.131
Ellin6067	OTU-OTU-83	copresence	0.0106682	0.0106682	41.1269
Ellin6067	OTU-OTU-48	mutualExclusion	0	0	99.3424
Ellin6067	OTU-OTU-47	copresence	2.58e-10	2.58e-10	32.4262
Ellin6067	OTU-OTU-222	copresence	2.59e-07	2.59e-07	115.139
Ellin6513	OTU-OTU-317	copresence	0.00734885	0.00734885	338.019
Ellin6513	Firmicutes	copresence	0	0	944.172
Ellin6513	Clostridia	copresence	0	0	858.336
Ellin6513	OTU-OTU-26	copresence	0	0	392.875
envOPS12	OTU-OTU-169	copresence	0	0	1136.25
envOPS12	DA052	copresence	0	0	1136.25
envOPS12	Ellin6513	copresence	0	0	1136.25
Erythrobacteraceae	OTU-OTU-190	copresence	2.67e-10	2.67e-10	74.119
Erythrobacteraceae	OTU-OTU-424	copresence	9.91e-05	9.91e-05	93.2816
Flavisolibacter	OTU-OTU-105	copresence	0	0	14.018
Flavisolibacter	OTU-OTU-456	copresence	0	0	120.867
Flavisolibacter	OTU-OTU-68	copresence	0	0	45.0847
Flavisolibacter	OTU-OTU-48	mutualExclusion	7.69e-12	7.69e-12	125.3
Flavisolibacter	Phenylobacterium	copresence	0	0	14.8875
Flavisolibacter	Gloeobacteraceae	mutualExclusion	0	0	70.2926
Flavobacteriaceae	OTU-OTU-12	copresence	1.99e-07	1.99e-07	325.676
Flavobacteriaceae	OTU-OTU-671	copresence	0	0	91.7775
Flavobacteriaceae	OTU-OTU-231	copresence	0	0	161.887
Flavobacteriaceae	A21b	copresence	0	0	91.7775
Flavobacteriaceae	OTU-OTU-5332	mutualExclusion	0.0324354	0.0324354	282.474
Flavobacteriaceae	OTU-OTU-142	copresence	6.36e-09	6.36e-09	555.963
Flavobacteriaceae	UD5	copresence	0	0	91.7775
Flavobacteriales	OTU-OTU-12	copresence	1.6e-06	1.6e-06	299.314
Flavobacteriales	OTU-OTU-5332	mutualExclusion	0.0185235	0.0185235	271.928
Flavobacteriales	A21b	copresence	0	0	98.6365
Flavobacteriia	OTU-OTU-142	copresence	2.37e-10	2.37e-10	603.571
Flavobacteriia	OTU-OTU-129	mutualExclusion	0.0331873	0.0331873	223.032
Flavobacteriia	A21b	copresence	0	0	98.6365
Flavobacteriia	UD5	copresence	0	0	98.6365
Flavobacteriia	OTU-OTU-671	copresence	0	0	98.6365
Flavobacteriia	OTU-OTU-12	copresence	6.14e-06	6.14e-06	299.314
Flavobacteriia	OTU-OTU-5332	mutualExclusion	0.0382663	0.0382663	271.928
Flavobacteriia	OTU-OTU-231	copresence	0	0	171.816
Flavobacterium	OTU-OTU-142	copresence	3.29e-08	3.29e-08	672.428
Flavobacterium	OTU-OTU-129	mutualExclusion	0.00840775	0.00840775	183.677
Flavobacterium	OTU-OTU-5332	mutualExclusion	0.00765749	0.00765749	277.725
Flavobacterium	A21b	copresence	0	0	107.715
Flavobacterium	OTU-OTU-671	copresence	0	0	107.715
Flavobacterium	OTU-OTU-12	copresence	1.54e-05	1.54e-05	306.408
Flavobacterium	UD5	copresence	0	0	107.715
Flavobacterium	OTU-OTU-231	copresence	0	0	183.514
frigida	Pseudomonadaceae	mutualExclusion	0	0	55.7212
frigida	Pseudomonadales	mutualExclusion	0	0	55.7212
frigida	Pseudomonas	mutualExclusion	0	0	55.7212
frigida	OTU-OTU-224	mutualExclusion	0	0	47.2795
frigida	Caulobacteraceae	mutualExclusion	0	0	421.43
frigida	wittichii	mutualExclusion	0	0	118.526
frigida	OTU-OTU-411	mutualExclusion	0	0	43.7566
frigida	OTU-OTU-3	mutualExclusion	0	0	99.5738
frigida	OTU-OTU-59	copresence	0	0	54.856
frigida	OTU-OTU-56	mutualExclusion	0	0	81.0607
frigida	OTU-OTU-48	copresence	0	0	356.089
frigida	Burkholderiales	mutualExclusion	0	0	131.218
frigida	OTU-OTU-2915	mutualExclusion	0	0	118.01
frigida	OTU-OTU-3095	mutualExclusion	0	0	188.829
frigida	OTU-OTU-4102	mutualExclusion	0	0	1171.55
frigida	OTU-OTU-398	mutualExclusion	0.0145655	0.0145655	459.095
frigida	Betaproteobacteria	mutualExclusion	0	0	122.583
frigida	Kaistobacter	mutualExclusion	0	0	83.2661
frigida	OTU-OTU-1786	mutualExclusion	0	0	39.981
frigida	OTU-OTU-1414	mutualExclusion	0	0	118.526
frigida	Caulobacterales	mutualExclusion	0	0	421.43
Gaiellaceae	OTU-OTU-3483	copresence	0	0	1635.12
Gaiellaceae	OTU-OTU-26	copresence	0.00555645	0.00555645	440.632
Gaiellaceae	Firmicutes	copresence	0.0102149	0.0102149	149.674
Gaiellaceae	OTU-OTU-317	copresence	0.0394057	0.0394057	99.5487
Gaiellaceae	Clostridia	copresence	0.00402796	0.00402796	496.83
Gaiellales	OTU-OTU-38	copresence	0	0	510.718
Gaiellales	Clostridiaceae	copresence	3.49e-07	3.49e-07	389.081
Gaiellales	OTU-OTU-26	copresence	2.07e-05	2.07e-05	1002.06
Gaiellales	Firmicutes	copresence	6.79e-06	6.79e-06	390.097
Gaiellales	Clostridiales	copresence	5.27e-06	5.27e-06	389.081
Gaiellales	Roseiflexales	copresence	0	0	1222.75
Gaiellales	Clostridia	copresence	4.92e-06	4.92e-06	1003.61
Gaiellales	Kouleothrixaceae	copresence	0	0	1306.61
Gemm1	Hyphomicrobiaceae	mutualExclusion	0.0255878	0.0255878	899.406
Gemm1	OTU-OTU-11301	copresence	0.0333539	0.0333539	994.563
Gemm1	OTU-OTU-5332	copresence	0.0363739	0.0363739	1632.11
Gemm1	OTU-OTU-314	copresence	0.000371	0.000371	439.869
Gemm1	OTU-OTU-832	copresence	0.0458801	0.0458801	2661.78
Gemm1	OTU-OTU-46	copresence	0	0	421.092
Gemmatimonadetes	OTU-OTU-314	copresence	0.00392467	0.00392467	278.319
GittGS136	Rhodospirillaceae	copresence	0.00046	0.00046	821.855
GittGS136	OTU-OTU-252	copresence	0	0	1996.66
GittGS136	OTU-OTU-214	mutualExclusion	0.0102328	0.0102328	729.635
GittGS136	OTU-OTU-185	copresence	0.000271	0.000271	801.086
Gloeobacter	OTU-OTU-385	mutualExclusion	0	0	112.494
Gloeobacter	Mycobacteriaceae	mutualExclusion	0.0062821	0.0062821	1114.37
Gloeobacter	Acidobacteria-6	mutualExclusion	0.0227125	0.0227125	77.824
Gloeobacter	OTU-OTU-4102	mutualExclusion	0	0	597.905
Gloeobacter	Devosia	mutualExclusion	0	0	103.902
Gloeobacter	Kaistobacter	mutualExclusion	0	0	129.039
Gloeobacter	OTU-OTU-262	mutualExclusion	3.75e-10	3.75e-10	115.731
Gloeobacter	Dactylosporangium	mutualExclusion	0	0	112.435
Gloeobacter	OTU-OTU-253	mutualExclusion	0	0	55.2695
Gloeobacter	OTU-OTU-1786	mutualExclusion	0	0	95.2421
Gloeobacter	Phenylobacterium	mutualExclusion	0	0	75.7619
Gloeobacter	OTU-OTU-3	mutualExclusion	0	0	80.1715
Gloeobacter	OTU-OTU-1414	mutualExclusion	0	0	71.9679
Gloeobacter	Comamonadaceae	mutualExclusion	0	0	111.241
Gloeobacter	Burkholderiales	mutualExclusion	0	0	95.3854
Gloeobacter	Betaproteobacteria	mutualExclusion	0	0	103.89
Gloeobacter	Ellin6067	mutualExclusion	0	0	161.131
Gloeobacter	Solibacteres	mutualExclusion	0	0	76.452
Gloeobacter	OTU-OTU-3282	mutualExclusion	0	0	182.123
Gloeobacter	wittichii	mutualExclusion	0	0	71.9679
Gloeobacter	Solibacterales	mutualExclusion	0	0	76.452
Gloeobacter	OTU-OTU-176	mutualExclusion	0	0	75.7619
Gloeobacter	OTU-OTU-162	copresence	0	0	52.7124
Gloeobacter	OTU-OTU-152	mutualExclusion	2.12e-06	2.12e-06	389.012
Gloeobacter	OTU-OTU-146	mutualExclusion	0	0	101.348
Gloeobacter	Flavisolibacter	mutualExclusion	0	0	70.2926
Gloeobacter	OTU-OTU-133	mutualExclusion	2.03e-09	2.03e-09	167.475
Gloeobacter	OTU-OTU-493	mutualExclusion	0	0	139.278
Gloeobacter	OTU-OTU-105	mutualExclusion	0	0	120.764
Gloeobacter	Planctomycetes	mutualExclusion	0.0170828	0.0170828	304.625
Gloeobacter	OTU-OTU-68	mutualExclusion	0	0	129.218
Gloeobacter	OTU-OTU-61	mutualExclusion	0	0	125.836
Gloeobacter	OTU-OTU-47	mutualExclusion	0	0	112.435
Gloeobacteraceae	OTU-OTU-3282	mutualExclusion	0	0	182.123
Gloeobacteraceae	OTU-OTU-105	mutualExclusion	0	0	120.764
Gloeobacteraceae	Phenylobacterium	mutualExclusion	0	0	75.7619
Gloeobacteraceae	OTU-OTU-68	mutualExclusion	0	0	129.218
Gloeobacteraceae	OTU-OTU-47	mutualExclusion	0	0	112.435
Gloeobacterales	OTU-OTU-68	mutualExclusion	0	0	129.218
Gloeobacterales	OTU-OTU-61	mutualExclusion	0	0	125.836
Gloeobacterales	OTU-OTU-47	mutualExclusion	0	0	112.435
Gloeobacterales	Betaproteobacteria	mutualExclusion	0	0	103.89
Gloeobacterales	Solibacteres	mutualExclusion	0	0	76.452
Gloeobacterales	OTU-OTU-3282	mutualExclusion	0	0	182.123
Gloeobacterales	OTU-OTU-176	mutualExclusion	0	0	75.7619
Gloeobacterales	OTU-OTU-162	copresence	0	0	52.7124
Gloeobacterales	Mycobacteriaceae	mutualExclusion	0.0268604	0.0268604	1114.37
Gloeobacterales	OTU-OTU-152	mutualExclusion	3.07e-06	3.07e-06	389.012
Gloeobacterales	OTU-OTU-146	mutualExclusion	0	0	101.348
Gloeobacterales	Ellin6067	mutualExclusion	0	0	161.131
Gloeobacterales	OTU-OTU-133	mutualExclusion	1.77e-10	1.77e-10	167.475
Gloeobacterales	OTU-OTU-493	mutualExclusion	0	0	139.278
Gloeobacterales	OTU-OTU-105	mutualExclusion	0	0	120.764
Gloeobacterales	Kaistobacter	mutualExclusion	0	0	129.039
Gloeobacterales	wittichii	mutualExclusion	0	0	71.9679
Gloeobacterales	Solibacterales	mutualExclusion	0	0	76.452
Gloeobacterales	OTU-OTU-3	mutualExclusion	0	0	80.1715
Gloeobacterales	Comamonadaceae	mutualExclusion	0	0	111.241
Gloeobacterales	Flavisolibacter	mutualExclusion	0	0	70.2926
Gloeobacterales	Planctomycetes	mutualExclusion	0.0252878	0.0252878	304.625
Gloeobacterales	Phenylobacterium	mutualExclusion	0	0	75.7619
Gloeobacterales	OTU-OTU-385	mutualExclusion	0	0	112.494
Gloeobacterales	OTU-OTU-4102	mutualExclusion	0	0	597.905
Gloeobacterales	Acidobacteria-6	mutualExclusion	0.0265559	0.0265559	77.824
Gloeobacterales	OTU-OTU-262	mutualExclusion	0	0	115.731
Gloeobacterales	OTU-OTU-253	mutualExclusion	0	0	55.2695
Gloeobacterales	Dactylosporangium	mutualExclusion	0	0	112.435
Gloeobacterales	Devosia	mutualExclusion	0	0	103.902
Gloeobacterales	Burkholderiales	mutualExclusion	0	0	95.3854
Gloeobacterales	OTU-OTU-1786	mutualExclusion	0	0	95.2421
Gloeobacterales	Mycobacterium	mutualExclusion	0.00734173	0.00734173	1114.37
Gloeobacterales	OTU-OTU-1414	mutualExclusion	0	0	71.9679
Gloeobacterophycideae	OTU-OTU-401	mutualExclusion	0.0499406	0.0499406	262.232
Gloeobacterophycideae	Solibacteres	mutualExclusion	0	0	80.5578
Gloeobacterophycideae	Solibacterales	mutualExclusion	0	0	80.5578
Gloeobacterophycideae	Phenylobacterium	mutualExclusion	0	0	75.4916
Gloeobacterophycideae	Ellin6067	mutualExclusion	0	0	170.295
Gloeobacterophycideae	OTU-OTU-3282	mutualExclusion	0	0	191.65
Gloeobacterophycideae	Comamonadaceae	mutualExclusion	0	0	121.895
Gloeobacterophycideae	OTU-OTU-68	mutualExclusion	0	0	137.361
Gloeobacterophycideae	OTU-OTU-61	mutualExclusion	0	0	130.591
Gloeobacterophycideae	OTU-OTU-47	mutualExclusion	0	0	120.781
Gloeobacterophycideae	wittichii	mutualExclusion	0	0	75.3648
Gloeobacterophycideae	Kaistobacter	mutualExclusion	0	0	139.6
Gloeobacterophycideae	Flavisolibacter	mutualExclusion	0	0	72.9724
Gloeobacterophycideae	OTU-OTU-385	mutualExclusion	0	0	116.216
Gloeobacterophycideae	OTU-OTU-3	mutualExclusion	0	0	86.0152
Gloeobacterophycideae	Devosia	mutualExclusion	0	0	106.263
Gloeobacterophycideae	Planctomycetes	mutualExclusion	0.00465207	0.00465207	311.565
Gloeobacterophycideae	OTU-OTU-262	mutualExclusion	0	0	122.542
Gloeobacterophycideae	OTU-OTU-253	mutualExclusion	0	0	58.0138
Gloeobacterophycideae	Betaproteobacteria	mutualExclusion	0	0	112.289
Gloeobacterophycideae	Mycobacteriaceae	mutualExclusion	0.0160827	0.0160827	1136.4
Gloeobacterophycideae	OTU-OTU-4102	mutualExclusion	0	0	621.877
Gloeobacterophycideae	OTU-OTU-176	mutualExclusion	0	0	75.4916
Gloeobacterophycideae	OTU-OTU-162	copresence	0	0	54.7908
Gloeobacterophycideae	OTU-OTU-152	mutualExclusion	4.6e-07	4.6e-07	410.005
Gloeobacterophycideae	Acidobacteria-6	mutualExclusion	0.0248505	0.0248505	78.1088
Gloeobacterophycideae	OTU-OTU-146	mutualExclusion	0	0	110.306
Gloeobacterophycideae	OTU-OTU-1786	mutualExclusion	0	0	99.5603
Gloeobacterophycideae	OTU-OTU-133	mutualExclusion	5.72e-10	5.72e-10	176.665
Gloeobacterophycideae	OTU-OTU-493	mutualExclusion	0	0	141.831
Gloeobacterophycideae	OTU-OTU-1414	mutualExclusion	0	0	75.3648
Gloeobacterophycideae	OTU-OTU-105	mutualExclusion	0	0	123.281
Gloeobacterophycideae	Dactylosporangium	mutualExclusion	0	0	120.781
Gloeobacterophycideae	Burkholderiales	mutualExclusion	0	0	103.277
Hyphomicrobiaceae	Bacteroidetes	copresence	0.00522659	0.00522659	813.028
Hyphomicrobiaceae	OTU-OTU-227	mutualExclusion	0	0	396.877
Iamiaceae	Caldilineaceae	copresence	2.22e-07	2.22e-07	160.111
Iamiaceae	Chloroflexi1	copresence	0.00642775	0.00642775	143.726
iii115	CCU21	copresence	0.0248315	0.0248315	165.2
iii115	Gloeobacteraceae	mutualExclusion	0.036738	0.036738	94.466
iii115	Nostocophycideae	mutualExclusion	0.0347686	0.0347686	75.2181
iii115	Gloeobacterophycideae	mutualExclusion	0.0124788	0.0124788	94.2558
iii115	OTU-OTU-1	mutualExclusion	6.58e-08	6.58e-08	190.446
iii115	Nostocaceae	mutualExclusion	0.0223946	0.0223946	71.7861
iii115	OTU-OTU-43	mutualExclusion	1.99e-12	1.99e-12	272.07
iii115	Gloeobacterales	mutualExclusion	0.0155237	0.0155237	94.466
iii115	OTU-OTU-20	mutualExclusion	0.0435511	0.0435511	82.1887
iii115	OTU-OTU-354	mutualExclusion	0.0335197	0.0335197	212.2
iii115	Gloeobacter	mutualExclusion	0.0117722	0.0117722	94.466
iii115	Cyanobacteria	mutualExclusion	1.87e-10	1.87e-10	85.928
iii115	Nostocales	mutualExclusion	0.0254869	0.0254869	71.7861
iii18	TM7	mutualExclusion	0.000173	0.000173	302.278
iii18	OTU-OTU-79	mutualExclusion	3.77e-08	3.77e-08	134.523
iii18	OTU-OTU-67	mutualExclusion	4.91e-14	4.91e-14	271.413
iii18	OTU-OTU-57	mutualExclusion	7.88e-06	7.88e-06	2519.02
iii18	mobilis	mutualExclusion	2.3e-07	2.3e-07	224.859
iii18	OTU-OTU-20	copresence	0	0	215.181
iii18	Pseudanabaenaceae	copresence	0	0	151.36
iii18	Hymenobacter	copresence	0	0	56.2152
iii18	OTU-OTU-159	copresence	0	0	125.853
iii18	Mycobacteriaceae	mutualExclusion	0.00631713	0.00631713	295.617
Intrasporangiaceae	OTU-OTU-37	mutualExclusion	0	0	1143.23
Intrasporangiaceae	Acidimicrobiales	copresence	0	0	188.953
Intrasporangiaceae	OTU-OTU-658	copresence	0	0	893.738
Intrasporangiaceae	Acidimicrobiia	copresence	0	0	188.953
Intrasporangiaceae	OTU-OTU-65	copresence	0.0359439	0.0359439	412.984
IS44	OTU-OTU-22	copresence	0	0	312.331
JG30KFCM45	Kouleothrixaceae	copresence	0.0128058	0.0128058	866.27
JG30KFCM45	AKYG885	copresence	0	0	58.7124
JG30KFCM45	Micrococcaceae	copresence	0	0	1143.84
JG30KFCM45	Acidimicrobiales	copresence	0	0	89.0397
JG30KFCM45	Acidimicrobiia	copresence	0	0	89.0397
JG30KFCM45	Sphingomonas	copresence	0	0	50.9223
JG30KFCM45	Roseiflexales	copresence	0.0237514	0.0237514	1040.01
JG30KFCM45	OTU-OTU-667	copresence	0	0	39.4886
Kaistobacter	Hymenobacter	mutualExclusion	0.0247541	0.0247541	618.53
Kaistobacter	OTU-OTU-354	mutualExclusion	0	0	280.778
Kaistobacter	Betaproteobacteria	copresence	0	0	58.1808
Kaistobacter	Pseudomonas	copresence	0	0	207.871
Kaistobacter	Gloeobacteraceae	mutualExclusion	0	0	129.039
Kaistobacter	OTU-OTU-59	mutualExclusion	0	0	166.503
Kaistobacter	OTU-OTU-55	mutualExclusion	0	0	203.254
Kaistobacter	OTU-OTU-47	copresence	4.21e-06	4.21e-06	91.0586
Kaistobacter	OTU-OTU-33	mutualExclusion	0	0	83.2661
Kaistobacter	Dactylosporangium	copresence	1.04e-07	1.04e-07	91.0586
Kaistobacter	Pseudomonadaceae	copresence	0	0	207.871
Kaistobacter	OTU-OTU-159	mutualExclusion	0.0270275	0.0270275	462.213
Kaistobacter	OTU-OTU-146	copresence	0.0377749	0.0377749	94.8429
Kaistobacter	OTU-OTU-411	copresence	5.92e-08	5.92e-08	70.772
Kineosporiaceae	Chloroflexi1	copresence	0.014538	0.014538	231.621
Kouleothrixaceae	OTU-OTU-228	copresence	0	0	387.494
Kouleothrixaceae	OTU-OTU-810	copresence	0	0	358.997
Ktedonobacterales	OTU-OTU-160	copresence	0	0	24
Leptolyngbya	Methylophilales	mutualExclusion	0.000383	0.000383	75.2218
Leptolyngbya	wittichii	mutualExclusion	0.0333539	0.0333539	119.942
Leptolyngbya	Salinibacterium	mutualExclusion	0	0	19.0897
Leptolyngbya	Sphingomonadaceae	mutualExclusion	0	0	128.9
Leptolyngbya	Mycobacteriaceae	mutualExclusion	0.000553	0.000553	91.1407
Leptolyngbya	iii1-8	copresence	0	0	160.037
Leptolyngbya	OTU-OTU-86	copresence	0	0	154.758
Leptolyngbya	OTU-OTU-79	mutualExclusion	0	0	19.0897
Leptolyngbya	OTU-OTU-73	mutualExclusion	2.61e-05	2.61e-05	75.2218
Leptolyngbya	OTU-OTU-67	mutualExclusion	6.93e-07	6.93e-07	82.4909
Leptolyngbya	Hymenobacter	copresence	0	0	59.5676
Leptolyngbya	OTU-OTU-20	copresence	0	0	23.36
Leptolyngbya	OTU-OTU-253	mutualExclusion	0.0295892	0.0295892	211.576
Leptolyngbya	OTU-OTU-200	mutualExclusion	0.00274828	0.00274828	118.063
Leptolyngbya	mobilis	mutualExclusion	0.000472	0.000472	75.2218
Leptolyngbya	OTU-OTU-1414	mutualExclusion	0.025368	0.025368	119.942
Leptolyngbya	OTU-OTU-159	copresence	0	0	15.2853
Luteolibacter	OTU-OTU-98	mutualExclusion	0.0171589	0.0171589	214.879
Luteolibacter	OTU-OTU-45	mutualExclusion	0.0229795	0.0229795	664.322
Luteolibacter	OTU-OTU-31	mutualExclusion	2.02e-05	2.02e-05	164.572
Luteolibacter	envOPS12	mutualExclusion	0.0244052	0.0244052	1540.44
Luteolibacter	OTU-OTU-1218	mutualExclusion	1.32e-11	1.32e-11	238.451
mb2424	OTU-OTU-119	copresence	0.000435	0.000435	51.3209
mb2424	Spirosoma	mutualExclusion	0	0	383.012
MBA2108	Erythrobacteraceae	copresence	2.77e-05	2.77e-05	178.307
MBA2108	OTU-OTU-190	copresence	0	0	80.5487
MBA2108	OTU-OTU-424	copresence	0	0	215.454
Methylophilaceae	OTU-OTU-159	mutualExclusion	7e-05	7e-05	83.0739
Methylophilaceae	OTU-OTU-1	mutualExclusion	1.01e-06	1.01e-06	147.422
Methylophilaceae	OTU-OTU-469	copresence	1.01e-08	1.01e-08	1635.49
Methylophilaceae	OTU-OTU-103	copresence	0.00111156	0.00111156	106.154
Methylophilaceae	Leptolyngbya	mutualExclusion	0.000371	0.000371	75.2218
Methylophilaceae	OTU-OTU-310	copresence	2.76e-05	2.76e-05	250.387
Methylophilaceae	iii1-8	mutualExclusion	2.42e-07	2.42e-07	224.859
Methylophilaceae	OTU-OTU-8168	copresence	0	0	102.809
Methylophilaceae	OTU-OTU-86	mutualExclusion	9.78e-07	9.78e-07	208.34
Methylophilaceae	OTU-OTU-79	copresence	4.62e-09	4.62e-09	56.1419
Methylophilaceae	OTU-OTU-67	copresence	0	0	10.1993
Methylophilaceae	OTU-OTU-44	mutualExclusion	1.18e-11	1.18e-11	168.509
Methylophilaceae	OTU-OTU-43	mutualExclusion	0.000893	0.000893	264.739
Methylophilaceae	OTU-OTU-20	mutualExclusion	1.17e-06	1.17e-06	151.256
Methylophilaceae	Cyanobacteria	mutualExclusion	3.18e-05	3.18e-05	78.2982
Methylophilaceae	Hymenobacter	mutualExclusion	6.12e-06	6.12e-06	143.463
Methylophilaceae	Salinibacterium	copresence	5.9e-10	5.9e-10	56.1419
Methylophilaceae	OTU-OTU-264	copresence	0.0495458	0.0495458	81.7323
Methylophilaceae	Pseudanabaenaceae	mutualExclusion	0.000202	0.000202	53.9508
Methylophilaceae	Mycobacteriaceae	copresence	0	0	33.9951
Methylophilales	Pseudanabaenaceae	mutualExclusion	0.000689	0.000689	53.9508
Methylophilales	OTU-OTU-8168	copresence	0	0	102.809
Methylophilales	OTU-OTU-264	copresence	0.0259992	0.0259992	81.7323
Methylophilales	Mycobacteriaceae	copresence	0	0	33.9951
Methylophilales	OTU-OTU-86	mutualExclusion	2.34e-05	2.34e-05	208.34
Methylophilales	OTU-OTU-79	copresence	0	0	56.1419
Methylophilales	OTU-OTU-67	copresence	0	0	10.1993
Methylophilales	OTU-OTU-44	mutualExclusion	0	0	168.509
Methylophilales	OTU-OTU-43	mutualExclusion	6.53e-05	6.53e-05	264.739
Methylophilales	OTU-OTU-159	mutualExclusion	9.42e-06	9.42e-06	83.0739
Methylophilales	OTU-OTU-20	mutualExclusion	7.74e-07	7.74e-07	151.256
Methylophilales	OTU-OTU-469	copresence	2.05e-07	2.05e-07	1635.49
Methylophilales	OTU-OTU-103	copresence	4e-05	4e-05	106.154
Methylophilales	Cyanobacteria	mutualExclusion	1.13e-06	1.13e-06	78.2982
Methylophilales	iii1-8	mutualExclusion	1.17e-05	1.17e-05	224.859
Methylophilales	OTU-OTU-1	mutualExclusion	2.25e-06	2.25e-06	147.422
Methylophilales	OTU-OTU-310	copresence	9.57e-05	9.57e-05	250.387
Methylophilales	Hymenobacter	mutualExclusion	0.000449	0.000449	143.463
Methylophilales	Salinibacterium	copresence	5.9e-10	5.9e-10	56.1419
Methylotenera	OTU-OTU-469	copresence	2.42e-08	2.42e-08	1635.49
Methylotenera	OTU-OTU-9	mutualExclusion	0.000658	0.000658	72.4579
Methylotenera	OTU-OTU-103	copresence	0.000228	0.000228	106.154
Methylotenera	OTU-OTU-1	mutualExclusion	5.16e-06	5.16e-06	147.422
Methylotenera	Cyanobacteria	mutualExclusion	4.3e-06	4.3e-06	78.2982
Methylotenera	Leptolyngbya	mutualExclusion	0.000217	0.000217	75.2218
Methylotenera	OTU-OTU-86	mutualExclusion	5.9e-06	5.9e-06	208.34
Methylotenera	OTU-OTU-79	copresence	0	0	56.1419
Methylotenera	OTU-OTU-67	copresence	0	0	10.1993
Methylotenera	OTU-OTU-44	mutualExclusion	8.01e-13	8.01e-13	168.509
Methylotenera	OTU-OTU-43	mutualExclusion	1.31e-05	1.31e-05	264.739
Methylotenera	OTU-OTU-20	mutualExclusion	1.46e-08	1.46e-08	151.256
Methylotenera	OTU-OTU-310	copresence	0.000107	0.000107	250.387
Methylotenera	OTU-OTU-8168	copresence	0	0	102.809
Methylotenera	Pseudanabaenaceae	mutualExclusion	0.000784	0.000784	53.9508
Methylotenera	Hymenobacter	mutualExclusion	0.000345	0.000345	143.463
Methylotenera	Mycobacteriaceae	copresence	0	0	33.9951
Methylotenera	OTU-OTU-264	copresence	0.0262751	0.0262751	81.7323
Methylotenera	Synechococcophycideae	mutualExclusion	0.000142	0.000142	82.1602
Methylotenera	iii1-8	mutualExclusion	1.47e-06	1.47e-06	224.859
Methylotenera	DS-18	mutualExclusion	1.44e-07	1.44e-07	224.859
Methylotenera	Pseudanabaenales	mutualExclusion	8.78e-05	8.78e-05	63.1587
Methylotenera	OTU-OTU-159	mutualExclusion	8.23e-05	8.23e-05	83.0739
Methylotenera	Salinibacterium	copresence	5.9e-10	5.9e-10	56.1419
Microbacteriaceae	Actinosynnemataceae	mutualExclusion	0	0	1433.53
Microbacteriaceae	Oxalobacteraceae	copresence	0	0	317.107
Microbacteriaceae	Sphingomonas	copresence	0	0	175.659
Microbacteriaceae	Micrococcaceae	copresence	0	0	111.829
Microbacteriaceae	OTU-OTU-316	copresence	0	0	317.107
Microbacteriaceae	OTU-OTU-667	copresence	0	0	636.85
Microbacteriaceae	JG30-KF-CM45	copresence	0	0	1044.32
Microbacteriaceae	OTU-OTU-37	mutualExclusion	0	0	1951.36
Microbacteriaceae	AKYG885	copresence	0	0	2059.01
Microbacteriaceae	OTU-OTU-274	copresence	0	0	558.013
Microbacteriaceae	OTU-OTU-2	mutualExclusion	0	0	795.539
Microbacteriaceae	OTU-OTU-469	copresence	1.83e-05	1.83e-05	16221.1
Micrococcaceae	OTU-OTU-469	copresence	4.41e-07	4.41e-07	3921.31
Micrococcaceae	OTU-OTU-316	copresence	0	0	151.606
Micromonosporaceae	Chloroflexi	copresence	0	0	396.452
Micromonosporaceae	OTU-OTU-399	copresence	1.37e-10	1.37e-10	504.436
Micromonosporaceae	OTU-OTU-87	copresence	1.86e-08	1.86e-08	121.609
Micromonosporaceae	Lautropia	copresence	0	0	504.436
Micromonosporaceae	OTU-OTU-894	copresence	0.000149	0.000149	349.926
Micromonosporaceae	AKYG885	copresence	0.0457635	0.0457635	1037.31
Micromonosporaceae	OTU-OTU-154	copresence	0	0	107.378
Micromonosporaceae	OTU-OTU-102	copresence	0	0	332.031
Micromonosporaceae	OTU-OTU-101	copresence	0.0351699	0.0351699	89.6803
Micromonosporaceae	Kineosporiaceae	copresence	0	0	147.116
mobilis	OTU-OTU-159	mutualExclusion	0.00016	0.00016	83.0739
mobilis	OTU-OTU-8168	copresence	0	0	102.809
mobilis	OTU-OTU-469	copresence	5.28e-08	5.28e-08	1635.49
mobilis	OTU-OTU-103	copresence	0.00116797	0.00116797	106.154
mobilis	Hymenobacter	mutualExclusion	0.000472	0.000472	143.463
mobilis	OTU-OTU-79	copresence	0	0	56.1419
mobilis	OTU-OTU-67	copresence	0	0	10.1993
mobilis	OTU-OTU-1	mutualExclusion	1.37e-05	1.37e-05	147.422
Mycobacteriaceae	OTU-OTU-8168	copresence	0	0	185.382
Mycobacteriaceae	Hymenobacter	mutualExclusion	2.01e-05	2.01e-05	164.793
Mycobacteriaceae	OTU-OTU-159	mutualExclusion	0.000173	0.000173	86.3572
Mycobacteriaceae	OTU-OTU-469	copresence	0.00140567	0.00140567	5735.9
Mycobacteriaceae	OTU-OTU-103	copresence	0.000133	0.000133	194.438
Mycobacteriaceae	mobilis	copresence	0	0	33.9951
Mycobacteriaceae	Nocardioides	copresence	0.000508	0.000508	456.245
Mycobacteriaceae	OTU-OTU-79	copresence	0	0	86.8855
Mycobacteriaceae	OTU-OTU-67	copresence	9.33e-11	9.33e-11	85.9781
Mycobacteriaceae	OTU-OTU-44	mutualExclusion	5.54e-06	5.54e-06	201.082
Mycobacteriaceae	OTU-OTU-43	mutualExclusion	2.37e-05	2.37e-05	308.973
Mycobacteriaceae	Pseudanabaenaceae	mutualExclusion	0.00404112	0.00404112	66.9686
Mycobacteriaceae	Gloeobacteraceae	mutualExclusion	0.0131814	0.0131814	1114.37
Mycobacteriaceae	OTU-OTU-246	copresence	0.000293	0.000293	456.245
Mycobacteriaceae	OTU-OTU-1	mutualExclusion	7.24e-07	7.24e-07	181.866
Mycobacterium	Hymenobacter	mutualExclusion	2.75e-05	2.75e-05	164.793
Mycobacterium	Pseudanabaenales	mutualExclusion	0.00288764	0.00288764	79.803
Mycobacterium	Gloeobacterophycideae	mutualExclusion	0.00684479	0.00684479	1136.4
Mycobacterium	Gloeobacter	mutualExclusion	0.00604038	0.00604038	1114.37
Mycobacterium	Methylophilaceae	copresence	0	0	33.9951
Mycobacterium	Methylophilales	copresence	0	0	33.9951
Mycobacterium	Gloeobacteraceae	mutualExclusion	0.0145655	0.0145655	1114.37
Mycobacterium	OTU-OTU-9	mutualExclusion	0.00247637	0.00247637	101.381
Mycobacterium	OTU-OTU-5	copresence	0	0	368.568
Mycobacterium	OTU-OTU-1	mutualExclusion	5.13e-07	5.13e-07	181.866
Mycobacterium	iii1-8	mutualExclusion	0.0130455	0.0130455	295.617
Mycobacterium	mobilis	copresence	0	0	33.9951
Mycobacterium	DS-18	mutualExclusion	0.00660723	0.00660723	295.617
Mycobacterium	Cyanobacteria	mutualExclusion	0.000786	0.000786	95.4963
Mycobacterium	Salinibacterium	copresence	0	0	86.8855
Mycobacterium	Leptolyngbya	mutualExclusion	0.00226817	0.00226817	91.1407
Mycobacterium	OTU-OTU-246	copresence	0.00105404	0.00105404	456.245
Mycobacterium	OTU-OTU-86	mutualExclusion	0.00921932	0.00921932	279.01
Mycobacterium	OTU-OTU-79	copresence	0	0	86.8855
Mycobacterium	OTU-OTU-73	copresence	0	0	33.9951
Mycobacterium	OTU-OTU-67	copresence	1.71e-08	1.71e-08	85.9781
Mycobacterium	OTU-OTU-44	mutualExclusion	2.84e-05	2.84e-05	201.082
Mycobacterium	OTU-OTU-43	mutualExclusion	0.000432	0.000432	308.973
Mycobacterium	OTU-OTU-20	mutualExclusion	2.01e-05	2.01e-05	165.187
Mycobacterium	Synechococcophycideae	mutualExclusion	0.00851189	0.00851189	94.5781
Mycobacterium	Pseudanabaenaceae	mutualExclusion	0.000802	0.000802	66.9686
Mycobacterium	Methylotenera	copresence	0	0	33.9951
Mycobacterium	OTU-OTU-159	mutualExclusion	3.99e-05	3.99e-05	86.3572
Mycobacterium	OTU-OTU-8168	copresence	0	0	185.382
Mycobacterium	OTU-OTU-469	copresence	0.014313	0.014313	5735.9
Mycobacterium	OTU-OTU-103	copresence	0.000435	0.000435	194.438
Mycobacterium	OTU-OTU-792	copresence	2.85e-09	2.85e-09	425.148
Mycobacterium	Nocardioides	copresence	0.000289	0.000289	456.245
Mycoplana	OTU-OTU-48	mutualExclusion	0	0	951.906
Mycoplana	Armatimonadaceae	mutualExclusion	0	0	22.0459
Mycoplana	Armatimonadetes	mutualExclusion	0	0	22.0459
Mycoplana	OTU-OTU-713	mutualExclusion	0	0	22.0459
Mycoplana	Armatimonadales	mutualExclusion	0	0	22.0459
Mycoplana	Armatimonadia	mutualExclusion	0	0	22.0459
Myxococcales	OTU-OTU-89	copresence	0.00031	0.00031	909.782
Myxococcales	OTU-OTU-71	copresence	0.00173588	0.00173588	134.572
Myxococcales	OTU-OTU-130	mutualExclusion	0.00369613	0.00369613	188.026
N1423WL	OTU-OTU-1632	copresence	3.12e-06	3.12e-06	918
Nocardioidaceae	Micromonosporaceae	copresence	0	0	195.426
Nocardioidaceae	OTU-OTU-91	copresence	0	0	73.9071
Nocardioidaceae	OTU-OTU-62	copresence	0	0	40.3634
Nocardioidaceae	OTU-OTU-154	copresence	0	0	246.943
Nocardioidaceae	OTU-OTU-2275	copresence	0	0	21.5534
Nocardioidaceae	Chloroflexi	copresence	0	0	29.009
Nostocaceae	OTU-OTU-401	mutualExclusion	0.00177467	0.00177467	117.815
Nostocaceae	OTU-OTU-89	copresence	0	0	1187.77
Nostocaceae	OTU-OTU-66	mutualExclusion	0	0	308.004
Nostocaceae	OTU-OTU-56	mutualExclusion	0.0255878	0.0255878	128.29
Nostocaceae	OTU-OTU-16	copresence	0	0	63.2723
Nostocaceae	Phenylobacterium	mutualExclusion	0.0419477	0.0419477	146.266
Nostocaceae	Sphingomonadaceae	mutualExclusion	0	0	225.337
Nostocaceae	Acidobacteria-6	mutualExclusion	0.0443386	0.0443386	81.6204
Nostocaceae	Sphingomonadales	mutualExclusion	0	0	44.5321
Nostocaceae	CCU21	mutualExclusion	0.00479003	0.00479003	128.39
Nostocaceae	OTU-OTU-176	mutualExclusion	0.00984795	0.00984795	146.266
Nostocaceae	Cytophagales	copresence	0	0	25.4932
Nostocales	OTU-OTU-16	copresence	0	0	63.2723
Nostocophycideae	Cytophagales	copresence	0	0	23.8931
Nostocophycideae	OTU-OTU-56	mutualExclusion	0.0225485	0.0225485	126.15
Nostocophycideae	OTU-OTU-16	copresence	0	0	62.0268
Nostocophycideae	Phenylobacterium	mutualExclusion	0.0351055	0.0351055	149.191
Novosphingobium	OTU-OTU-48	mutualExclusion	0	0	228.649
Novosphingobium	TM7	copresence	0	0	90.9862
Novosphingobium	OTU-OTU-3282	copresence	0	0	61.8398
Novosphingobium	Chitinophagaceae	copresence	0	0	43.0943
Novosphingobium	OTU-OTU-128	copresence	0	0	42.5977
Novosphingobium	OTU-OTU-107	copresence	0	0	78.381
Novosphingobium	OTU-OTU-416	copresence	0.0230196	0.0230196	77.4212
Opitutaceae	Chloroflexi1	copresence	0.0173295	0.0173295	769.996
Opitutaceae	A4b	copresence	0.000252	0.000252	74.2877
Opitutaceae	SBR1031	copresence	0.00013	0.00013	74.2877
Opitutae	SBR1031	copresence	0.000613	0.000613	459.286
Opitutae	A4b	copresence	0.000114	0.000114	459.286
Opitutales	Chloroflexi1	copresence	0.0191121	0.0191121	769.996
Opitutales	A4b	copresence	0.000142	0.000142	74.2877
Opitutales	SBR1031	copresence	0.000109	0.000109	74.2877
Opitutus	A4b	copresence	0.000454	0.000454	74.2877
Opitutus	SBR1031	copresence	8.71e-05	8.71e-05	74.2877
Opitutus	Chloroflexi1	copresence	0.0238318	0.0238318	769.996
OTU-OTU-1	Hymenobacter	copresence	0	0	68.7519
OTU-OTU-1	Acidobacteria-6	mutualExclusion	5.8e-07	5.8e-07	244.667
OTU-OTU-1	OTU-OTU-159	copresence	0	0	88.1754
OTU-OTU-1	OTU-OTU-79	mutualExclusion	6.48e-13	6.48e-13	89.7504
OTU-OTU-1	OTU-OTU-67	mutualExclusion	5.86e-08	5.86e-08	189.317
OTU-OTU-1	OTU-OTU-57	mutualExclusion	0.00105298	0.00105298	2741.92
OTU-OTU-100	OTU-OTU-3095	mutualExclusion	0	0	133.444
OTU-OTU-100	OTU-OTU-68	mutualExclusion	1.58e-07	1.58e-07	44.7756
OTU-OTU-100	Flavisolibacter	mutualExclusion	7.72e-12	7.72e-12	66.1721
OTU-OTU-100	Phenylobacterium	mutualExclusion	0	0	83.0775
OTU-OTU-100	OTU-OTU-411	mutualExclusion	0.00467188	0.00467188	143.167
OTU-OTU-101	OTU-OTU-667	copresence	0	0	265.424
OTU-OTU-101	AKYG885	copresence	0	0	121.765
OTU-OTU-102	Lautropia	copresence	0	0	351.96
OTU-OTU-102	Kineosporiaceae	copresence	1.93e-11	1.93e-11	247.648
OTU-OTU-102	Chloroflexi	copresence	0	0	326.838
OTU-OTU-102	OTU-OTU-3407	copresence	1.81e-10	1.81e-10	806.915
OTU-OTU-105	OTU-OTU-3282	copresence	6.3e-09	6.3e-09	220.511
OTU-OTU-107	OTU-OTU-3282	copresence	0	0	71.394
OTU-OTU-1077	Gemm-1	copresence	3.82e-09	3.82e-09	1491.78
OTU-OTU-1077	OTU-OTU-198	mutualExclusion	0.0363135	0.0363135	3885.06
OTU-OTU-1077	OTU-OTU-63	mutualExclusion	0.0251298	0.0251298	486.757
OTU-OTU-1077	OTU-OTU-57	mutualExclusion	0.0463734	0.0463734	7612.74
OTU-OTU-1077	Gemmatimonadetes	copresence	2.41e-08	2.41e-08	790.169
OTU-OTU-1077	OTU-OTU-221	copresence	0	0	2177.82
OTU-OTU-1088	OTU-OTU-664	mutualExclusion	5.72e-05	5.72e-05	609.677
OTU-OTU-1088	OTU-OTU-503	mutualExclusion	0	0	633.441
OTU-OTU-1088	OTU-OTU-15419	mutualExclusion	0	0	1561.57
OTU-OTU-1088	Rhodospirillaceae	mutualExclusion	1.54e-05	1.54e-05	4692.76
OTU-OTU-1088	OTU-OTU-149	mutualExclusion	1.45e-07	1.45e-07	1708.22
OTU-OTU-1088	OTU-OTU-136	copresence	0	0	1221.42
OTU-OTU-1088	OTU-OTU-129	mutualExclusion	0	0	610.294
OTU-OTU-1088	OTU-OTU-127	mutualExclusion	0	0	1533.29
OTU-OTU-1088	OTU-OTU-111	mutualExclusion	0.0309512	0.0309512	968.618
OTU-OTU-1088	OTU-OTU-104	mutualExclusion	0	0	437.777
OTU-OTU-1088	OTU-OTU-22	mutualExclusion	0	0	1274.11
OTU-OTU-1088	OTU-OTU-424	mutualExclusion	0	0	619.606
OTU-OTU-1088	Sphingobacteriaceae	mutualExclusion	0	0	528.958
OTU-OTU-109	OTU-OTU-179	mutualExclusion	0.0278706	0.0278706	136.926
OTU-OTU-109	OTU-OTU-1697	copresence	0	0	876.355
OTU-OTU-111	OTU-OTU-424	copresence	0	0	242.282
OTU-OTU-111	Erythrobacteraceae	copresence	2.13e-08	2.13e-08	177.834
OTU-OTU-111	Rhodospirillaceae	copresence	7.97e-05	7.97e-05	478.596
OTU-OTU-111	OTU-OTU-98	copresence	0	0	269.226
OTU-OTU-111	OTU-OTU-12	mutualExclusion	0.0409503	0.0409503	392.38
OTU-OTU-111	Sphingobacteriaceae	copresence	0	0	265.66
OTU-OTU-111	MB-A2-108	copresence	0	0	194.853
OTU-OTU-111	OTU-OTU-190	copresence	0	0	302.41
OTU-OTU-112	OTU-OTU-57	mutualExclusion	0.00100942	0.00100942	918
OTU-OTU-113	OTU-OTU-35	copresence	0	0	350.314
OTU-OTU-113	Bacteroidetes	copresence	2.52e-06	2.52e-06	1706.27
OTU-OTU-113	OTU-OTU-12	copresence	0	0	934.302
OTU-OTU-113	OTU-OTU-258	mutualExclusion	0.0473026	0.0473026	982.214
OTU-OTU-113	OTU-OTU-227	mutualExclusion	3.74e-05	3.74e-05	554.867
OTU-OTU-113	OTU-OTU-139	mutualExclusion	0.0492974	0.0492974	498.305
OTU-OTU-11732	OTU-OTU-47	copresence	0.00153871	0.00153871	30.481
OTU-OTU-11732	Chitinophagaceae	copresence	0.000103	0.000103	91.2803
OTU-OTU-12	OTU-OTU-424	mutualExclusion	0.0207572	0.0207572	558.572
OTU-OTU-12	OTU-OTU-35	copresence	0	0	927.941
OTU-OTU-12	Bacteroidetes	copresence	5.01e-11	5.01e-11	2032.47
OTU-OTU-12017	OTU-OTU-664	copresence	0	0	432.258
OTU-OTU-12017	OTU-OTU-3483	copresence	0	0	648.27
OTU-OTU-1218	Verrucomicrobiae	mutualExclusion	1.12e-10	1.12e-10	259.73
OTU-OTU-12224	Steroidobacter	copresence	0	0	78.9537
OTU-OTU-12224	OTU-OTU-163	copresence	0	0	118.455
OTU-OTU-12224	OTU-OTU-150	mutualExclusion	0.0157155	0.0157155	721.682
OTU-OTU-124	OTU-OTU-128	copresence	0	0	68.2732
OTU-OTU-124	OTU-OTU-107	copresence	0	0	82.4225
OTU-OTU-124	OTU-OTU-456	copresence	0	0	139.484
OTU-OTU-124	OTU-OTU-416	copresence	0.0270175	0.0270175	108.579
OTU-OTU-124	OTU-OTU-3282	copresence	0	0	97.2962
OTU-OTU-124	Rhizobiaceae	copresence	0	0	59.1998
OTU-OTU-124	OTU-OTU-7917	copresence	0	0	7.80181
OTU-OTU-124	OTU-OTU-48	mutualExclusion	0	0	445.518
OTU-OTU-124	OTU-OTU-25	copresence	0	0	50.031
OTU-OTU-124	Novosphingobium	copresence	0	0	72.1476
OTU-OTU-124	Chitinophagaceae	copresence	1.86e-09	1.86e-09	100.855
OTU-OTU-125	OTU-OTU-206	copresence	0.00329387	0.00329387	37.8487
OTU-OTU-12554	OTU-OTU-77	copresence	0	0	918
OTU-OTU-128	Chitinophagaceae	copresence	0.000471	0.000471	70.0661
OTU-OTU-128	OTU-OTU-107	copresence	0	0	123.757
OTU-OTU-128	OTU-OTU-416	copresence	4.49e-05	4.49e-05	56.8367
OTU-OTU-13	OTU-OTU-49	copresence	0.000119	0.000119	183.618
OTU-OTU-13	OTU-OTU-15	copresence	0	0	136.433
OTU-OTU-130	Kaistobacter	copresence	0.00600719	0.00600719	454.494
OTU-OTU-130	Sphingomonadales	copresence	1.92e-05	1.92e-05	374.185
OTU-OTU-130	OTU-OTU-55	mutualExclusion	0.013559	0.013559	48.3199
OTU-OTU-131	OTU-OTU-98	copresence	2.52e-05	2.52e-05	133.431
OTU-OTU-131	OTU-OTU-75	copresence	0.0188956	0.0188956	49.2737
OTU-OTU-131	OTU-OTU-203	copresence	6.44e-05	6.44e-05	832.088
OTU-OTU-131	OTU-OTU-190	copresence	3.15e-10	3.15e-10	65.0078
OTU-OTU-131	MB-A2-108	copresence	3.44e-05	3.44e-05	117.078
OTU-OTU-131	OTU-OTU-111	copresence	5.07e-08	5.07e-08	104.535
OTU-OTU-131	OTU-OTU-424	copresence	0.000409	0.000409	59.201
OTU-OTU-131	Sphingobacteriaceae	copresence	0.000415	0.000415	48.605
OTU-OTU-132	DA052	copresence	0	0	387.864
OTU-OTU-132	OTU-OTU-169	copresence	0	0	387.864
OTU-OTU-132	OTU-OTU-52	copresence	0	0	525.613
OTU-OTU-132	Verrucomicrobiae	mutualExclusion	0.0465551	0.0465551	1455.35
OTU-OTU-132	Ellin6513	copresence	0	0	387.864
OTU-OTU-133	Rhizobiaceae	copresence	0	0	42.9233
OTU-OTU-133	Ellin329	copresence	0	0	132.66
OTU-OTU-133	OTU-OTU-48	mutualExclusion	1.91e-06	1.91e-06	103.894
OTU-OTU-133	OTU-OTU-25	copresence	0	0	41.1573
OTU-OTU-133	OTU-OTU-2915	copresence	0.0441774	0.0441774	276.621
OTU-OTU-133	OTU-OTU-128	copresence	0	0	93.8888
OTU-OTU-133	OTU-OTU-124	copresence	0	0	233.875
OTU-OTU-133	OTU-OTU-107	copresence	0	0	65.4999
OTU-OTU-133	OTU-OTU-105	copresence	0	0	39.4777
OTU-OTU-133	OTU-OTU-456	copresence	0	0	64.9233
OTU-OTU-133	TM7	copresence	0	0	159.536
OTU-OTU-133	Gloeobacteraceae	mutualExclusion	4.34e-10	4.34e-10	167.475
OTU-OTU-133	Novosphingobium	copresence	0	0	41.3648
OTU-OTU-133	OTU-OTU-3282	copresence	0	0	57.16
OTU-OTU-1347	JG30-KF-CM45	mutualExclusion	2.17e-11	2.17e-11	549.939
OTU-OTU-1347	OTU-OTU-168	mutualExclusion	9.85e-09	9.85e-09	563.094
OTU-OTU-1347	OTU-OTU-163	mutualExclusion	6.89e-10	6.89e-10	466.106
OTU-OTU-1347	OTU-OTU-153	mutualExclusion	3.31e-09	3.31e-09	539.585
OTU-OTU-1347	TM7-3	mutualExclusion	1.79e-05	1.79e-05	469.695
OTU-OTU-1347	OTU-OTU-138	mutualExclusion	2.41e-08	2.41e-08	2814.65
OTU-OTU-1347	Acidimicrobiia	mutualExclusion	0	0	283.57
OTU-OTU-1347	Sphingomonas	mutualExclusion	0	0	260.603
OTU-OTU-1347	OTU-OTU-2000	mutualExclusion	0.0351055	0.0351055	233.185
OTU-OTU-1347	Microbacteriaceae	mutualExclusion	0	0	1433.53
OTU-OTU-1347	Intrasporangiaceae	mutualExclusion	0	0	1676.16
OTU-OTU-1347	OTU-OTU-667	mutualExclusion	1.6e-09	1.6e-09	342.45
OTU-OTU-1347	Acidimicrobiales	mutualExclusion	0	0	283.57
OTU-OTU-1347	Steroidobacter	mutualExclusion	5.11e-10	5.11e-10	483.42
OTU-OTU-1347	OTU-OTU-2	copresence	0	0	202.938
OTU-OTU-1347	OTU-OTU-288	mutualExclusion	4.04e-05	4.04e-05	368.093
OTU-OTU-1347	OTU-OTU-74	mutualExclusion	1.7e-09	1.7e-09	368.093
OTU-OTU-1347	OTU-OTU-894	mutualExclusion	0.00455126	0.00455126	1010.86
OTU-OTU-136	OTU-OTU-149	mutualExclusion	0	0	62.3235
OTU-OTU-136	OTU-OTU-449	mutualExclusion	0	0	333.398
OTU-OTU-138	OTU-OTU-37	mutualExclusion	0.0419604	0.0419604	4655.76
OTU-OTU-138	OTU-OTU-832	copresence	0	0	3042.96
OTU-OTU-138	Ellin6513	copresence	0.0258828	0.0258828	2140.72
OTU-OTU-138	DA052	copresence	0.0185142	0.0185142	2140.72
OTU-OTU-139	OTU-OTU-129	copresence	0.0165332	0.0165332	156.679
OTU-OTU-139	OTU-OTU-11301	copresence	0.0452733	0.0452733	277.78
OTU-OTU-140	OTU-OTU-195	copresence	0.00102489	0.00102489	239.753
OTU-OTU-140	OTU-OTU-169	copresence	0	0	801.704
OTU-OTU-140	Ellin6513	copresence	0	0	801.704
OTU-OTU-140	OTU-OTU-314	copresence	0	0	103.085
OTU-OTU-140	OTU-OTU-673	copresence	3.63e-10	3.63e-10	737.87
OTU-OTU-140	OTU-OTU-1077	copresence	2.13e-12	2.13e-12	1733.85
OTU-OTU-140	DA052	copresence	0	0	801.704
OTU-OTU-140	OTU-OTU-46	copresence	9.17e-12	9.17e-12	87.8227
OTU-OTU-1414	Gloeobacteraceae	mutualExclusion	0	0	71.9679
OTU-OTU-142	OTU-OTU-111	mutualExclusion	0.0247294	0.0247294	1379.37
OTU-OTU-142	Flavobacteriales	copresence	8.19e-09	8.19e-09	603.571
OTU-OTU-142	OTU-OTU-343	copresence	1.1e-09	1.1e-09	702.891
OTU-OTU-142	OTU-OTU-89	mutualExclusion	0.0335805	0.0335805	6444.51
OTU-OTU-142	OTU-OTU-75	mutualExclusion	0.00270594	0.00270594	1301.46
OTU-OTU-142	OTU-OTU-12	copresence	0	0	1209.34
OTU-OTU-142	OTU-OTU-248	copresence	0	0	856.929
OTU-OTU-142	Rhodospirillaceae	mutualExclusion	0.000197	0.000197	664.94
OTU-OTU-146	OTU-OTU-302	mutualExclusion	0.00416741	0.00416741	155.944
OTU-OTU-146	OTU-OTU-48	mutualExclusion	0	0	90.7313
OTU-OTU-146	OTU-OTU-47	copresence	0	0	9.62758
OTU-OTU-146	OTU-OTU-11732	copresence	0	0	31.8629
OTU-OTU-146	Gloeobacteraceae	mutualExclusion	0	0	101.348
OTU-OTU-149	OTU-OTU-1305	mutualExclusion	0.0216894	0.0216894	180.971
OTU-OTU-149	OTU-OTU-503	copresence	1.84e-11	1.84e-11	80.3661
OTU-OTU-149	Chthoniobacterales	mutualExclusion	0.0101503	0.0101503	228.578
OTU-OTU-149	OTU-OTU-35	mutualExclusion	0.00452914	0.00452914	137.037
OTU-OTU-15	OTU-OTU-49	copresence	1.52e-07	1.52e-07	45.8444
OTU-OTU-15	OTU-OTU-38	copresence	0.00609105	0.00609105	191.721
OTU-OTU-150	OTU-OTU-197	mutualExclusion	0	0	1832
OTU-OTU-150	OTU-OTU-168	mutualExclusion	2.2e-05	2.2e-05	2383.23
OTU-OTU-150	OTU-OTU-163	mutualExclusion	1.34e-07	1.34e-07	3146.93
OTU-OTU-150	OTU-OTU-153	mutualExclusion	0.00208194	0.00208194	2319.84
OTU-OTU-150	OTU-OTU-138	mutualExclusion	1.37e-08	1.37e-08	2930.86
OTU-OTU-150	OTU-OTU-132	mutualExclusion	0.0251216	0.0251216	2346.6
OTU-OTU-150	OTU-OTU-122	mutualExclusion	0.000291	0.000291	793.231
OTU-OTU-150	OTU-OTU-120	mutualExclusion	1.65e-06	1.65e-06	918
OTU-OTU-150	OTU-OTU-478	mutualExclusion	0.0049225	0.0049225	748.262
OTU-OTU-150	Clostridia	mutualExclusion	0.00900027	0.00900027	3885.15
OTU-OTU-150	OTU-OTU-74	mutualExclusion	3.26e-08	3.26e-08	1192.24
OTU-OTU-150	OTU-OTU-57	mutualExclusion	1.81e-08	1.81e-08	36439.5
OTU-OTU-150	Propionibacteriaceae	mutualExclusion	0.0060522	0.0060522	748.262
OTU-OTU-150	OTU-OTU-26	mutualExclusion	0.028462	0.028462	2740.02
OTU-OTU-150	envOPS12	mutualExclusion	0.00754213	0.00754213	3028.31
OTU-OTU-150	Planctomyces	mutualExclusion	0	0	1372
OTU-OTU-150	Planctomycetales	mutualExclusion	0	0	918
OTU-OTU-150	Steroidobacter	mutualExclusion	4.54e-08	4.54e-08	2386.39
OTU-OTU-150	Planctomycetaceae	mutualExclusion	0	0	1372
OTU-OTU-150	OTU-OTU-288	mutualExclusion	0.000937	0.000937	1192.24
OTU-OTU-150	OTU-OTU-255	mutualExclusion	0.00181838	0.00181838	8335.83
OTU-OTU-152	Comamonadaceae	copresence	0	0	65.1267
OTU-OTU-152	Kaistobacter	copresence	1.02e-05	1.02e-05	219.93
OTU-OTU-152	OTU-OTU-146	copresence	1.34e-05	1.34e-05	50.9812
OTU-OTU-152	OTU-OTU-71	mutualExclusion	4.61e-05	4.61e-05	287.813
OTU-OTU-152	OTU-OTU-68	copresence	0	0	73.6594
OTU-OTU-152	OTU-OTU-107	copresence	0	0	194.725
OTU-OTU-152	OTU-OTU-100	mutualExclusion	0	0	66.4295
OTU-OTU-152	OTU-OTU-48	mutualExclusion	0	0	98.6524
OTU-OTU-152	OTU-OTU-11732	copresence	4.3e-09	4.3e-09	70.7996
OTU-OTU-152	Armatimonadaceae	mutualExclusion	9.81e-14	9.81e-14	890.437
OTU-OTU-152	OTU-OTU-713	mutualExclusion	0	0	890.437
OTU-OTU-152	OTU-OTU-3282	copresence	1.67e-12	1.67e-12	254.122
OTU-OTU-152	Gloeobacteraceae	mutualExclusion	6.07e-07	6.07e-07	389.012
OTU-OTU-152	OTU-OTU-3	copresence	7.94e-06	7.94e-06	204.528
OTU-OTU-152	Armatimonadetes	mutualExclusion	3.52e-14	3.52e-14	890.437
OTU-OTU-152	OTU-OTU-262	copresence	0	0	85.6611
OTU-OTU-152	OTU-OTU-222	copresence	0.00212676	0.00212676	299.777
OTU-OTU-152	Burkholderiales	copresence	0	0	37.4647
OTU-OTU-152	Armatimonadales	mutualExclusion	7.08e-15	7.08e-15	890.437
OTU-OTU-152	Betaproteobacteria	copresence	2.63e-10	2.63e-10	53.4345
OTU-OTU-152	OTU-OTU-4102	copresence	0.000478	0.000478	1816.94
OTU-OTU-153	OTU-OTU-122	copresence	0	0	124.769
OTU-OTU-153	Actinosynnemataceae	mutualExclusion	3.63e-09	3.63e-09	539.585
OTU-OTU-15338	OTU-OTU-832	copresence	0.0108106	0.0108106	61.6767
OTU-OTU-15338	OTU-OTU-169	copresence	0	0	138.141
OTU-OTU-15338	DA052	copresence	0	0	138.141
OTU-OTU-15338	OTU-OTU-138	copresence	0	0	442.473
OTU-OTU-15338	Ellin6513	copresence	0	0	138.141
OTU-OTU-1535	OTU-OTU-658	copresence	0.00786237	0.00786237	329.111
OTU-OTU-154	OTU-OTU-11118	copresence	0.000251	0.000251	132.433
OTU-OTU-154	OTU-OTU-894	copresence	1.01e-08	1.01e-08	151.042
OTU-OTU-154	OTU-OTU-102	copresence	4.82e-06	4.82e-06	201.968
OTU-OTU-154	OTU-OTU-101	copresence	0.0490058	0.0490058	149.402
OTU-OTU-154	Chloroflexi1	copresence	7.76e-06	7.76e-06	1382.2
OTU-OTU-154	OTU-OTU-87	copresence	0.000329	0.000329	37.9731
OTU-OTU-154	Kineosporiaceae	copresence	0	0	63.5864
OTU-OTU-15419	Sphingobacteriaceae	copresence	0	0	323.135
OTU-OTU-15419	OTU-OTU-503	copresence	0	0	54.9827
OTU-OTU-15419	OTU-OTU-129	copresence	0	0	157.783
OTU-OTU-15419	OTU-OTU-123	copresence	0	0	918
OTU-OTU-15419	OTU-OTU-424	copresence	0	0	391.887
OTU-OTU-15419	Trebouxiophyceae	copresence	0	0	918
OTU-OTU-156	OTU-OTU-168	copresence	0	0	292.329
OTU-OTU-157	OTU-OTU-317	copresence	0	0	62.9871
OTU-OTU-157	Clostridia	copresence	0	0	138.04
OTU-OTU-157	DA052	copresence	0	0	300.687
OTU-OTU-157	OTU-OTU-26	copresence	0	0	128.665
OTU-OTU-157	Gaiellaceae	copresence	3.01e-05	3.01e-05	88.4012
OTU-OTU-157	Firmicutes	copresence	0	0	53.0739
OTU-OTU-157	OTU-OTU-169	copresence	0	0	300.687
OTU-OTU-157	Ellin6513	copresence	0	0	300.687
OTU-OTU-159	OTU-OTU-79	mutualExclusion	0	0	24.7509
OTU-OTU-160	OTU-OTU-158	copresence	0	0	24
OTU-OTU-160	Ktedonobacteraceae	copresence	0	0	24
OTU-OTU-160	Ktedonobacteria	copresence	0	0	24
OTU-OTU-160	OTU-OTU-315	mutualExclusion	0.00570816	0.00570816	24
OTU-OTU-160	OTU-OTU-613	copresence	0	0	24
OTU-OTU-160	OTU-OTU-297	mutualExclusion	0.0222828	0.0222828	72
OTU-OTU-160	OTU-OTU-42	copresence	0	0	24
OTU-OTU-160	OTU-OTU-30	copresence	0	0	24
OTU-OTU-162	OTU-OTU-385	mutualExclusion	0	0	85.8708
OTU-OTU-162	Burkholderiales	mutualExclusion	2.86e-07	2.86e-07	29.8547
OTU-OTU-162	Comamonadaceae	mutualExclusion	4.03e-06	4.03e-06	44.5725
OTU-OTU-162	wittichii	mutualExclusion	0	0	40.8218
OTU-OTU-162	OTU-OTU-4102	mutualExclusion	0	0	432.132
OTU-OTU-162	OTU-OTU-3	mutualExclusion	0	0	35.4028
OTU-OTU-162	Phenylobacterium	mutualExclusion	0	0	42.6822
OTU-OTU-162	OTU-OTU-1414	mutualExclusion	0	0	40.8218
OTU-OTU-162	OTU-OTU-253	mutualExclusion	0	0	37.1677
OTU-OTU-162	Flavisolibacter	mutualExclusion	0	0	31.5563
OTU-OTU-162	Gloeobacteraceae	copresence	0	0	52.7124
OTU-OTU-162	OTU-OTU-68	mutualExclusion	2.14e-07	2.14e-07	49.4391
OTU-OTU-162	OTU-OTU-61	mutualExclusion	0	0	40.6478
OTU-OTU-162	OTU-OTU-176	mutualExclusion	0	0	42.6822
OTU-OTU-162	OTU-OTU-152	mutualExclusion	4.28e-06	4.28e-06	61.0294
OTU-OTU-162	OTU-OTU-146	mutualExclusion	2.17e-10	2.17e-10	37.8694
OTU-OTU-163	OTU-OTU-52	copresence	0	0	542.98
OTU-OTU-163	OTU-OTU-37	mutualExclusion	0.0295892	0.0295892	1188.35
OTU-OTU-163	OTU-OTU-168	copresence	0	0	25.7525
OTU-OTU-163	OTU-OTU-156	copresence	0	0	336.888
OTU-OTU-163	Actinosynnemataceae	mutualExclusion	2.32e-10	2.32e-10	466.106
OTU-OTU-163	OTU-OTU-211	mutualExclusion	0	0	407.398
OTU-OTU-1632	OTU-OTU-166	copresence	1.94e-07	1.94e-07	918
OTU-OTU-1632	OTU-OTU-372	copresence	6.36e-08	6.36e-08	133.785
OTU-OTU-1632	Gemmatimonadetes1	copresence	1.35e-06	1.35e-06	918
OTU-OTU-1632	OTU-OTU-1077	copresence	0	0	2661.03
OTU-OTU-1632	OTU-OTU-282	copresence	3.96e-06	3.96e-06	658.064
OTU-OTU-1632	Gemmatimonadetes	copresence	2e-07	2e-07	183.805
OTU-OTU-1632	OTU-OTU-88	copresence	7.48e-08	7.48e-08	1004.24
OTU-OTU-164	OTU-OTU-300	copresence	3.01e-05	3.01e-05	30.5166
OTU-OTU-164	OTU-OTU-13	copresence	0.0304378	0.0304378	887.483
OTU-OTU-165	Gaiellales	copresence	0	0	362.773
OTU-OTU-165	Thermoleophilia	copresence	0	0	331.406
OTU-OTU-165	Gaiellaceae	copresence	0	0	706.522
OTU-OTU-168	OTU-OTU-478	copresence	0	0	169.738
OTU-OTU-169	OTU-OTU-317	copresence	0.00720877	0.00720877	338.019
OTU-OTU-169	OTU-OTU-314	copresence	0	0	527.74
OTU-OTU-169	Clostridia	copresence	0	0	858.336
OTU-OTU-169	OTU-OTU-3483	copresence	0	0	711.307
OTU-OTU-169	OTU-OTU-832	copresence	0	0	248.291
OTU-OTU-169	OTU-OTU-46	copresence	0	0	571.646
OTU-OTU-169	OTU-OTU-26	copresence	0	0	392.875
OTU-OTU-169	OTU-OTU-138	copresence	0.00528557	0.00528557	2140.72
OTU-OTU-169	Firmicutes	copresence	0	0	944.172
OTU-OTU-1697	OTU-OTU-202	mutualExclusion	0.0399814	0.0399814	870.916
OTU-OTU-1697	TM7-3	mutualExclusion	0.00238781	0.00238781	197.972
OTU-OTU-1697	Thermomicrobia	mutualExclusion	0.000121	0.000121	868.813
OTU-OTU-1697	OTU-OTU-77	mutualExclusion	0.0231713	0.0231713	216.458
OTU-OTU-1697	OTU-OTU-13	mutualExclusion	0.00450061	0.00450061	2382.17
OTU-OTU-1697	Iamia	mutualExclusion	0.0494238	0.0494238	951.955
OTU-OTU-1697	JG30-KF-CM45	mutualExclusion	0.000222	0.000222	894.596
OTU-OTU-1697	Acidimicrobiia	mutualExclusion	0.00889046	0.00889046	313.906
OTU-OTU-1697	Acidimicrobiales	mutualExclusion	0.00440752	0.00440752	313.906
OTU-OTU-1697	Iamiaceae	mutualExclusion	0.0470287	0.0470287	870.916
OTU-OTU-17	Thermoleophilia	copresence	0	0	475.366
OTU-OTU-17	Kouleothrixaceae	copresence	0	0	207.288
OTU-OTU-17	OTU-OTU-38	copresence	0	0	346.18
OTU-OTU-17	OTU-OTU-37	mutualExclusion	0.0300184	0.0300184	1340.35
OTU-OTU-17	Roseiflexales	copresence	0	0	185.513
OTU-OTU-17	OTU-OTU-8	copresence	0	0	516.524
OTU-OTU-17	Actinoplanes	copresence	0.0391629	0.0391629	680.515
OTU-OTU-17	Solirubrobacterales	copresence	0	0	591.47
OTU-OTU-170	OTU-OTU-150	mutualExclusion	0.0178934	0.0178934	918
OTU-OTU-172	OTU-OTU-374	copresence	0.0093468	0.0093468	1455.49
OTU-OTU-172	OTU-OTU-3483	copresence	1.51e-05	1.51e-05	2107.12
OTU-OTU-173	OTU-OTU-449	copresence	0.0418602	0.0418602	339.55
OTU-OTU-173	OTU-OTU-76	copresence	0.00644452	0.00644452	423.459
OTU-OTU-173	Erythrobacteraceae	copresence	0.0497403	0.0497403	787.25
OTU-OTU-174	Alcaligenaceae	copresence	0.0220652	0.0220652	76.3155
OTU-OTU-174	OTU-OTU-45	copresence	0.043002	0.043002	432.658
OTU-OTU-174	OTU-OTU-149	copresence	1.85e-11	1.85e-11	431.522
OTU-OTU-176	OTU-OTU-100	mutualExclusion	0	0	83.0775
OTU-OTU-176	OTU-OTU-48	mutualExclusion	0	0	167.873
OTU-OTU-176	OTU-OTU-20	mutualExclusion	0.0349726	0.0349726	295.632
OTU-OTU-176	Nostocales	mutualExclusion	0.00596225	0.00596225	146.266
OTU-OTU-176	Flavisolibacter	copresence	0	0	14.8875
OTU-OTU-176	Gloeobacteraceae	mutualExclusion	0	0	75.7619
OTU-OTU-176	OTU-OTU-253	copresence	0	0	20.7559
OTU-OTU-176	Nostocophycideae	mutualExclusion	0.0209341	0.0209341	149.191
OTU-OTU-177	Chthoniobacterales	copresence	4.52e-05	4.52e-05	155.663
OTU-OTU-177	Spartobacteria	copresence	6.15e-05	6.15e-05	159.88
OTU-OTU-177	OTU-OTU-256	copresence	0	0	137.756
OTU-OTU-1786	OTU-OTU-302	mutualExclusion	0	0	68.7669
OTU-OTU-1786	OTU-OTU-55	mutualExclusion	0.00917803	0.00917803	119.986
OTU-OTU-1786	OTU-OTU-48	mutualExclusion	0	0	142.811
OTU-OTU-1786	OTU-OTU-33	mutualExclusion	0	0	39.981
OTU-OTU-1786	Gloeobacteraceae	mutualExclusion	0	0	95.2421
OTU-OTU-1786	OTU-OTU-162	mutualExclusion	0	0	19.4127
OTU-OTU-1786	OTU-OTU-100	mutualExclusion	0	0	60.3665
OTU-OTU-1786	OTU-OTU-4102	copresence	0	0	225.681
OTU-OTU-1786	OTU-OTU-354	mutualExclusion	0	0	253.073
OTU-OTU-179	Kineosporiaceae	copresence	0	0	285.452
OTU-OTU-179	DA101	copresence	0.0212603	0.0212603	1058.85
OTU-OTU-179	OTU-OTU-1535	copresence	0	0	296.817
OTU-OTU-18	OTU-OTU-38	copresence	0	0	729.197
OTU-OTU-18	OTU-OTU-3483	copresence	0	0	1252.78
OTU-OTU-181	Hyphomicrobiaceae	copresence	0.00243856	0.00243856	129.513
OTU-OTU-181	OTU-OTU-7	copresence	0.000301	0.000301	199.47
OTU-OTU-181	OTU-OTU-282	mutualExclusion	0.00852111	0.00852111	610.524
OTU-OTU-183	Microbacteriaceae	copresence	4.1e-06	4.1e-06	891.259
OTU-OTU-183	OTU-OTU-11118	copresence	0.00668852	0.00668852	151.502
OTU-OTU-185	OTU-OTU-1088	mutualExclusion	5.6e-05	5.6e-05	1694.23
OTU-OTU-185	OTU-OTU-198	mutualExclusion	0.0283532	0.0283532	2397.03
OTU-OTU-185	OTU-OTU-142	mutualExclusion	1.54e-05	1.54e-05	426.95
OTU-OTU-185	OTU-OTU-111	copresence	0.000511	0.000511	317.838
OTU-OTU-185	OTU-OTU-76	copresence	0.000512	0.000512	419.5
OTU-OTU-194	OTU-OTU-138	copresence	0	0	918
OTU-OTU-195	OTU-OTU-46	copresence	0	0	216.913
OTU-OTU-195	DA052	copresence	0	0	3144.27
OTU-OTU-195	MB-A2-108	copresence	5.56e-08	5.56e-08	1064.63
OTU-OTU-195	OTU-OTU-169	copresence	0	0	3144.27
OTU-OTU-195	OTU-OTU-111	copresence	7e-05	7e-05	2235.83
OTU-OTU-195	OTU-OTU-3320	copresence	0	0	477.706
OTU-OTU-195	Gemm-1	copresence	1.63e-08	1.63e-08	627.284
OTU-OTU-195	Ellin6513	copresence	0	0	3144.27
OTU-OTU-195	OTU-OTU-98	copresence	1.89e-10	1.89e-10	1386.21
OTU-OTU-195	OTU-OTU-95	mutualExclusion	0.0216267	0.0216267	4082.8
OTU-OTU-196	OTU-OTU-154	copresence	0	0	13.1679
OTU-OTU-196	OTU-OTU-102	copresence	1.55e-06	1.55e-06	133.21
OTU-OTU-196	Kineosporiaceae	copresence	3.14e-12	3.14e-12	64.6142
OTU-OTU-196	Micromonosporaceae	copresence	1.12e-07	1.12e-07	112.175
OTU-OTU-196	OTU-OTU-894	copresence	4.36e-05	4.36e-05	105.299
OTU-OTU-197	OTU-OTU-217	copresence	0.0441987	0.0441987	918
OTU-OTU-198	OTU-OTU-203	mutualExclusion	0.0105639	0.0105639	2388.81
OTU-OTU-198	OTU-OTU-89	mutualExclusion	9.62e-10	9.62e-10	1263.28
OTU-OTU-198	OTU-OTU-86	mutualExclusion	0.0355861	0.0355861	1310.66
OTU-OTU-198	Hymenobacter	mutualExclusion	0.0335197	0.0335197	1845.02
OTU-OTU-198	OTU-OTU-43	mutualExclusion	0.0230373	0.0230373	1260.58
OTU-OTU-198	OTU-OTU-36	mutualExclusion	0.00252219	0.00252219	609.882
OTU-OTU-198	iii1-8	mutualExclusion	0.0446882	0.0446882	1319.92
OTU-OTU-198	OTU-OTU-7917	copresence	0	0	1309.42
OTU-OTU-198	OTU-OTU-127	mutualExclusion	0.0196357	0.0196357	1860.21
OTU-OTU-198	OTU-OTU-124	copresence	0	0	1805.52
OTU-OTU-2	Intrasporangiaceae	mutualExclusion	0	0	512.387
OTU-OTU-2	Acidimicrobiia	mutualExclusion	0	0	36.113
OTU-OTU-2	OTU-OTU-667	mutualExclusion	6.43e-10	6.43e-10	14.9508
OTU-OTU-2	Dolo_23	mutualExclusion	2.77e-09	2.77e-09	48.3823
OTU-OTU-2	Actinosynnemataceae	copresence	0	0	202.938
OTU-OTU-2	AKYG885	mutualExclusion	9.5e-09	9.5e-09	48.3823
OTU-OTU-2	Sphingomonas	mutualExclusion	0	0	31.998
OTU-OTU-2	Acidimicrobiales	mutualExclusion	0	0	36.113
OTU-OTU-20	mobilis	mutualExclusion	5.98e-07	5.98e-07	151.256
OTU-OTU-20	OTU-OTU-159	copresence	0	0	21.6048
OTU-OTU-20	OTU-OTU-401	mutualExclusion	0.00211578	0.00211578	342.247
OTU-OTU-20	Hymenobacter	copresence	0	0	78.2237
OTU-OTU-20	CCU21	mutualExclusion	0.00586412	0.00586412	378.768
OTU-OTU-20	Mycobacteriaceae	mutualExclusion	5.27e-05	5.27e-05	165.187
OTU-OTU-20	OTU-OTU-1	copresence	0	0	149.256
OTU-OTU-20	OTU-OTU-79	mutualExclusion	1.6e-07	1.6e-07	29.8501
OTU-OTU-20	OTU-OTU-67	mutualExclusion	2.47e-06	2.47e-06	160.097
OTU-OTU-20	OTU-OTU-56	mutualExclusion	0.0249384	0.0249384	451.983
OTU-OTU-20	Phenylobacterium	mutualExclusion	0.0237886	0.0237886	295.632
OTU-OTU-20	Pseudanabaenaceae	copresence	0	0	16.6398
OTU-OTU-200	Cytophagales	mutualExclusion	0	0	182.166
OTU-OTU-200	OTU-OTU-67	copresence	0.000478	0.000478	859.401
OTU-OTU-200	OTU-OTU-24	copresence	0.0049225	0.0049225	392.366
OTU-OTU-200	OTU-OTU-16	mutualExclusion	0	0	42.2177
OTU-OTU-200	Pseudanabaenaceae	mutualExclusion	0.00336479	0.00336479	100.356
OTU-OTU-200	Sphingomonadales	copresence	0.000325	0.000325	174.743
OTU-OTU-200	OTU-OTU-310	copresence	1.99e-05	1.99e-05	48.4932
OTU-OTU-2000	Actinosynnemataceae	mutualExclusion	0.0353949	0.0353949	233.185
OTU-OTU-2000	OTU-OTU-153	copresence	0	0	451.82
OTU-OTU-202	Chloroflexi1	copresence	0.0105764	0.0105764	143.726
OTU-OTU-202	Caldilineaceae	copresence	7.57e-08	7.57e-08	160.111
OTU-OTU-203	OTU-OTU-57	mutualExclusion	0.00670915	0.00670915	6697.9
OTU-OTU-203	mle1-48	copresence	0.000296	0.000296	1236.13
OTU-OTU-203	OTU-OTU-12	mutualExclusion	0.0186138	0.0186138	1408.87
OTU-OTU-203	OTU-OTU-249	copresence	9.79e-05	9.79e-05	922.006
OTU-OTU-203	OTU-OTU-214	mutualExclusion	4.05e-07	4.05e-07	864.047
OTU-OTU-203	Erythrobacteraceae	copresence	0.000212	0.000212	1178.83
OTU-OTU-2048	OTU-OTU-195	copresence	0	0	334.853
OTU-OTU-2048	OTU-OTU-140	copresence	0	0	386.898
OTU-OTU-2048	Gemm-1	copresence	0	0	271.111
OTU-OTU-2048	OTU-OTU-7236	copresence	0.0233053	0.0233053	433.612
OTU-OTU-2048	OTU-OTU-46	copresence	0.000313	0.000313	258.486
OTU-OTU-2048	OTU-OTU-31	copresence	4.63e-07	4.63e-07	256.646
OTU-OTU-2048	Gemmatimonadetes	copresence	0	0	271.787
OTU-OTU-208	OTU-OTU-150	mutualExclusion	0.00889533	0.00889533	918
OTU-OTU-209	OTU-OTU-79	copresence	0	0	325.704
OTU-OTU-209	Salinibacterium	copresence	0	0	325.704
OTU-OTU-209	C111	copresence	0	0	266.739
OTU-OTU-211	Ellin6513	mutualExclusion	0	0	350.157
OTU-OTU-211	OTU-OTU-169	mutualExclusion	0	0	350.157
OTU-OTU-211	OTU-OTU-168	mutualExclusion	0	0	382.419
OTU-OTU-211	DA052	mutualExclusion	0	0	350.157
OTU-OTU-214	OTU-OTU-249	mutualExclusion	7.92e-05	7.92e-05	81.1882
OTU-OTU-214	OTU-OTU-3713	mutualExclusion	0.0355582	0.0355582	514.444
OTU-OTU-214	mle1-48	mutualExclusion	2.32e-05	2.32e-05	107.73
OTU-OTU-214	OTU-OTU-424	mutualExclusion	5.32e-08	5.32e-08	163.332
OTU-OTU-219	OTU-OTU-1347	mutualExclusion	5.99e-08	5.99e-08	368.093
OTU-OTU-219	OTU-OTU-150	mutualExclusion	0.00590402	0.00590402	1192.24
OTU-OTU-219	Actinosynnemataceae	mutualExclusion	1.55e-08	1.55e-08	368.093
OTU-OTU-22	OTU-OTU-258	copresence	0	0	180.503
OTU-OTU-221	OTU-OTU-4	copresence	1.74e-05	1.74e-05	918
OTU-OTU-221	OTU-OTU-11301	copresence	0.000613	0.000613	414.346
OTU-OTU-221	OTU-OTU-129	copresence	3.94e-05	3.94e-05	488.649
OTU-OTU-221	OTU-OTU-104	copresence	0.000132	0.000132	474.13
OTU-OTU-221	Sphingobacteriia	copresence	0.00811855	0.00811855	605.682
OTU-OTU-221	OTU-OTU-343	mutualExclusion	0.0311065	0.0311065	396.8
OTU-OTU-222	OTU-OTU-344	copresence	0.0053359	0.0053359	1074.12
OTU-OTU-222	OTU-OTU-322	copresence	0.00331754	0.00331754	125.823
OTU-OTU-222	OTU-OTU-247	copresence	0.00818367	0.00818367	918
OTU-OTU-222	OTU-OTU-48	mutualExclusion	9.51e-05	9.51e-05	268.64
OTU-OTU-222	OTU-OTU-47	copresence	0.00432926	0.00432926	159.786
OTU-OTU-222	OTU-OTU-146	copresence	0	0	240.242
OTU-OTU-222	OTU-OTU-107	copresence	8.59e-08	8.59e-08	119.804
OTU-OTU-222	OTU-OTU-456	copresence	0	0	150.558
OTU-OTU-222	Chitinophagaceae	copresence	8.56e-13	8.56e-13	133.498
OTU-OTU-222	OTU-OTU-11732	copresence	0.0139187	0.0139187	247.06
OTU-OTU-223	OTU-OTU-77	copresence	0	0	247.021
OTU-OTU-224	OTU-OTU-302	mutualExclusion	0	0	58.5869
OTU-OTU-224	OTU-OTU-1414	copresence	0	0	87.597
OTU-OTU-224	OTU-OTU-56	copresence	0	0	51.5209
OTU-OTU-224	wittichii	copresence	0	0	87.597
OTU-OTU-2275	OTU-OTU-64	copresence	0	0	43.4921
OTU-OTU-2275	OTU-OTU-62	copresence	0	0	65.4604
OTU-OTU-2275	Micromonosporaceae	copresence	0	0	531.2
OTU-OTU-228	OTU-OTU-38	copresence	0	0	307.998
OTU-OTU-231	Flavobacteriales	copresence	0	0	171.816
OTU-OTU-231	OTU-OTU-343	copresence	0	0	239.391
OTU-OTU-241	Actinobacteria	copresence	0	0	71.0671
OTU-OTU-241	OTU-OTU-894	copresence	0.000336	0.000336	111.818
OTU-OTU-241	OTU-OTU-87	copresence	8.15e-07	8.15e-07	32.2176
OTU-OTU-242	OTU-OTU-644	copresence	1.91e-06	1.91e-06	419.595
OTU-OTU-242	OTU-OTU-63	mutualExclusion	0.0341923	0.0341923	505.682
OTU-OTU-242	OTU-OTU-198	mutualExclusion	0.00928231	0.00928231	1420.83
OTU-OTU-248	OTU-OTU-416	copresence	0	0	573.648
OTU-OTU-25	OTU-OTU-128	copresence	0	0	46.5654
OTU-OTU-25	OTU-OTU-107	copresence	0	0	30.8511
OTU-OTU-25	OTU-OTU-48	mutualExclusion	0	0	149.367
OTU-OTU-25	OTU-OTU-416	copresence	0.0381165	0.0381165	30.9642
OTU-OTU-25	Chitinophagaceae	copresence	1.22e-09	1.22e-09	13.5333
OTU-OTU-25	OTU-OTU-3282	copresence	0	0	56.613
OTU-OTU-25	TM7	copresence	0	0	123.962
OTU-OTU-251	OTU-OTU-36	copresence	7.06e-05	7.06e-05	1547.05
OTU-OTU-251	OTU-OTU-104	copresence	0	0	193.069
OTU-OTU-251	OTU-OTU-1088	mutualExclusion	9.06e-11	9.06e-11	647.093
OTU-OTU-252	Ellin6513	copresence	0	0	334.887
OTU-OTU-252	OTU-OTU-169	copresence	0	0	334.887
OTU-OTU-252	DA052	copresence	0	0	334.887
OTU-OTU-253	Pseudanabaenaceae	mutualExclusion	0.0492974	0.0492974	205.719
OTU-OTU-253	Phenylobacterium	copresence	0	0	20.7559
OTU-OTU-253	Cyanobacteria	mutualExclusion	0.0250196	0.0250196	206.079
OTU-OTU-253	Gloeobacteraceae	mutualExclusion	0	0	55.2695
OTU-OTU-253	OTU-OTU-68	copresence	0	0	91.7094
OTU-OTU-253	OTU-OTU-48	mutualExclusion	3.52e-14	3.52e-14	233.901
OTU-OTU-253	OTU-OTU-105	copresence	0	0	37.3426
OTU-OTU-253	OTU-OTU-100	mutualExclusion	0	0	117.616
OTU-OTU-253	OTU-OTU-456	copresence	0	0	234.404
OTU-OTU-255	OTU-OTU-49	copresence	0.0321795	0.0321795	3556.7
OTU-OTU-255	OTU-OTU-15	copresence	0.00856833	0.00856833	792.461
OTU-OTU-255	OTU-OTU-13	copresence	0	0	2513.5
OTU-OTU-255	OTU-OTU-157	copresence	0	0	785.216
OTU-OTU-256	Chthoniobacterales	copresence	1.04e-09	1.04e-09	21.4895
OTU-OTU-256	OTU-OTU-136	copresence	1.93e-05	1.93e-05	239.294
OTU-OTU-261	OTU-OTU-1088	mutualExclusion	0	0	918
OTU-OTU-262	OTU-OTU-11732	copresence	0	0	69.7524
OTU-OTU-262	Dactylosporangium	copresence	2.96e-06	2.96e-06	49.5455
OTU-OTU-262	Saprospirales	copresence	8.67e-12	8.67e-12	68.2865
OTU-OTU-262	OTU-OTU-83	copresence	1.44e-05	1.44e-05	66.9318
OTU-OTU-262	OTU-OTU-61	copresence	0	0	18.7314
OTU-OTU-262	OTU-OTU-48	mutualExclusion	1.28e-06	1.28e-06	101.522
OTU-OTU-262	OTU-OTU-47	copresence	3.7e-05	3.7e-05	49.5455
OTU-OTU-262	OTU-OTU-146	copresence	1.2e-05	1.2e-05	66.4164
OTU-OTU-262	Chitinophagaceae	copresence	1.1e-10	1.1e-10	68.2865
OTU-OTU-262	OTU-OTU-3282	copresence	3.94e-05	3.94e-05	171.728
OTU-OTU-262	Gloeobacteraceae	mutualExclusion	8.44e-11	8.44e-11	115.731
OTU-OTU-264	OTU-OTU-67	copresence	0	0	117.004
OTU-OTU-264	OTU-OTU-469	copresence	7.4e-07	7.4e-07	430.303
OTU-OTU-264	mobilis	copresence	0.0270822	0.0270822	81.7323
OTU-OTU-264	OTU-OTU-310	copresence	0.000178	0.000178	262.35
OTU-OTU-274	OTU-OTU-101	copresence	0	0	140.687
OTU-OTU-274	Acidimicrobiia	copresence	0	0	89.5278
OTU-OTU-274	OTU-OTU-667	copresence	0	0	60.1079
OTU-OTU-274	Sphingomonas	copresence	7.13e-07	7.13e-07	70.515
OTU-OTU-274	JG30-KF-CM45	copresence	1.52e-10	1.52e-10	81.257
OTU-OTU-274	Acidimicrobiales	copresence	0	0	89.5278
OTU-OTU-28	OTU-OTU-894	copresence	0.000678	0.000678	432.763
OTU-OTU-28	Chloroflexi1	copresence	0.0112474	0.0112474	231.621
OTU-OTU-28	OTU-OTU-196	copresence	0	0	64.6142
OTU-OTU-28	OTU-OTU-179	copresence	0	0	285.452
OTU-OTU-28	OTU-OTU-154	copresence	0	0	63.5864
OTU-OTU-28	Micromonosporaceae	copresence	0	0	147.116
OTU-OTU-28	OTU-OTU-102	copresence	0	0	247.648
OTU-OTU-28	Patulibacteraceae	copresence	0	0	141.619
OTU-OTU-28	OTU-OTU-87	copresence	1.66e-11	1.66e-11	126.118
OTU-OTU-282	OTU-OTU-92	copresence	0	0	824.409
OTU-OTU-282	OTU-OTU-46	copresence	2.01e-12	2.01e-12	1091.21
OTU-OTU-282	OTU-OTU-821	copresence	0.00118153	0.00118153	918
OTU-OTU-282	OTU-OTU-1077	copresence	4.05e-06	4.05e-06	2176.02
OTU-OTU-282	OTU-OTU-140	copresence	0.000268	0.000268	943.424
OTU-OTU-282	OTU-OTU-113	mutualExclusion	0.0177748	0.0177748	1980.6
OTU-OTU-282	OTU-OTU-372	copresence	0.0104713	0.0104713	93.2087
OTU-OTU-282	OTU-OTU-314	copresence	0.00946821	0.00946821	956.148
OTU-OTU-282	OTU-OTU-644	copresence	0	0	278.704
OTU-OTU-282	Syntrophobacterales	copresence	0.00389131	0.00389131	918
OTU-OTU-283	Novosphingobium	copresence	0	0	236.37
OTU-OTU-283	OTU-OTU-89	mutualExclusion	0.00144907	0.00144907	623.31
OTU-OTU-283	OTU-OTU-86	mutualExclusion	0.00073	0.00073	519.909
OTU-OTU-283	OTU-OTU-41	copresence	0	0	129.159
OTU-OTU-283	OTU-OTU-40	copresence	0	0	64.1655
OTU-OTU-283	iii1-8	mutualExclusion	0.000933	0.000933	510.992
OTU-OTU-283	OTU-OTU-36	mutualExclusion	0.0245252	0.0245252	1223.64
OTU-OTU-283	OTU-OTU-25	copresence	0	0	226.259
OTU-OTU-283	Ellin329	copresence	4.23e-09	4.23e-09	610.652
OTU-OTU-283	OTU-OTU-198	copresence	4.21e-14	4.21e-14	799.813
OTU-OTU-283	OTU-OTU-128	copresence	0	0	144.504
OTU-OTU-283	OTU-OTU-124	copresence	0	0	122.555
OTU-OTU-283	OTU-OTU-107	copresence	0	0	427.873
OTU-OTU-283	Rhizobiaceae	copresence	0	0	210.853
OTU-OTU-283	OTU-OTU-322	copresence	0.0333539	0.0333539	947.311
OTU-OTU-283	OTU-OTU-7917	copresence	0	0	135.965
OTU-OTU-284	Sphingobacteriaceae	copresence	0.00023	0.00023	79.1834
OTU-OTU-284	OTU-OTU-424	copresence	0.000602	0.000602	66.819
OTU-OTU-284	OTU-OTU-214	mutualExclusion	0.00177775	0.00177775	89.607
OTU-OTU-284	OTU-OTU-203	copresence	0.000222	0.000222	1109.06
OTU-OTU-284	OTU-OTU-190	copresence	7.36e-06	7.36e-06	95.3567
OTU-OTU-284	OTU-OTU-99	mutualExclusion	0.000511	0.000511	918
OTU-OTU-284	OTU-OTU-98	copresence	2.25e-08	2.25e-08	194.308
OTU-OTU-284	OTU-OTU-94	copresence	0.0397	0.0397	91.6071
OTU-OTU-284	MB-A2-108	copresence	4.72e-08	4.72e-08	167.728
OTU-OTU-284	OTU-OTU-75	copresence	0.00997669	0.00997669	74.7303
OTU-OTU-284	OTU-OTU-131	copresence	6.74e-05	6.74e-05	16.1218
OTU-OTU-284	Erythrobacteraceae	copresence	3.85e-06	3.85e-06	34.0487
OTU-OTU-284	OTU-OTU-111	copresence	9.71e-09	9.71e-09	154.174
OTU-OTU-284	OTU-OTU-12	mutualExclusion	0.00841829	0.00841829	389.844
OTU-OTU-29	Ellin6513	copresence	0	0	654.279
OTU-OTU-29	OTU-OTU-169	copresence	0	0	654.279
OTU-OTU-29	DA052	copresence	0	0	654.279
OTU-OTU-29	OTU-OTU-134	copresence	0	0	918
OTU-OTU-29	OTU-OTU-80	copresence	0	0	1059.68
OTU-OTU-2915	OTU-OTU-59	mutualExclusion	0	0	31.3837
OTU-OTU-2915	OTU-OTU-56	copresence	0	0	229.356
OTU-OTU-2915	OTU-OTU-33	mutualExclusion	0	0	118.01
OTU-OTU-2915	OTU-OTU-106	mutualExclusion	0	0	104.487
OTU-OTU-2915	OTU-OTU-411	copresence	0	0	155.259
OTU-OTU-297	Methylacidiphilae	copresence	0	0	24
OTU-OTU-297	OTU-OTU-155	copresence	0	0	24
OTU-OTU-3	OTU-OTU-4102	copresence	0.000813	0.000813	277.048
OTU-OTU-3	OTU-OTU-159	mutualExclusion	0.0158146	0.0158146	332.24
OTU-OTU-3	OTU-OTU-1414	copresence	0	0	35.8731
OTU-OTU-3	OTU-OTU-411	copresence	0	0	59.7303
OTU-OTU-3	wittichii	copresence	6.16e-12	6.16e-12	35.8731
OTU-OTU-3	OTU-OTU-59	mutualExclusion	0	0	206.633
OTU-OTU-3	OTU-OTU-56	copresence	1.47e-10	1.47e-10	114.114
OTU-OTU-3	OTU-OTU-55	mutualExclusion	0	0	240.778
OTU-OTU-3	Hymenobacter	mutualExclusion	0.0104773	0.0104773	439.25
OTU-OTU-3	OTU-OTU-33	mutualExclusion	0	0	99.5738
OTU-OTU-3	OTU-OTU-7917	copresence	0.0270175	0.0270175	328.923
OTU-OTU-3	OTU-OTU-354	mutualExclusion	0	0	291.973
OTU-OTU-3	Burkholderiales	copresence	0	0	65.7823
OTU-OTU-3	Betaproteobacteria	copresence	0	0	59.9072
OTU-OTU-3	Comamonadaceae	copresence	6.13e-08	6.13e-08	121.98
OTU-OTU-3	OTU-OTU-262	copresence	5.55e-06	5.55e-06	99.5097
OTU-OTU-3	OTU-OTU-9340	mutualExclusion	6.76e-10	6.76e-10	433.745
OTU-OTU-3	Gloeobacteraceae	mutualExclusion	0	0	80.1715
OTU-OTU-300	OTU-OTU-49	copresence	0	0	463.137
OTU-OTU-300	OTU-OTU-13	copresence	1.15e-06	1.15e-06	714.518
OTU-OTU-300	OTU-OTU-206	copresence	0.0458999	0.0458999	338.034
OTU-OTU-31	Verrucomicrobiae	mutualExclusion	3.68e-05	3.68e-05	162.601
OTU-OTU-31	OTU-OTU-11301	copresence	0	0	353.059
OTU-OTU-31	MB-A2-108	copresence	0	0	137.869
OTU-OTU-31	OTU-OTU-1218	copresence	0	0	126.61
OTU-OTU-31	OTU-OTU-98	copresence	0	0	127.516
OTU-OTU-310	mobilis	copresence	0.000433	0.000433	250.387
OTU-OTU-310	Sphingomonadales	copresence	1.19e-09	1.19e-09	395.944
OTU-OTU-310	OTU-OTU-78	copresence	0.000553	0.000553	348.991
OTU-OTU-310	OTU-OTU-67	copresence	2.14e-08	2.14e-08	240.033
OTU-OTU-310	OTU-OTU-24	copresence	0.0130689	0.0130689	525.634
OTU-OTU-310	Novosphingobium	copresence	0.0380526	0.0380526	811.013
OTU-OTU-314	DA052	copresence	0	0	527.74
OTU-OTU-314	Ellin6513	copresence	0	0	527.74
OTU-OTU-32	OTU-OTU-411	mutualExclusion	0	0	789.669
OTU-OTU-32	Sphingomonadales	mutualExclusion	0	0	263.072
OTU-OTU-32	OTU-OTU-57	mutualExclusion	0.00434359	0.00434359	2988.24
OTU-OTU-32	OTU-OTU-56	mutualExclusion	0	0	312.717
OTU-OTU-32	OTU-OTU-106	copresence	0	0	498.603
OTU-OTU-322	OTU-OTU-126	copresence	5.21e-06	5.21e-06	918
OTU-OTU-322	OTU-OTU-48	mutualExclusion	6.64e-09	6.64e-09	273.667
OTU-OTU-3282	OTU-OTU-48	mutualExclusion	0	0	137.982
OTU-OTU-3282	Chitinophagaceae	copresence	0	0	71.4012
OTU-OTU-33	OTU-OTU-224	mutualExclusion	0	0	47.2795
OTU-OTU-33	Caulobacteraceae	mutualExclusion	0	0	421.43
OTU-OTU-33	OTU-OTU-3095	mutualExclusion	0	0	188.829
OTU-OTU-33	OTU-OTU-411	mutualExclusion	0	0	43.7566
OTU-OTU-33	OTU-OTU-1414	mutualExclusion	0	0	118.526
OTU-OTU-33	OTU-OTU-59	copresence	0	0	54.856
OTU-OTU-33	OTU-OTU-56	mutualExclusion	0	0	81.0607
OTU-OTU-33	OTU-OTU-48	copresence	0	0	356.089
OTU-OTU-33	Pseudomonas	mutualExclusion	0	0	55.7212
OTU-OTU-3320	OTU-OTU-98	copresence	0.0274091	0.0274091	138.51
OTU-OTU-3320	MB-A2-108	copresence	0.0147646	0.0147646	100.541
OTU-OTU-34	TM7	copresence	0.0246938	0.0246938	288.622
OTU-OTU-343	A21b	copresence	0	0	140.788
OTU-OTU-343	OTU-OTU-12	copresence	4.59e-07	4.59e-07	354.932
OTU-OTU-343	OTU-OTU-5332	mutualExclusion	0.00419348	0.00419348	269.724
OTU-OTU-343	OTU-OTU-129	mutualExclusion	0.0104623	0.0104623	166.959
OTU-OTU-344	Bacteroidetes	copresence	5.95e-10	5.95e-10	491.534
OTU-OTU-344	OTU-OTU-831	copresence	0.0163605	0.0163605	624.481
OTU-OTU-3483	Ellin6513	copresence	0	0	711.307
OTU-OTU-3483	DA052	copresence	0	0	711.307
OTU-OTU-35	OTU-OTU-1305	copresence	0	0	230.402
OTU-OTU-353	OTU-OTU-8168	copresence	0	0	206.36
OTU-OTU-353	OTU-OTU-167	copresence	0	0	4.1239
OTU-OTU-354	Betaproteobacteria	mutualExclusion	0	0	291.954
OTU-OTU-354	OTU-OTU-1414	mutualExclusion	0	0	429.168
OTU-OTU-354	OTU-OTU-11732	mutualExclusion	0.0461642	0.0461642	386.232
OTU-OTU-354	Pseudomonas	mutualExclusion	0	0	601.49
OTU-OTU-354	OTU-OTU-57	mutualExclusion	0.0284521	0.0284521	5878.88
OTU-OTU-354	OTU-OTU-56	mutualExclusion	0	0	327.408
OTU-OTU-354	OTU-OTU-34	mutualExclusion	1.74e-06	1.74e-06	649.426
OTU-OTU-354	OTU-OTU-224	mutualExclusion	0	0	477.555
OTU-OTU-354	wittichii	mutualExclusion	0	0	429.168
OTU-OTU-354	Pseudomonadaceae	mutualExclusion	0	0	601.49
OTU-OTU-37	Acidimicrobiia	mutualExclusion	0	0	220.961
OTU-OTU-37	Acidimicrobiales	mutualExclusion	0	0	220.961
OTU-OTU-372	Gemm-1	copresence	0.00263985	0.00263985	256.145
OTU-OTU-372	Gemmatimonadetes	copresence	2.38e-07	2.38e-07	50.2814
OTU-OTU-372	OTU-OTU-1077	copresence	2.87e-13	2.87e-13	466.496
OTU-OTU-374	OTU-OTU-102	copresence	0.00441982	0.00441982	1488.41
OTU-OTU-385	OTU-OTU-354	mutualExclusion	0	0	180.316
OTU-OTU-385	OTU-OTU-9340	mutualExclusion	0	0	486.688
OTU-OTU-385	OTU-OTU-89	mutualExclusion	4.26e-05	4.26e-05	928.442
OTU-OTU-385	OTU-OTU-48	mutualExclusion	0	0	216.802
OTU-OTU-385	OTU-OTU-43	mutualExclusion	0.0266195	0.0266195	380.801
OTU-OTU-385	Gloeobacteraceae	mutualExclusion	0	0	112.494
OTU-OTU-387	OTU-OTU-310	copresence	0.0466118	0.0466118	193.558
OTU-OTU-387	OTU-OTU-67	copresence	0.000773	0.000773	1313.96
OTU-OTU-387	Anaerospora	copresence	3.23e-05	3.23e-05	918
OTU-OTU-387	OTU-OTU-191	copresence	0.000133	0.000133	918
OTU-OTU-39	Armatimonadaceae	mutualExclusion	0	0	22.0459
OTU-OTU-39	Armatimonadetes	mutualExclusion	0	0	22.0459
OTU-OTU-39	Armatimonadia	mutualExclusion	0	0	22.0459
OTU-OTU-39	Armatimonadales	mutualExclusion	0	0	22.0459
OTU-OTU-39	OTU-OTU-713	mutualExclusion	0	0	22.0459
OTU-OTU-39	OTU-OTU-48	mutualExclusion	0	0	951.906
OTU-OTU-398	OTU-OTU-33	mutualExclusion	0.00288858	0.00288858	459.095
OTU-OTU-399	OTU-OTU-102	copresence	0	0	351.96
OTU-OTU-40	OTU-OTU-128	copresence	0	0	19.078
OTU-OTU-40	OTU-OTU-124	copresence	0	0	111.273
OTU-OTU-40	OTU-OTU-416	copresence	0.00968289	0.00968289	158.753
OTU-OTU-40	Rhizobiaceae	copresence	0	0	108.284
OTU-OTU-40	OTU-OTU-89	mutualExclusion	0.000176	0.000176	489.209
OTU-OTU-40	Chitinophagaceae	copresence	7.01e-09	7.01e-09	201.178
OTU-OTU-40	OTU-OTU-44	mutualExclusion	1.28e-05	1.28e-05	300.105
OTU-OTU-40	OTU-OTU-43	mutualExclusion	0.0381165	0.0381165	332.284
OTU-OTU-40	OTU-OTU-25	copresence	0	0	137.522
OTU-OTU-40	Novosphingobium	copresence	0	0	85.9496
OTU-OTU-40	iii1-8	mutualExclusion	0.0241672	0.0241672	346.759
OTU-OTU-401	Nostocophycideae	mutualExclusion	0.00204106	0.00204106	117.65
OTU-OTU-401	Nostocales	mutualExclusion	0.00142894	0.00142894	117.815
OTU-OTU-41	Novosphingobium	copresence	0	0	41.1966
OTU-OTU-41	OTU-OTU-224	copresence	0.0108631	0.0108631	221.789
OTU-OTU-41	Chitinophagaceae	copresence	2.68e-05	2.68e-05	55.3289
OTU-OTU-41	OTU-OTU-89	mutualExclusion	0.0440871	0.0440871	943.404
OTU-OTU-41	OTU-OTU-48	mutualExclusion	3.75e-10	3.75e-10	197.142
OTU-OTU-41	OTU-OTU-3282	copresence	0	0	31.3822
OTU-OTU-41	OTU-OTU-133	copresence	0	0	75.3514
OTU-OTU-41	OTU-OTU-25	copresence	0	0	27.4698
OTU-OTU-41	OTU-OTU-128	copresence	0	0	24.6428
OTU-OTU-41	OTU-OTU-124	copresence	0	0	41.2339
OTU-OTU-41	OTU-OTU-107	copresence	0	0	67.9984
OTU-OTU-41	OTU-OTU-456	copresence	0	0	93.2672
OTU-OTU-41	OTU-OTU-7917	copresence	0	0	48.4239
OTU-OTU-41	OTU-OTU-416	copresence	0.000303	0.000303	61.198
OTU-OTU-41	TM7	copresence	0	0	60.7555
OTU-OTU-4102	OTU-OTU-57	copresence	5.97e-09	5.97e-09	11955.6
OTU-OTU-4102	OTU-OTU-48	mutualExclusion	0	0	1355.63
OTU-OTU-4102	OTU-OTU-47	copresence	6.1e-05	6.1e-05	430.765
OTU-OTU-4102	OTU-OTU-33	mutualExclusion	0	0	1171.55
OTU-OTU-4102	Burkholderiales	copresence	0.000221	0.000221	232.333
OTU-OTU-4102	OTU-OTU-146	copresence	0.0037262	0.0037262	269.179
OTU-OTU-4102	OTU-OTU-100	mutualExclusion	0	0	557.063
OTU-OTU-4102	Betaproteobacteria	copresence	0.000136	0.000136	238.841
OTU-OTU-4102	Gloeobacteraceae	mutualExclusion	0	0	597.905
OTU-OTU-4102	Dactylosporangium	copresence	4.63e-05	4.63e-05	430.765
OTU-OTU-4102	OTU-OTU-302	mutualExclusion	0	0	558.885
OTU-OTU-4102	Kaistobacter	copresence	0.000706	0.000706	266.664
OTU-OTU-411	OTU-OTU-59	mutualExclusion	0	0	74.5984
OTU-OTU-411	OTU-OTU-56	copresence	0	0	39.1816
OTU-OTU-411	OTU-OTU-48	mutualExclusion	0.00253629	0.00253629	281.183
OTU-OTU-411	OTU-OTU-3095	copresence	0.0334732	0.0334732	177.89
OTU-OTU-411	OTU-OTU-106	mutualExclusion	0	0	162.679
OTU-OTU-411	OTU-OTU-1414	copresence	3.56e-07	3.56e-07	45.6797
OTU-OTU-411	wittichii	copresence	3.08e-07	3.08e-07	45.6797
OTU-OTU-416	Chitinophagaceae	copresence	3.41e-07	3.41e-07	36.1408
OTU-OTU-419	OTU-OTU-153	copresence	0	0	918
OTU-OTU-424	OTU-OTU-249	copresence	0.000241	0.000241	158.255
OTU-OTU-424	mle1-48	copresence	0.000134	0.000134	210.314
OTU-OTU-424	OTU-OTU-503	copresence	0	0	239.553
OTU-OTU-424	OTU-OTU-190	copresence	0	0	74.1522
OTU-OTU-43	OTU-OTU-1	copresence	0	0	45.8634
OTU-OTU-43	OTU-OTU-79	mutualExclusion	1.36e-09	1.36e-09	151.74
OTU-OTU-43	OTU-OTU-67	mutualExclusion	9.42e-06	9.42e-06	316.673
OTU-OTU-43	OTU-OTU-57	mutualExclusion	0.00032	0.00032	2202.49
OTU-OTU-43	OTU-OTU-11732	mutualExclusion	0.00760399	0.00760399	902.888
OTU-OTU-43	Acidobacteria-6	mutualExclusion	0	0	327.913
OTU-OTU-43	mobilis	mutualExclusion	9.74e-05	9.74e-05	264.739
OTU-OTU-439	mobilis	copresence	2.86e-06	2.86e-06	54.7308
OTU-OTU-439	Mycobacteriaceae	copresence	0	0	130.961
OTU-OTU-439	OTU-OTU-469	copresence	0.000507	0.000507	317.887
OTU-OTU-439	Methylotenera	copresence	1.22e-06	1.22e-06	54.7308
OTU-OTU-439	Methylophilaceae	copresence	1.23e-06	1.23e-06	54.7308
OTU-OTU-439	OTU-OTU-73	copresence	6.11e-07	6.11e-07	54.7308
OTU-OTU-439	OTU-OTU-67	copresence	0.00178934	0.00178934	103.716
OTU-OTU-439	OTU-OTU-8168	copresence	0	0	52.4883
OTU-OTU-439	Mycobacterium	copresence	0	0	130.961
OTU-OTU-439	Methylophilales	copresence	4.06e-06	4.06e-06	54.7308
OTU-OTU-44	mobilis	mutualExclusion	6e-13	6e-13	168.509
OTU-OTU-44	OTU-OTU-67	mutualExclusion	0.00206045	0.00206045	206.762
OTU-OTU-44	OTU-OTU-57	mutualExclusion	0.000222	0.000222	2024.59
OTU-OTU-45	OTU-OTU-35	mutualExclusion	0.00420339	0.00420339	363.395
OTU-OTU-45	OTU-OTU-1305	mutualExclusion	0.0335197	0.0335197	315.19
OTU-OTU-45	Verrucomicrobiae	mutualExclusion	0.032508	0.032508	618.1
OTU-OTU-45	Chthoniobacterales	mutualExclusion	0.00724154	0.00724154	191.77
OTU-OTU-45	OTU-OTU-503	copresence	0.0257837	0.0257837	307.883
OTU-OTU-45	OTU-OTU-149	copresence	0.0353191	0.0353191	288.78
OTU-OTU-456	OTU-OTU-48	mutualExclusion	4.91e-14	4.91e-14	168.407
OTU-OTU-456	OTU-OTU-25	copresence	0	0	48.7728
OTU-OTU-456	OTU-OTU-107	copresence	0	0	40.8451
OTU-OTU-456	OTU-OTU-105	copresence	0	0	146.57
OTU-OTU-456	Rhizobiaceae	copresence	3.53e-10	3.53e-10	44.0545
OTU-OTU-456	OTU-OTU-7917	copresence	0	0	154.185
OTU-OTU-456	Novosphingobium	copresence	0	0	80.1418
OTU-OTU-456	Cytophagales	mutualExclusion	0.0218787	0.0218787	250.228
OTU-OTU-456	Chitinophagaceae	copresence	0	0	49.0128
OTU-OTU-46	Ellin6513	copresence	0	0	571.646
OTU-OTU-46	DA052	copresence	0	0	571.646
OTU-OTU-46	OTU-OTU-832	copresence	0.0215786	0.0215786	203.978
OTU-OTU-46	Gemmatimonadetes	copresence	0	0	314.176
OTU-OTU-46	OTU-OTU-314	copresence	3.43e-05	3.43e-05	13.1691
OTU-OTU-48	OTU-OTU-107	mutualExclusion	0	0	108.656
OTU-OTU-49	OTU-OTU-38	copresence	0	0	404.071
OTU-OTU-493	Gloeobacteraceae	mutualExclusion	0	0	139.278
OTU-OTU-493	OTU-OTU-48	mutualExclusion	0	0	174.673
OTU-OTU-493	OTU-OTU-16	mutualExclusion	0.00726852	0.00726852	154.812
OTU-OTU-493	OTU-OTU-253	copresence	0	0	35.7093
OTU-OTU-493	Phenylobacterium	copresence	0	0	22.4445
OTU-OTU-493	OTU-OTU-176	copresence	0	0	22.4445
OTU-OTU-493	OTU-OTU-133	copresence	0	0	67.7648
OTU-OTU-493	Devosia	copresence	0	0	19.3685
OTU-OTU-493	OTU-OTU-105	copresence	0	0	20.3424
OTU-OTU-493	OTU-OTU-100	mutualExclusion	0	0	104.507
OTU-OTU-493	OTU-OTU-456	copresence	0	0	126.931
OTU-OTU-493	Spirosoma	mutualExclusion	0.0442751	0.0442751	214.692
OTU-OTU-493	Flavisolibacter	copresence	0	0	20.6075
OTU-OTU-4955	OTU-OTU-221	mutualExclusion	0.0281102	0.0281102	413.267
OTU-OTU-4955	Hyphomicrobiaceae	copresence	0.000587	0.000587	210.377
OTU-OTU-4955	Gemm-1	mutualExclusion	0.00341171	0.00341171	474.022
OTU-OTU-498	OTU-OTU-249	copresence	0.0436474	0.0436474	306.333
OTU-OTU-498	TK17	copresence	0.0213564	0.0213564	307.119
OTU-OTU-498	mle1-48	copresence	0.033335	0.033335	307.119
OTU-OTU-5	Nocardioides	copresence	0	0	5.61905
OTU-OTU-5	Mycobacteriaceae	copresence	0	0	368.568
OTU-OTU-5	OTU-OTU-246	copresence	0	0	5.61905
OTU-OTU-5	OTU-OTU-8168	copresence	0	0	13.4901
OTU-OTU-50	OTU-OTU-136	mutualExclusion	0	0	175.068
OTU-OTU-50	OTU-OTU-113	mutualExclusion	0.010761	0.010761	1011.08
OTU-OTU-50	AKIW781	mutualExclusion	0	0	175.068
OTU-OTU-50	OTU-OTU-256	mutualExclusion	0	0	107.932
OTU-OTU-50	OTU-OTU-177	mutualExclusion	0	0	235.908
OTU-OTU-51	Chthoniobacterales	mutualExclusion	0	0	101.042
OTU-OTU-51	OTU-OTU-113	mutualExclusion	0	0	358.704
OTU-OTU-51	Chthoniobacter	mutualExclusion	0	0	200.752
OTU-OTU-51	OTU-OTU-1305	mutualExclusion	0	0	233.181
OTU-OTU-51	Spartobacteria	mutualExclusion	0	0	104.359
OTU-OTU-51	Sporichthyaceae	mutualExclusion	0	0	194.299
OTU-OTU-51	OTU-OTU-95	mutualExclusion	0	0	388.281
OTU-OTU-51	OTU-OTU-831	mutualExclusion	0	0	194.299
OTU-OTU-52	envOPS12	copresence	0	0	1164.84
OTU-OTU-52	Steroidobacter	copresence	0	0	378.716
OTU-OTU-52	OTU-OTU-168	copresence	0	0	384.171
OTU-OTU-52	OTU-OTU-97	copresence	4.67e-07	4.67e-07	918
OTU-OTU-53	Iamia	copresence	0.0491523	0.0491523	338.858
OTU-OTU-5332	OTU-OTU-139	copresence	0.0184858	0.0184858	216.806
OTU-OTU-544	OTU-OTU-12	copresence	0	0	491.958
OTU-OTU-544	mle1-48	mutualExclusion	0.00340921	0.00340921	117.959
OTU-OTU-544	A21b	copresence	0	0	168.641
OTU-OTU-544	OTU-OTU-424	mutualExclusion	0.0255845	0.0255845	328.557
OTU-OTU-544	OTU-OTU-249	mutualExclusion	0.0497351	0.0497351	100.974
OTU-OTU-55	Pseudomonas	mutualExclusion	0	0	43.6125
OTU-OTU-56	OTU-OTU-59	mutualExclusion	0	0	108.5
OTU-OTU-56	OTU-OTU-106	mutualExclusion	0	0	93.4702
OTU-OTU-56	OTU-OTU-1414	copresence	0	0	49.7897
OTU-OTU-56	OTU-OTU-302	mutualExclusion	0	0	116.688
OTU-OTU-56	Nostocales	mutualExclusion	0.0211553	0.0211553	128.29
OTU-OTU-57	OTU-OTU-36	mutualExclusion	0.0163056	0.0163056	2630.66
OTU-OTU-591	Leptolyngbya	mutualExclusion	0.0444625	0.0444625	306.848
OTU-OTU-591	OTU-OTU-4102	copresence	0.0313362	0.0313362	624.055
OTU-OTU-6	Kouleothrixaceae	copresence	0	0	973.981
OTU-OTU-6	OTU-OTU-102	copresence	0	0	452.363
OTU-OTU-6	A4b	copresence	0	0	507.679
OTU-OTU-6	Nocardioidaceae	copresence	0	0	44.9429
OTU-OTU-6	SBR1031	copresence	0	0	507.679
OTU-OTU-6	OTU-OTU-2275	copresence	0	0	77.7461
OTU-OTU-6	Roseiflexales	copresence	0	0	766.563
OTU-OTU-6	Chloroflexi	copresence	0	0	129.649
OTU-OTU-6	OTU-OTU-91	copresence	0	0	58.5074
OTU-OTU-6	OTU-OTU-62	copresence	0	0	12.9077
OTU-OTU-6	Anaerolineae	copresence	0	0	177.305
OTU-OTU-60	Microbacteriaceae	copresence	0	0	111.829
OTU-OTU-60	Oxalobacteraceae	copresence	0	0	151.606
OTU-OTU-60	OTU-OTU-316	copresence	0	0	151.606
OTU-OTU-60	Sphingomonas	copresence	1.94e-10	1.94e-10	288.893
OTU-OTU-60	JG30-KF-CM45	copresence	0	0	1143.84
OTU-OTU-60	OTU-OTU-96	mutualExclusion	0.00996923	0.00996923	1487
OTU-OTU-60	OTU-OTU-469	copresence	1.12e-08	1.12e-08	3921.31
OTU-OTU-61	Gloeobacteraceae	mutualExclusion	0	0	125.836
OTU-OTU-61	OTU-OTU-107	copresence	0	0	106.766
OTU-OTU-61	Chitinophagaceae	copresence	2.21e-08	2.21e-08	48.3418
OTU-OTU-61	Comamonadaceae	copresence	0	0	69.4948
OTU-OTU-61	OTU-OTU-3282	copresence	0	0	106.625
OTU-OTU-62	OTU-OTU-64	copresence	0	0	156.652
OTU-OTU-62	OTU-OTU-102	copresence	0	0	247.906
OTU-OTU-62	Kouleothrixaceae	copresence	0	0	582.217
OTU-OTU-62	Roseiflexales	copresence	0	0	446.907
OTU-OTU-62	Chloroflexi	copresence	0	0	79.0448
OTU-OTU-63	envOPS12	mutualExclusion	0.0243402	0.0243402	2227.69
OTU-OTU-63	OTU-OTU-89	mutualExclusion	0.00266352	0.00266352	2313.06
OTU-OTU-64	OTU-OTU-102	copresence	0	0	581.233
OTU-OTU-65	OTU-OTU-658	copresence	0.0282418	0.0282418	249.504
OTU-OTU-65	OTU-OTU-7682	copresence	0	0	749.943
OTU-OTU-66	Nostocophycideae	mutualExclusion	0	0	300.692
OTU-OTU-66	Nostocales	mutualExclusion	0	0	308.004
OTU-OTU-66	Caulobacteraceae	copresence	0.0244052	0.0244052	137.238
OTU-OTU-66	OTU-OTU-78	copresence	0.00618945	0.00618945	179.964
OTU-OTU-664	OTU-OTU-190	copresence	0.00749137	0.00749137	180.029
OTU-OTU-667	OTU-OTU-37	mutualExclusion	8.57e-10	8.57e-10	263.586
OTU-OTU-667	Acidimicrobiia	copresence	0	0	32.4772
OTU-OTU-667	Acidimicrobiales	copresence	0	0	32.4772
OTU-OTU-67	OTU-OTU-79	copresence	4.21e-05	4.21e-05	63.4693
OTU-OTU-67	OTU-OTU-159	mutualExclusion	4.67e-08	4.67e-08	100.302
OTU-OTU-67	OTU-OTU-469	copresence	3.55e-10	3.55e-10	3974.42
OTU-OTU-67	Hymenobacter	mutualExclusion	1.7e-07	1.7e-07	175.187
OTU-OTU-671	Xanthomonadales	mutualExclusion	0	0	454.295
OTU-OTU-671	Flavobacteriales	copresence	0	0	98.6365
OTU-OTU-671	OTU-OTU-343	copresence	0	0	140.788
OTU-OTU-671	OTU-OTU-544	copresence	0	0	168.641
OTU-OTU-68	OTU-OTU-48	mutualExclusion	8.76e-11	8.76e-11	90.5707
OTU-OTU-68	OTU-OTU-416	copresence	0.0265572	0.0265572	232.414
OTU-OTU-682	OTU-OTU-107	copresence	0	0	160.051
OTU-OTU-682	Comamonadaceae	copresence	0	0	361.015
OTU-OTU-682	OTU-OTU-3282	copresence	0	0	396.934
OTU-OTU-7	Bacteroidetes	copresence	0.00657938	0.00657938	526.241
OTU-OTU-7	Hyphomicrobiaceae	copresence	5.17e-10	5.17e-10	130.27
OTU-OTU-7	Sporichthyaceae	copresence	0.0130689	0.0130689	147.584
OTU-OTU-7	OTU-OTU-282	mutualExclusion	0.0049225	0.0049225	727.858
OTU-OTU-7	OTU-OTU-242	mutualExclusion	0.0310143	0.0310143	891.277
OTU-OTU-7	OTU-OTU-831	copresence	0.0176967	0.0176967	147.584
OTU-OTU-7	OTU-OTU-95	copresence	0.0223073	0.0223073	359.54
OTU-OTU-7	OTU-OTU-51	mutualExclusion	4.99e-10	4.99e-10	397.427
OTU-OTU-70	OTU-OTU-262	copresence	0.0348834	0.0348834	217.938
OTU-OTU-70	OTU-OTU-200	copresence	2.17e-07	2.17e-07	406.392
OTU-OTU-70	OTU-OTU-411	copresence	0	0	365.814
OTU-OTU-70	OTU-OTU-2915	copresence	0	0	49.6323
OTU-OTU-71	OTU-OTU-3282	mutualExclusion	0	0	37.7706
OTU-OTU-71	Rhizobiaceae	mutualExclusion	2.73e-07	2.73e-07	75.4319
OTU-OTU-71	OTU-OTU-100	copresence	1.41e-06	1.41e-06	111.561
OTU-OTU-71	Flavisolibacter	mutualExclusion	5.21e-09	5.21e-09	202.616
OTU-OTU-71	OTU-OTU-385	mutualExclusion	0	0	44.6884
OTU-OTU-71	OTU-OTU-354	copresence	0.044612	0.044612	338.158
OTU-OTU-71	OTU-OTU-89	copresence	0.000909	0.000909	1275.9
OTU-OTU-71	OTU-OTU-61	mutualExclusion	4.38e-06	4.38e-06	138.941
OTU-OTU-71	OTU-OTU-55	copresence	5.08e-08	5.08e-08	315.254
OTU-OTU-71	OTU-OTU-41	mutualExclusion	6.37e-08	6.37e-08	44.0196
OTU-OTU-71	OTU-OTU-25	mutualExclusion	9.61e-05	9.61e-05	74.4283
OTU-OTU-71	OTU-OTU-253	mutualExclusion	2.9e-09	2.9e-09	231.169
OTU-OTU-71	OTU-OTU-11732	mutualExclusion	0.00229862	0.00229862	110.34
OTU-OTU-71	Novosphingobium	mutualExclusion	0.000123	0.000123	94.2985
OTU-OTU-72	OTU-OTU-202	mutualExclusion	0.00218787	0.00218787	308.089
OTU-OTU-72	Iamiaceae	mutualExclusion	0.00504635	0.00504635	308.089
OTU-OTU-72	JG30-KF-CM45	mutualExclusion	0.0265517	0.0265517	1066.25
OTU-OTU-72	Iamia	mutualExclusion	0.00382492	0.00382492	302.34
OTU-OTU-7236	OTU-OTU-1218	copresence	0	0	287.842
OTU-OTU-7236	OTU-OTU-31	copresence	0	0	222.035
OTU-OTU-73	OTU-OTU-310	copresence	0.000213	0.000213	250.387
OTU-OTU-73	iii1-8	mutualExclusion	5.57e-07	5.57e-07	224.859
OTU-OTU-73	OTU-OTU-86	mutualExclusion	1.04e-06	1.04e-06	208.34
OTU-OTU-73	OTU-OTU-79	copresence	0	0	56.1419
OTU-OTU-73	OTU-OTU-67	copresence	0	0	10.1993
OTU-OTU-73	OTU-OTU-44	mutualExclusion	0	0	168.509
OTU-OTU-73	OTU-OTU-43	mutualExclusion	1.15e-05	1.15e-05	264.739
OTU-OTU-73	OTU-OTU-20	mutualExclusion	4.16e-08	4.16e-08	151.256
OTU-OTU-73	OTU-OTU-264	copresence	0.00558081	0.00558081	81.7323
OTU-OTU-73	OTU-OTU-159	mutualExclusion	4.95e-05	4.95e-05	83.0739
OTU-OTU-73	Pseudanabaenaceae	mutualExclusion	6.16e-05	6.16e-05	53.9508
OTU-OTU-73	OTU-OTU-469	copresence	5.44e-08	5.44e-08	1635.49
OTU-OTU-73	OTU-OTU-103	copresence	1.79e-05	1.79e-05	106.154
OTU-OTU-73	Mycobacteriaceae	copresence	0	0	33.9951
OTU-OTU-73	OTU-OTU-8168	copresence	0	0	102.809
OTU-OTU-73	OTU-OTU-1	mutualExclusion	4.83e-06	4.83e-06	147.422
OTU-OTU-73	Hymenobacter	mutualExclusion	4.83e-05	4.83e-05	143.463
OTU-OTU-73	Cyanobacteria	mutualExclusion	4.48e-06	4.48e-06	78.2982
OTU-OTU-74	Actinosynnemataceae	mutualExclusion	7.47e-10	7.47e-10	368.093
OTU-OTU-75	OTU-OTU-673	copresence	0.00120985	0.00120985	460.171
OTU-OTU-75	OTU-OTU-98	copresence	0	0	292.292
OTU-OTU-75	OTU-OTU-3713	copresence	0	0	407.415
OTU-OTU-75	MB-A2-108	copresence	0	0	204.425
OTU-OTU-75	OTU-OTU-424	copresence	0	0	168.4
OTU-OTU-75	Erythrobacteraceae	copresence	0.0142754	0.0142754	76.7578
OTU-OTU-75	Sphingobacteriaceae	copresence	0	0	173.156
OTU-OTU-76	Rhodospirillaceae	copresence	2.02e-05	2.02e-05	882.6
OTU-OTU-77	OTU-OTU-667	copresence	0	0	541.139
OTU-OTU-79	Hymenobacter	mutualExclusion	0	0	63.2465
OTU-OTU-79	OTU-OTU-16	mutualExclusion	0.0261977	0.0261977	284.78
OTU-OTU-7917	Novosphingobium	copresence	0	0	78.0998
OTU-OTU-7917	OTU-OTU-128	copresence	0	0	74.7664
OTU-OTU-7917	OTU-OTU-107	copresence	0	0	93.632
OTU-OTU-7917	Chitinophagaceae	copresence	1.05e-07	1.05e-07	104.652
OTU-OTU-7917	OTU-OTU-416	copresence	0.0497843	0.0497843	118.25
OTU-OTU-7917	OTU-OTU-25	copresence	0	0	55.9163
OTU-OTU-7917	OTU-OTU-3282	copresence	0	0	113.3
OTU-OTU-792	Mycobacteriaceae	copresence	7.36e-09	7.36e-09	425.148
OTU-OTU-792	OTU-OTU-89	mutualExclusion	1.65e-07	1.65e-07	1035.53
OTU-OTU-8	OTU-OTU-165	copresence	2.84e-06	2.84e-06	315.678
OTU-OTU-8	Thermoleophilia	copresence	0	0	79.9865
OTU-OTU-8	Clostridiaceae	copresence	0	0	203.202
OTU-OTU-8	Clostridia	copresence	0	0	588.666
OTU-OTU-8	Gaiellaceae	copresence	2.22e-07	2.22e-07	262.311
OTU-OTU-8	Clostridiales	copresence	0	0	203.202
OTU-OTU-8	Gaiellales	copresence	0	0	38.6588
OTU-OTU-8	Solirubrobacterales	copresence	0	0	622.377
OTU-OTU-8	OTU-OTU-26	copresence	0	0	578.908
OTU-OTU-8	OTU-OTU-13	copresence	0	0	846.072
OTU-OTU-8	Firmicutes	copresence	0	0	214.166
OTU-OTU-80	Bacteroidetes	mutualExclusion	0.0241318	0.0241318	1282.69
OTU-OTU-81	OTU-OTU-131	copresence	0.0314547	0.0314547	159.811
OTU-OTU-81	OTU-OTU-129	copresence	0	0	103.1
OTU-OTU-81	Erythrobacteraceae	copresence	0.031123	0.031123	184.59
OTU-OTU-81	OTU-OTU-424	copresence	0	0	99.0423
OTU-OTU-81	OTU-OTU-15419	copresence	0	0	40.4897
OTU-OTU-81	Sphingobacteriaceae	copresence	0	0	70.0824
OTU-OTU-81	OTU-OTU-1088	mutualExclusion	0	0	329.146
OTU-OTU-81	OTU-OTU-94	copresence	0	0	271.458
OTU-OTU-810	Roseiflexales	copresence	0	0	251.405
OTU-OTU-8168	OTU-OTU-79	copresence	0	0	67.639
OTU-OTU-817	OTU-OTU-13	copresence	0	0	384.067
OTU-OTU-817	OTU-OTU-168	copresence	0	0	1354.52
OTU-OTU-817	OTU-OTU-163	copresence	0	0	1317.43
OTU-OTU-817	OTU-OTU-102	copresence	0.0397237	0.0397237	2802.59
OTU-OTU-817	Steroidobacter	copresence	0	0	1297.43
OTU-OTU-817	OTU-OTU-223	copresence	0.0353667	0.0353667	737.516
OTU-OTU-83	OTU-OTU-222	copresence	0.000289	0.000289	60.1435
OTU-OTU-83	Betaproteobacteria	copresence	0.001197	0.001197	92.281
OTU-OTU-83	Dactylosporangium	copresence	0.000442	0.000442	42.0214
OTU-OTU-83	OTU-OTU-146	copresence	1.04e-05	1.04e-05	75.283
OTU-OTU-83	OTU-OTU-47	copresence	0.000494	0.000494	42.0214
OTU-OTU-831	OTU-OTU-1218	mutualExclusion	0.0152811	0.0152811	502.976
OTU-OTU-831	Bacteroidetes	copresence	0.000309	0.000309	306.706
OTU-OTU-832	Ellin6513	copresence	0	0	248.291
OTU-OTU-84	Intrasporangiaceae	copresence	0	0	719.189
OTU-OTU-84	OTU-OTU-810	copresence	0.0476142	0.0476142	286.688
OTU-OTU-86	TM7	mutualExclusion	8.2e-05	8.2e-05	305.572
OTU-OTU-86	Pseudanabaenaceae	copresence	0	0	147.328
OTU-OTU-86	mobilis	mutualExclusion	3.07e-06	3.07e-06	208.34
OTU-OTU-86	OTU-OTU-79	mutualExclusion	3.83e-07	3.83e-07	129.285
OTU-OTU-86	OTU-OTU-67	mutualExclusion	7.08e-15	7.08e-15	255.302
OTU-OTU-86	OTU-OTU-57	mutualExclusion	2.76e-05	2.76e-05	2401.86
OTU-OTU-86	OTU-OTU-20	copresence	0	0	209.343
OTU-OTU-86	Mycobacteriaceae	mutualExclusion	0.0129916	0.0129916	279.01
OTU-OTU-86	OTU-OTU-159	copresence	0	0	122.208
OTU-OTU-86	Hymenobacter	copresence	0	0	53.1773
OTU-OTU-869	OTU-OTU-165	copresence	0	0	1083.46
OTU-OTU-869	Lautropia	copresence	0	0	227.047
OTU-OTU-869	OTU-OTU-399	copresence	0	0	227.047
OTU-OTU-869	Burkholderiaceae	copresence	0	0	227.047
OTU-OTU-87	OTU-OTU-11118	copresence	2.58e-09	2.58e-09	40.847
OTU-OTU-87	Kineosporiaceae	copresence	8.86e-12	8.86e-12	126.118
OTU-OTU-88	OTU-OTU-832	copresence	0.0044807	0.0044807	927.643
OTU-OTU-89	OTU-OTU-128	mutualExclusion	0.0483095	0.0483095	1013.09
OTU-OTU-89	Cytophagales	copresence	0	0	676.755
OTU-OTU-89	Nostocales	copresence	0	0	1187.77
OTU-OTU-89	OTU-OTU-3095	mutualExclusion	0.0248278	0.0248278	1079.96
OTU-OTU-89	TM7	mutualExclusion	0.000656	0.000656	525.267
OTU-OTU-89	OTU-OTU-57	mutualExclusion	1.18e-08	1.18e-08	6153.89
OTU-OTU-89	Nostocophycideae	copresence	0	0	1156.99
OTU-OTU-89	OTU-OTU-3282	mutualExclusion	1.4e-05	1.4e-05	1802.56
OTU-OTU-894	OTU-OTU-87	copresence	3.88e-07	3.88e-07	68.2892
OTU-OTU-894	Kineosporiaceae	copresence	3.99e-05	3.99e-05	432.763
OTU-OTU-894	OTU-OTU-11118	copresence	0.00150536	0.00150536	87.4443
OTU-OTU-9	Mycobacteriaceae	mutualExclusion	0.0107698	0.0107698	101.381
OTU-OTU-9	iii1-8	copresence	0	0	112.58
OTU-OTU-9	Methylophilales	mutualExclusion	0.00100942	0.00100942	72.4579
OTU-OTU-9	Salinibacterium	mutualExclusion	0	0	19.808
OTU-OTU-9	Methylophilaceae	mutualExclusion	0.000958	0.000958	72.4579
OTU-OTU-9	OTU-OTU-159	copresence	0	0	13.4124
OTU-OTU-9	Hymenobacter	copresence	0	0	46.3515
OTU-OTU-9	OTU-OTU-86	copresence	0	0	109.623
OTU-OTU-9	OTU-OTU-79	mutualExclusion	0	0	19.808
OTU-OTU-9	OTU-OTU-73	mutualExclusion	9.71e-07	9.71e-07	72.4579
OTU-OTU-9	OTU-OTU-411	mutualExclusion	0.000678	0.000678	527.467
OTU-OTU-9	OTU-OTU-67	mutualExclusion	7e-07	7e-07	77.9343
OTU-OTU-9	OTU-OTU-44	copresence	0	0	89.7674
OTU-OTU-9	OTU-OTU-20	copresence	0	0	20.2044
OTU-OTU-9	mobilis	mutualExclusion	2.32e-05	2.32e-05	72.4579
OTU-OTU-9	Sphingomonadaceae	mutualExclusion	0	0	104.147
OTU-OTU-90	Mycobacteriaceae	mutualExclusion	0.000548	0.000548	327.848
OTU-OTU-90	OTU-OTU-146	mutualExclusion	0.0203082	0.0203082	557.775
OTU-OTU-90	Salinibacterium	mutualExclusion	0	0	115.155
OTU-OTU-90	OTU-OTU-79	mutualExclusion	1.41e-14	1.41e-14	115.155
OTU-OTU-90	OTU-OTU-67	mutualExclusion	9.63e-07	9.63e-07	342.171
OTU-OTU-90	OTU-OTU-57	mutualExclusion	3.5e-05	3.5e-05	2103.09
OTU-OTU-90	Spirosoma	copresence	0.0229368	0.0229368	1282.97
OTU-OTU-90	Mycobacterium	mutualExclusion	0.00721961	0.00721961	327.848
OTU-OTU-91	OTU-OTU-2275	copresence	0	0	248.416
OTU-OTU-91	Anaerolineae	copresence	0	0	300.831
OTU-OTU-91	OTU-OTU-64	copresence	0	0	170.875
OTU-OTU-91	OTU-OTU-62	copresence	0	0	68.415
OTU-OTU-91	OTU-OTU-49	copresence	0.0485177	0.0485177	2921.12
OTU-OTU-91	A4b	copresence	0	0	862.702
OTU-OTU-91	SBR1031	copresence	0	0	862.702
OTU-OTU-91	Micromonosporaceae	copresence	0	0	510.926
OTU-OTU-92	OTU-OTU-1088	mutualExclusion	0	0	3498.6
OTU-OTU-92	OTU-OTU-1077	copresence	1.26e-05	1.26e-05	2184.07
OTU-OTU-92	OTU-OTU-12017	copresence	0	0	504.651
OTU-OTU-92	OTU-OTU-372	copresence	2.97e-06	2.97e-06	284.083
OTU-OTU-92	OTU-OTU-644	copresence	0.0164354	0.0164354	329.59
OTU-OTU-92	OTU-OTU-3483	copresence	0	0	4834.92
OTU-OTU-94	Verrucomicrobiaceae	mutualExclusion	0.042286	0.042286	355.845
OTU-OTU-94	OTU-OTU-36	copresence	0.0323435	0.0323435	1952.19
OTU-OTU-94	OTU-OTU-31	copresence	0	0	469.955
OTU-OTU-94	OTU-OTU-424	copresence	0	0	199.284
OTU-OTU-94	OTU-OTU-1218	copresence	4.9e-06	4.9e-06	484.394
OTU-OTU-94	Sphingobacteriaceae	copresence	0	0	173.126
OTU-OTU-94	OTU-OTU-214	mutualExclusion	0.000991	0.000991	128.994
OTU-OTU-95	OTU-OTU-831	copresence	0.00631403	0.00631403	384.533
OTU-OTU-95	Bacteroidetes	copresence	0.000143	0.000143	2318.13
OTU-OTU-95	Chthoniobacterales	copresence	0	0	699.586
OTU-OTU-95	Sporichthyaceae	copresence	0.00211878	0.00211878	384.533
OTU-OTU-95	Spartobacteria	copresence	0	0	827.757
OTU-OTU-95	OTU-OTU-256	copresence	1.38e-05	1.38e-05	979.017
OTU-OTU-96	DA101	mutualExclusion	0	0	1474.56
OTU-OTU-96	Micrococcaceae	mutualExclusion	0.0159638	0.0159638	1487
OTU-OTU-96	OTU-OTU-53	mutualExclusion	0.0218727	0.0218727	859.253
OTU-OTU-98	Erythrobacteraceae	copresence	9.66e-06	9.66e-06	220.52
OTU-OTU-98	OTU-OTU-214	mutualExclusion	0.0253966	0.0253966	264.778
OTU-OTU-98	Verrucomicrobiae	mutualExclusion	0.044687	0.044687	179.875
OTU-OTU-98	OTU-OTU-190	copresence	0	0	141.082
OTU-OTU-98	OTU-OTU-424	copresence	0	0	320.461
Oxalobacteraceae	Micrococcaceae	copresence	0	0	151.606
Patulibacteraceae	OTU-OTU-102	copresence	2.12e-07	2.12e-07	411.061
Patulibacteraceae	OTU-OTU-101	copresence	0.0419477	0.0419477	105.963
Patulibacteraceae	Chloroflexi1	copresence	1.95e-06	1.95e-06	2671.09
Patulibacteraceae	Dolo_23	copresence	0.0229795	0.0229795	753.29
Patulibacteraceae	Micromonosporaceae	copresence	0	0	79.2816
Patulibacteraceae	Kineosporiaceae	copresence	0	0	141.619
Patulibacteraceae	OTU-OTU-894	copresence	1.81e-09	1.81e-09	107.094
Patulibacteraceae	OTU-OTU-87	copresence	7.13e-05	7.13e-05	46.0043
Patulibacteraceae	OTU-OTU-11118	copresence	7.85e-05	7.85e-05	98.8813
Patulibacteraceae	AKYG885	copresence	0.0185142	0.0185142	753.29
Patulibacteraceae	Nocardioidaceae	copresence	0	0	408.633
Patulibacteraceae	OTU-OTU-196	copresence	0	0	57.7073
Patulibacteraceae	Actinobacteria1	copresence	1.94e-08	1.94e-08	1594.16
Phenylobacterium	OTU-OTU-48	mutualExclusion	0	0	167.873
Phenylobacterium	Nostocales	mutualExclusion	0.0360441	0.0360441	146.266
Phyllobacteriaceae	OTU-OTU-206	copresence	0.00270858	0.00270858	159.465
Phyllobacteriaceae	OTU-OTU-96	mutualExclusion	0.00336479	0.00336479	527.383
Phyllobacteriaceae	DA101	copresence	7.8e-10	7.8e-10	481.126
Pirellulaceae	OTU-OTU-89	mutualExclusion	0.00480517	0.00480517	3361.25
Pirellulaceae	OTU-OTU-1077	mutualExclusion	0.0148201	0.0148201	438.013
Pirellulaceae	Chlorophyta	mutualExclusion	0.00716575	0.00716575	507.629
Pirellulaceae	OTU-OTU-221	mutualExclusion	0.0316964	0.0316964	2017.81
Pirellulaceae	envOPS12	mutualExclusion	0.0352735	0.0352735	2646.18
Pirellulales	OTU-OTU-89	mutualExclusion	0.0103829	0.0103829	817.386
Pirellulales	OTU-OTU-36	mutualExclusion	0.0343859	0.0343859	339.903
Planctomyces	Caldilinea	copresence	0.0254147	0.0254147	460
Planctomycetaceae	Caldilinea	copresence	0.00621876	0.00621876	460
Planctomycetes	OTU-OTU-128	copresence	0	0	511.041
Planctomycetes	OTU-OTU-416	copresence	0	0	218.629
Planctomycetes	Gloeobacteraceae	mutualExclusion	0.0229795	0.0229795	304.625
Planctomycetes	OTU-OTU-974	copresence	0	0	918
Planctomycetia	OTU-OTU-89	mutualExclusion	0.00655884	0.00655884	918
Propionibacteriaceae	OTU-OTU-168	copresence	0	0	169.738
Proteobacteria	Spirosoma	mutualExclusion	0	0	107.605
Proteobacteria	Nostocales	mutualExclusion	0	0	68.8466
Proteobacteria	Cytophagia	mutualExclusion	0	0	69.1027
Proteobacteria	mb2424	copresence	0.0360441	0.0360441	139.657
Proteobacteria	OTU-OTU-106	mutualExclusion	0	0	28.4113
Proteobacteria	Cytophagales	mutualExclusion	0	0	69.1027
Proteobacteria	Nostocaceae	mutualExclusion	0	0	68.8466
Proteobacteria	Cytophagaceae	mutualExclusion	0	0	69.1027
Proteobacteria	OTU-OTU-59	mutualExclusion	0	0	225.151
Proteobacteria	Nostocophycideae	mutualExclusion	0	0	65.0587
Proteobacteria	OTU-OTU-32	mutualExclusion	0	0	526.702
Proteobacteria	OTU-OTU-16	mutualExclusion	0	0	104.208
Pseudanabaenaceae	wittichii	mutualExclusion	0.0245586	0.0245586	116.633
Pseudanabaenaceae	OTU-OTU-159	copresence	0	0	12.8002
Pseudanabaenaceae	mobilis	mutualExclusion	0.00038	0.00038	53.9508
Pseudanabaenaceae	OTU-OTU-1414	mutualExclusion	0.031805	0.031805	116.633
Pseudanabaenaceae	OTU-OTU-79	mutualExclusion	0	0	14.362
Pseudanabaenaceae	OTU-OTU-67	mutualExclusion	1.41e-07	1.41e-07	58.2961
Pseudanabaenaceae	Hymenobacter	copresence	0	0	54.5684
Pseudanabaenales	mobilis	mutualExclusion	0.00028	0.00028	63.1587
Pseudanabaenales	Methylophilaceae	mutualExclusion	0.000281	0.000281	63.1587
Pseudanabaenales	OTU-OTU-1414	mutualExclusion	0.0103357	0.0103357	126.335
Pseudanabaenales	Hymenobacter	copresence	0	0	72.7813
Pseudanabaenales	Salinibacterium	mutualExclusion	0	0	15.9422
Pseudanabaenales	OTU-OTU-253	mutualExclusion	0.0311065	0.0311065	224.443
Pseudanabaenales	OTU-OTU-200	mutualExclusion	0.000918	0.000918	107.922
Pseudanabaenales	OTU-OTU-530	mutualExclusion	0.044612	0.044612	354.205
Pseudanabaenales	Sphingomonadaceae	mutualExclusion	0	0	121.732
Pseudanabaenales	iii1-8	copresence	0	0	207.792
Pseudanabaenales	OTU-OTU-159	copresence	0	0	15.4707
Pseudanabaenales	OTU-OTU-86	copresence	0	0	202.329
Pseudanabaenales	OTU-OTU-79	mutualExclusion	0	0	15.9422
Pseudanabaenales	OTU-OTU-73	mutualExclusion	5.18e-05	5.18e-05	63.1587
Pseudanabaenales	OTU-OTU-67	mutualExclusion	5.29e-07	5.29e-07	68.4721
Pseudanabaenales	OTU-OTU-20	copresence	0	0	20.863
Pseudanabaenales	Mycobacteriaceae	mutualExclusion	0.000705	0.000705	79.803
Pseudanabaenales	wittichii	mutualExclusion	0.0354944	0.0354944	126.335
Pseudanabaenales	Methylophilales	mutualExclusion	0.000179	0.000179	63.1587
Pseudomonadaceae	OTU-OTU-59	mutualExclusion	0	0	54.5404
Pseudomonadaceae	OTU-OTU-55	mutualExclusion	0	0	43.6125
Pseudomonadaceae	OTU-OTU-33	mutualExclusion	0	0	55.7212
Pseudomonadales	OTU-OTU-59	mutualExclusion	0	0	54.5404
Pseudomonadales	OTU-OTU-55	mutualExclusion	0	0	43.6125
Pseudomonadales	Kaistobacter	copresence	0	0	207.871
Pseudomonadales	OTU-OTU-33	mutualExclusion	0	0	55.7212
Pseudomonadales	OTU-OTU-354	mutualExclusion	0	0	601.49
Pseudomonas	OTU-OTU-59	mutualExclusion	0	0	54.5404
Pseudonocardia	OTU-OTU-251	copresence	0.0387205	0.0387205	918
Rhizobiaceae	OTU-OTU-7917	copresence	0	0	64.226
Rhizobiaceae	OTU-OTU-107	copresence	0	0	45.2963
Rhizobiaceae	OTU-OTU-416	copresence	0.00201436	0.00201436	53.2965
Rhizobiaceae	OTU-OTU-48	mutualExclusion	1.83e-09	1.83e-09	175.323
Rhizobiaceae	OTU-OTU-25	copresence	0	0	10.9491
Rhizobiaceae	TM7	copresence	0	0	104.961
Rhizobiaceae	Chitinophagaceae	copresence	3.63e-06	3.63e-06	25.4017
Rhizobiaceae	Novosphingobium	copresence	0	0	21.6643
Rhizobiaceae	OTU-OTU-3282	copresence	0	0	58.4175
Rhizobiales	Bacteroidetes	copresence	0.0459026	0.0459026	6951.2
Rhizobiales	OTU-OTU-344	copresence	0.0123279	0.0123279	644.623
Rhizobiales	Dactylosporangium	copresence	0.000422	0.000422	306.138
Rhizobiales	OTU-OTU-322	copresence	0.000335	0.000335	354.639
Rhizobiales	OTU-OTU-11732	copresence	0.0388396	0.0388396	352.248
Rhizobiales	Comamonadaceae	copresence	0	0	521.709
Rhizobiales	OTU-OTU-222	copresence	2.75e-09	2.75e-09	240.666
Rhizobiales	Betaproteobacteria	copresence	1.9e-05	1.9e-05	624.048
Rhizobiales	OTU-OTU-152	copresence	0	0	954.391
Rhizobiales	Burkholderiales	copresence	5.57e-07	5.57e-07	531.328
Rhizobiales	OTU-OTU-146	copresence	0	0	447.253
Rhizobiales	OTU-OTU-107	copresence	7.32e-10	7.32e-10	389.628
Rhizobiales	OTU-OTU-83	copresence	8.49e-06	8.49e-06	235.034
Rhizobiales	OTU-OTU-100	mutualExclusion	0.000226	0.000226	490.307
Rhizobiales	OTU-OTU-456	copresence	4.79e-07	4.79e-07	655.541
Rhizobiales	OTU-OTU-68	copresence	0	0	430.892
Rhizobiales	OTU-OTU-48	mutualExclusion	0	0	989.245
Rhizobiales	OTU-OTU-47	copresence	0.000165	0.000165	306.138
Rhodoplanes	OTU-OTU-87	copresence	1.02e-06	1.02e-06	439.064
Rhodoplanes	Microbacteriaceae	copresence	0	0	1899.46
Rhodoplanes	OTU-OTU-255	copresence	2.27e-10	2.27e-10	1941.67
Rhodoplanes	OTU-OTU-241	copresence	0	0	344.912
Rhodoplanes	Actinomycetales	copresence	0	0	541.412
Rhodoplanes	OTU-OTU-894	copresence	3.16e-06	3.16e-06	258.272
Rhodoplanes	OTU-OTU-11118	copresence	0	0	378.815
Rhodoplanes	Actinobacteria	copresence	0	0	864.146
Rhodoplanes	Oxalobacteraceae	copresence	4.53e-08	4.53e-08	348.318
Rhodoplanes	Sphingomonas	copresence	1.42e-06	1.42e-06	166.216
Rhodoplanes	OTU-OTU-316	copresence	1.42e-06	1.42e-06	348.318
Rhodoplanes	Actinobacteria1	copresence	0	0	352.507
Rhodospirillaceae	OTU-OTU-57	mutualExclusion	0.0311383	0.0311383	6652.88
Rhodospirillales	IS-44	copresence	0.00189958	0.00189958	338.807
Rhodospirillales	OTU-OTU-129	copresence	0	0	98.6063
Rhodospirillales	OTU-OTU-1088	mutualExclusion	0	0	1044.28
Rhodospirillales	OTU-OTU-258	copresence	0.0016259	0.0016259	176.589
Roseiflexales	OTU-OTU-228	copresence	0	0	264.69
Salinibacterium	Pseudanabaenaceae	mutualExclusion	0	0	14.362
Salinibacterium	OTU-OTU-8168	copresence	0	0	67.639
Salinibacterium	mobilis	copresence	5.9e-10	5.9e-10	56.1419
Salinibacterium	Hymenobacter	mutualExclusion	0	0	63.2465
Salinibacterium	OTU-OTU-1	mutualExclusion	3.52e-14	3.52e-14	89.7504
Salinibacterium	Cyanobacteria	mutualExclusion	2.82e-14	2.82e-14	24.5832
Salinibacterium	OTU-OTU-86	mutualExclusion	7.72e-07	7.72e-07	129.285
Salinibacterium	OTU-OTU-73	copresence	5.9e-10	5.9e-10	56.1419
Salinibacterium	OTU-OTU-67	copresence	0.000167	0.000167	63.4693
Salinibacterium	OTU-OTU-43	mutualExclusion	0	0	151.74
Salinibacterium	OTU-OTU-20	mutualExclusion	3.41e-07	3.41e-07	29.8501
Salinibacterium	OTU-OTU-16	mutualExclusion	0.0100487	0.0100487	284.78
Salinibacterium	Mycobacteriaceae	copresence	0	0	86.8855
Salinibacterium	iii1-8	mutualExclusion	4.5e-09	4.5e-09	134.523
Salinibacterium	OTU-OTU-159	mutualExclusion	0	0	24.7509
Saprospirae	OTU-OTU-262	copresence	1.23e-12	1.23e-12	68.2865
Saprospirae	OTU-OTU-222	copresence	5.32e-12	5.32e-12	133.498
Saprospirae	Novosphingobium	copresence	0	0	43.0943
Saprospirae	Comamonadaceae	copresence	0	0	88.6695
Saprospirae	OTU-OTU-128	copresence	0.000203	0.000203	70.0661
Saprospirae	OTU-OTU-124	copresence	2.23e-09	2.23e-09	100.855
Saprospirae	OTU-OTU-456	copresence	0	0	49.0128
[truncated: 210 more rows]

## Sheet: Bulk_Developing_Edge
Supplementary Table 7. Edge table of Developing Bulk where has been detailed for each edge the relative source and target, its Interaction type and its statistical significance qval, its weight and the Edge Betweenness that indicates the number of the shortest paths that go through that edge.
Source	Target	InteractionType	qval	Weight	EdgeBetweenness
0319-7L14-	OTU-OTU-78	mutualExclusion	0	0	4
A4b-	OTU-OTU-449	mutualExclusion	0	0	94.9582
Acetobacteraceae-	Hymenobacter	mutualExclusion	0	0	168.538
Acetobacteraceae-	OTU-OTU-117	mutualExclusion	0	0	292.047
Acetobacteraceae-	OTU-OTU-159	mutualExclusion	0	0	168.538
Acidobacteria-	OTU-OTU-2915	copresence	0.00856812	0.00856812	528.05
Acidobacteria-	OTU-OTU-203	copresence	0.0030066	0.0030066	656.779
Acidobacteria-	Ktedonobacteria	mutualExclusion	0	0	256.464
Acidobacteria-	Gaiellaceae	copresence	0.0345273	0.0345273	89.2462
Acidobacteria-	Oxalobacteraceae	mutualExclusion	0	0	100.72
Acidobacteria-	Ktedonobacteraceae	mutualExclusion	0	0	253.854
Acidobacteria-	OTU-OTU-316	mutualExclusion	0	0	100.72
Acidobacteria-	OTU-OTU-30	mutualExclusion	0	0	264.316
Acidobacteria-	OTU-OTU-741	copresence	0	0	530.136
Acidobacteria-	OTU-OTU-449	mutualExclusion	0	0	84.1324
Acidobacteria-	OTU-OTU-101	copresence	6.57e-09	6.57e-09	236.226
Acidobacteria-6-	OTU-OTU-203	copresence	0.0156641	0.0156641	671.11
Acidobacteria-6-	Ellin6513	mutualExclusion	0	0	123.552
Acidobacteria-6-	Ktedonobacteria	mutualExclusion	0	0	129.148
Acidobacteria-6-	OTU-OTU-317	copresence	2.08e-09	2.08e-09	152.848
Acidobacteria-6-	Ktedonobacteraceae	mutualExclusion	0	0	130.462
Acidobacteria-6-	Alcaligenaceae	copresence	5.61e-07	5.61e-07	23.5293
Acidobacteria-6-	OTU-OTU-128	mutualExclusion	1.97e-07	1.97e-07	85.1268
Acidobacteria-6-	OTU-OTU-45	copresence	2.93e-06	2.93e-06	23.5293
Acidobacteria-6-	OTU-OTU-169	mutualExclusion	0	0	123.911
Acidobacteria-6-	DA052	mutualExclusion	0	0	123.951
Acidobacteriales-	OTU-OTU-810	copresence	0.0056237	0.0056237	260.764
Acidobacteriales-	OTU-OTU-1218	copresence	0	0	363.277
Acidobacteriales-	OTU-OTU-741	mutualExclusion	0.0237775	0.0237775	223.541
Acidobacteriales-	OTU-OTU-117	mutualExclusion	6.48e-05	6.48e-05	95.297
Acidobacteriales-	OTU-OTU-132	mutualExclusion	0.00312931	0.00312931	118.545
Acidobacteriales-	OTU-OTU-57	mutualExclusion	0.00447974	0.00447974	45.0683
Acidobacteriales-	OTU-OTU-94	mutualExclusion	0.0326976	0.0326976	141.448
Acidobacteriia-	OTU-OTU-117	mutualExclusion	7.52e-06	7.52e-06	102.649
Acidobacteriia-	OTU-OTU-1218	copresence	0	0	264.677
Acidobacteriia-	envOPS12	mutualExclusion	0.00841978	0.00841978	147.71
Acidobacteriia-	OTU-OTU-810	copresence	0.00093	0.00093	300.045
Acidobacteriia-	OTU-OTU-57	mutualExclusion	0.00221252	0.00221252	54.7943
Actinoplanes-	OTU-OTU-200	mutualExclusion	0.0115152	0.0115152	626
Afifella-	Hyphomicrobium	copresence	0	0	68.1144
AKIW781-	OTU-OTU-132	mutualExclusion	0	0	212.339
AKIW781-	envOPS12	mutualExclusion	0	0	212.7
Alcaligenaceae-	DA052	mutualExclusion	0	0	68.7077
Alcaligenaceae-	Ellin6513	mutualExclusion	0	0	68.5985
Alcaligenaceae-	OTU-OTU-24	copresence	0.0101486	0.0101486	25.0489
Alcaligenaceae-	Ktedonobacteria	mutualExclusion	0	0	75.3738
Alcaligenaceae-	OTU-OTU-314	copresence	0	0	5.61877
Alcaligenaceae-	OTU-OTU-317	copresence	0	0	99.7874
Alphaproteobacteria-	OTU-OTU-80	copresence	0.00721332	0.00721332	87.8644
Alphaproteobacteria-	OTU-OTU-411	copresence	0	0	136.908
Alphaproteobacteria-	N1423WL	copresence	5.93e-09	5.93e-09	39.8589
Alphaproteobacteria-	OTU-OTU-465	copresence	0	0	37.4824
Alphaproteobacteria-	Gemmatimonadetes1	copresence	1.13e-09	1.13e-09	39.8589
Alphaproteobacteria-	OTU-OTU-166	copresence	5.78e-07	5.78e-07	39.8589
Alphaproteobacteria-	OTU-OTU-194	copresence	3.94e-09	3.94e-09	41.6216
Alphaproteobacteria-	OTU-OTU-810	mutualExclusion	0	0	550.434
Alphaproteobacteria-	MND1	copresence	0	0	37.4824
Anaerolineae-	RB41	copresence	0	0	91.7805
Anaerolineae-	OTU-OTU-30	mutualExclusion	0	0	180.288
Anaerolineae-	OTU-OTU-49	mutualExclusion	6.21e-07	6.21e-07	121.799
Anaerolineae-	OTU-OTU-741	copresence	0.000123	0.000123	367.777
Anaerolineae-	OTU-OTU-74	mutualExclusion	1.78e-05	1.78e-05	75.0099
Anaerolineae-	OTU-OTU-75	copresence	0	0	149.991
Anaerolineae-	OTU-OTU-85	copresence	0	0	49.4433
Anaerolineae-	Afifella	copresence	0	0	230.722
Anaerolineae-	OTU-OTU-449	mutualExclusion	0.00232729	0.00232729	180.923
Anaerolineae-	OTU-OTU-101	copresence	0	0	303.695
Anaerolineae-	OTU-OTU-474	copresence	0	0	245.363
Anaerolineae-	Chloracidobacteria	copresence	0	0	99.0252
Anaerolineae-	Pseudonocardiaceae	mutualExclusion	1.4e-08	1.4e-08	218.582
Anaerolineae-	Ktedonobacteria	mutualExclusion	0	0	178.413
Anaerolineae-	OTU-OTU-169	mutualExclusion	0	0	167.407
Anaerolineae-	Rhodobiaceae	copresence	0	0	230.722
Anaerolineae-	Acidobacteria-6	copresence	0	0	154.555
Anaerolineae-	DA052	mutualExclusion	0	0	163.978
Anaerolineae-	Ktedonobacteraceae	mutualExclusion	0	0	176.326
Anaerolineae-	Ellin6513	mutualExclusion	0	0	169.144
Anaerolineae-	Mycobacteriaceae	mutualExclusion	0	0	717.845
Armatimonadaceae-	OTU-OTU-57	mutualExclusion	4.49e-06	4.49e-06	47.6512
Armatimonadales-	envOPS12	mutualExclusion	3.15e-14	3.15e-14	146.395
Armatimonadales-	OTU-OTU-741	mutualExclusion	6.05e-11	6.05e-11	170.641
Armatimonadales-	OTU-OTU-57	mutualExclusion	0.000254	0.000254	54.7853
Armatimonadales-	OTU-OTU-132	mutualExclusion	0	0	149.71
Armatimonadia-	OTU-OTU-200	mutualExclusion	0.00530787	0.00530787	93.2658
Armatimonadia-	OTU-OTU-226	mutualExclusion	0.0432031	0.0432031	146.881
Armatimonadia-	OTU-OTU-57	mutualExclusion	2.86e-05	2.86e-05	45.6554
Armatimonadia-	envOPS12	mutualExclusion	0	0	119.332
Armatimonadia-	OTU-OTU-741	mutualExclusion	2.07e-08	2.07e-08	170.397
Armatimonadia-	OTU-OTU-132	mutualExclusion	0	0	125.483
Armatimonadia-	OTU-OTU-174	mutualExclusion	0.000653	0.000653	143.446
Aurantimonadaceae-	OTU-OTU-741	mutualExclusion	0	0	323.617
Aurantimonadaceae-	Erythrobacteraceae	mutualExclusion	0	0	98.1417
Aurantimonadaceae-	OTU-OTU-131	mutualExclusion	0	0	98.1417
Aurantimonadaceae-	OTU-OTU-200	mutualExclusion	0	0	138.139
auto67_4W-	OTU-OTU-101	copresence	3.34e-09	3.34e-09	272.699
auto67_4W-	OTU-OTU-474	copresence	0	0	124.343
auto67_4W-	OTU-OTU-157	mutualExclusion	0	0	469.591
auto67_4W-	Gemmatimonadetes	copresence	0	0	72.5665
auto67_4W-	Oxalobacteraceae	mutualExclusion	0	0	164.586
auto67_4W-	OTU-OTU-221	copresence	7.03e-10	7.03e-10	177.089
auto67_4W-	OTU-OTU-673	copresence	1.36e-07	1.36e-07	87.2499
auto67_4W-	OTU-OTU-316	mutualExclusion	0	0	164.586
B07_WMSP1-	Ktedonobacteraceae	copresence	0	0	87.5555
B07_WMSP1-	envOPS12	mutualExclusion	0	0	92.6516
B07_WMSP1-	Rhizobiaceae	copresence	0	0	12.5282
B07_WMSP1-	OTU-OTU-132	mutualExclusion	0	0	101.924
B07_WMSP1-	OTU-OTU-169	copresence	0	0	81.4573
B07_WMSP1-	DA052	copresence	0	0	81.4403
B07_WMSP1-	OTU-OTU-30	copresence	0	0	89.2526
B07_WMSP1-	OTU-OTU-53	copresence	5.44e-09	5.44e-09	23.0643
B07_WMSP1-	Ellin6513	copresence	0	0	83.2862
B07_WMSP1-	Ktedonobacteria	copresence	0	0	90.2477
Betaproteobacteria-	OTU-OTU-203	copresence	0.000684	0.000684	289.343
Betaproteobacteria-	OTU-OTU-225	copresence	0	0	45.7093
Betaproteobacteria-	Erythrobacteraceae	copresence	0	0	388.895
Betaproteobacteria-	Sphingomonadales	copresence	0.00314256	0.00314256	145.941
Bradyrhizobiaceae-	OTU-OTU-226	mutualExclusion	0.0193336	0.0193336	186.117
Bradyrhizobiaceae-	OTU-OTU-249	mutualExclusion	0	0	52.2402
Bradyrhizobiaceae-	OTU-OTU-1077	mutualExclusion	0	0	123.408
Bradyrhizobiaceae-	Rhizobiaceae	copresence	0.000266	0.000266	40.332
Bradyrhizobiaceae-	FFCH4570	copresence	4.82e-10	4.82e-10	23.0643
Bradyrhizobiaceae-	Ktedonobacteria	copresence	0	0	155.034
Bradyrhizobiaceae-	OTU-OTU-24	mutualExclusion	0	0	30.6263
Bradyrhizobiaceae-	OTU-OTU-30	copresence	0	0	147.285
Bradyrhizobiaceae-	Ellin6513	copresence	0	0	145.521
Bradyrhizobiaceae-	OTU-OTU-314	mutualExclusion	8.34e-05	8.34e-05	79.1308
Bradyrhizobiaceae-	OTU-OTU-84	copresence	0	0	26.5783
Bradyrhizobiaceae-	OTU-OTU-94	mutualExclusion	0	0	154.952
Bradyrhizobiaceae-	TK17	mutualExclusion	0	0	61.4189
Bradyrhizobiaceae-	B07_WMSP1	copresence	3.34e-08	3.34e-08	23.0643
Bradyrhizobiaceae-	OTU-OTU-15338	mutualExclusion	0	0	46.3556
Bradyrhizobiaceae-	Ktedonobacteraceae	copresence	0	0	148.453
Bradyrhizobiaceae-	DA052	copresence	0	0	140.621
Bradyrhizobiaceae-	envOPS12	mutualExclusion	0	0	168.833
Bradyrhizobiaceae-	OTU-OTU-2000	copresence	0	0	851.077
Bradyrhizobiaceae-	OTU-OTU-3483	mutualExclusion	0.0190521	0.0190521	298.902
Bradyrhizobiaceae-	OTU-OTU-132	mutualExclusion	0	0	195.655
Bradyrhizobiaceae-	OTU-OTU-169	copresence	0	0	143.238
Bradyrhizobiaceae-	mle1-48	mutualExclusion	0	0	61.3912
CCU21-	OTU-OTU-190	mutualExclusion	0	0	97.3186
CCU21-	OTU-OTU-810	mutualExclusion	0	0	557.372
CCU21-	OTU-OTU-503	copresence	0.00236472	0.00236472	85.8464
Chloracidobacteria-	Nitrospirales	copresence	0	0	15.5325
Chloracidobacteria-	Pedosphaerae	copresence	0	0	171.659
Chloracidobacteria-	Oxalobacteraceae	mutualExclusion	0	0	23.8078
Chloracidobacteria-	OTU-OTU-449	mutualExclusion	0.000554	0.000554	66.2516
Chloracidobacteria-	Ktedonobacteria	mutualExclusion	0	0	93.5542
Chloracidobacteria-	OTU-OTU-169	mutualExclusion	0	0	91.4925
Chloracidobacteria-	Nitrospira1	copresence	0	0	15.1774
Chloracidobacteria-	Pedosphaerales	copresence	0	0	171.659
Chloracidobacteria-	Ellin6513	mutualExclusion	0	0	92.5047
Chloracidobacteria-	OTU-OTU-316	mutualExclusion	2.27e-09	2.27e-09	23.8078
Chloracidobacteria-	Ktedonobacteraceae	mutualExclusion	0	0	91.7694
Chloracidobacteria-	DA052	mutualExclusion	0	0	91.5981
Chlorophyta-	OTU-OTU-226	mutualExclusion	0.0139783	0.0139783	274.263
Chlorophyta-	OTU-OTU-16	mutualExclusion	0	0	129.694
Chlorophyta-	OTU-OTU-44	mutualExclusion	0	0	129.694
Chthoniobacteraceae-	Kouleothrixaceae	copresence	9.75e-06	9.75e-06	85.1194
Chthoniobacteraceae-	Chloroflexi1	copresence	2.71e-05	2.71e-05	67.9607
Chthoniobacteraceae-	Methylacidiphilae	copresence	0	0	43.7992
Chthoniobacteraceae-	OTU-OTU-1218	copresence	0.000346	0.000346	101.971
Chthoniobacteraceae-	Solibacterales	copresence	0.0463062	0.0463062	128.464
Chthoniobacteraceae-	OTU-OTU-139	copresence	0.00536108	0.00536108	47.2901
Chthoniobacteraceae-	OTU-OTU-155	copresence	0	0	43.7992
Chthoniobacteraceae-	Roseiflexales	copresence	0.000642	0.000642	93.79
Chthoniobacteraceae-	Solibacteres	copresence	0.030211	0.030211	161.353
Chthoniobacteraceae-	OTU-OTU-230	copresence	0.00136701	0.00136701	61.1765
Chthoniobacteraceae-	OTU-OTU-89	copresence	0	0	187.018
Chthoniobacterales-	OTU-OTU-1218	copresence	0.00706641	0.00706641	95.222
Chthoniobacterales-	Chloroflexi1	copresence	0.000195	0.000195	61.4889
Comamonadaceae-	OTU-OTU-367	copresence	0	0	626
Cyanobacteria-	OTU-OTU-245	copresence	0	0	2
DA052-	Ktedonobacteria	copresence	0	0	5.66438
DA052-	OTU-OTU-16	mutualExclusion	0	0	112.692
DA052-	OTU-OTU-24	mutualExclusion	0	0	49.0287
DA052-	OTU-OTU-48	mutualExclusion	0	0	84.3796
DA052-	OTU-OTU-337	mutualExclusion	0.0142696	0.0142696	100.997
DA052-	Iamiaceae	mutualExclusion	0.00462051	0.00462051	58.0693
DA052-	Iamia	mutualExclusion	0.0159561	0.0159561	58.0693
DA052-	Hymenobacter	mutualExclusion	0	0	83.6469
DA052-	OTU-OTU-117	mutualExclusion	0	0	153.049
DA052-	OTU-OTU-128	copresence	0	0	92.7063
DA052-	Nitrospira1	mutualExclusion	0	0	66.7912
DA052-	OTU-OTU-810	copresence	0	0	115.598
DA052-	OTU-OTU-503	mutualExclusion	4.29e-05	4.29e-05	292.954
DA052-	OTU-OTU-249	mutualExclusion	0.0208112	0.0208112	126.094
DA101-	OTU-OTU-89	copresence	0	0	134.302
DA101-	Chloroflexi1	copresence	0.000127	0.000127	56.3169
DA101-	Kouleothrixaceae	copresence	0.00019	0.00019	69.2787
DA101-	OTU-OTU-1218	copresence	0.00133473	0.00133473	91.809
DA101-	OTU-OTU-139	copresence	0.00929694	0.00929694	82.4428
DA101-	Roseiflexales	copresence	8.85e-05	8.85e-05	75.2459
DA101-	Methylacidiphilae	copresence	0	0	31.8066
Dactylosporangium-	OTU-OTU-11520	copresence	0	0	72.7717
Dactylosporangium-	OTU-OTU-810	copresence	0	0	238.951
Dactylosporangium-	envOPS12	mutualExclusion	0	0	92.1474
Dactylosporangium-	OTU-OTU-41	copresence	0.0112411	0.0112411	75.7955
Dactylosporangium-	OTU-OTU-77	mutualExclusion	0	0	17.2935
DS-18-	Oxalobacteraceae	mutualExclusion	0	0	40.5917
DS-18-	OTU-OTU-741	copresence	2.4e-10	2.4e-10	93.6905
DS-18-	OTU-OTU-10	copresence	1.4e-06	1.4e-06	23.6629
DS-18-	OTU-OTU-30	mutualExclusion	0	0	51.4105
DS-18-	Ellin6513	mutualExclusion	0	0	49.6263
DS-18-	OTU-OTU-43	mutualExclusion	2.03e-08	2.03e-08	57.1963
DS-18-	OTU-OTU-52	copresence	3.2e-08	3.2e-08	22.3668
DS-18-	OTU-OTU-101	copresence	0.0295059	0.0295059	160.859
DS-18-	OTU-OTU-92	copresence	0	0	30.4178
DS-18-	OTU-OTU-144	mutualExclusion	0.000232	0.000232	24.7378
DS-18-	envOPS12	copresence	0.0282281	0.0282281	162.321
DS-18-	OTU-OTU-169	mutualExclusion	0	0	47.9585
DS-18-	OTU-OTU-184	copresence	0.00523947	0.00523947	33.4899
DS-18-	OTU-OTU-191	mutualExclusion	0	0	94.1185
DS-18-	Nitrospira1	copresence	0.0164797	0.0164797	29.2984
DS-18-	Nitrospirae	copresence	0.0120056	0.0120056	29.2984
DS-18-	Nitrospirales	copresence	0.00381402	0.00381402	33.4899
DS-18-	Chloracidobacteria	copresence	0	0	27.5026
DS-18-	Anaerospora	mutualExclusion	0	0	92.7552
DS-18-	OTU-OTU-810	mutualExclusion	0.0121071	0.0121071	144.36
DS-18-	Ktedonobacteria	mutualExclusion	0	0	50.3075
DS-18-	Gaiellaceae	copresence	0	0	255.133
DS-18-	Nitrospira	copresence	0.0122806	0.0122806	29.2984
DS-18-	Ktedonobacteraceae	mutualExclusion	0	0	49.3728
DS-18-	OTU-OTU-242	copresence	0	0	20.086
DS-18-	OTU-OTU-255	mutualExclusion	0	0	70.0526
DS-18-	OTU-OTU-276	mutualExclusion	0.0155899	0.0155899	61.2698
DS-18-	OTU-OTU-288	copresence	0	0	20.5081
DS-18-	OTU-OTU-316	mutualExclusion	0	0	40.5917
DS-18-	RB41	copresence	0	0	22.8978
DS-18-	DA052	mutualExclusion	0	0	49.3055
EB1017-	OTU-OTU-741	mutualExclusion	0.0164626	0.0164626	535.313
EB1017-	SBR1031	mutualExclusion	0	0	114.259
EB1017-	A4b	mutualExclusion	0	0	114.259
EB1017-	Solibacterales	copresence	0.000738	0.000738	203.173
Ellin6067-	OTU-OTU-221	copresence	7.36e-06	7.36e-06	423.002
Ellin6067-	OTU-OTU-88	copresence	0	0	263.316
Ellin6067-	Comamonadaceae	copresence	0	0	1248
Ellin6067-	OTU-OTU-101	copresence	0.000133	0.000133	1179.68
Ellin6075-	OTU-OTU-8462	mutualExclusion	0	0	197.298
Ellin6075-	OTU-OTU-673	copresence	3.51e-09	3.51e-09	266.677
Ellin6075-	OTU-OTU-752	copresence	0	0	596.413
Ellin6075-	Gemmatimonadetes	copresence	2.28e-05	2.28e-05	131.13
Ellin6075-	OTU-OTU-101	copresence	3.44e-08	3.44e-08	991.401
Ellin6513-	OTU-OTU-16	mutualExclusion	0	0	113.048
Ellin6513-	OTU-OTU-48	mutualExclusion	0	0	85.2413
Ellin6513-	Nitrospira1	mutualExclusion	0	0	67.3387
Ellin6513-	OTU-OTU-503	mutualExclusion	0.00048	0.00048	297.943
Ellin6513-	Ktedonobacteria	copresence	0	0	4.997
Ellin6513-	OTU-OTU-337	mutualExclusion	0.0279559	0.0279559	101.721
Ellin6513-	Iamia	mutualExclusion	0.00639291	0.00639291	59.3468
Ellin6513-	Hymenobacter	mutualExclusion	0	0	84.4376
envOPS12-	Rhizobiaceae	mutualExclusion	0.000217	0.000217	149.113
envOPS12-	Ellin6513	mutualExclusion	0	0	198.777
envOPS12-	DA052	mutualExclusion	0	0	192.807
envOPS12-	OTU-OTU-24	copresence	0	0	95.6201
envOPS12-	OTU-OTU-43	mutualExclusion	0	0	102.071
envOPS12-	OTU-OTU-47	mutualExclusion	0	0	92.1474
envOPS12-	OTU-OTU-77	copresence	0	0	119.084
envOPS12-	OTU-OTU-713	mutualExclusion	0	0	136.77
envOPS12-	Armatimonadaceae	mutualExclusion	0	0	136.77
envOPS12-	OTU-OTU-741	copresence	0.000278	0.000278	359.475
envOPS12-	OTU-OTU-123	mutualExclusion	4.86e-05	4.86e-05	170.116
envOPS12-	OTU-OTU-136	mutualExclusion	0	0	212.7
envOPS12-	OTU-OTU-158	mutualExclusion	0	0	78.3791
envOPS12-	OTU-OTU-169	mutualExclusion	0	0	194.294
envOPS12-	OTU-OTU-191	mutualExclusion	0	0	154.695
envOPS12-	Ktedonobacteria	mutualExclusion	0	0	212.505
envOPS12-	Anaerospora	mutualExclusion	0	0	151.646
envOPS12-	Armatimonadetes	mutualExclusion	0	0	108.849
envOPS12-	OTU-OTU-810	mutualExclusion	0	0	233.835
envOPS12-	Ktedonobacteraceae	mutualExclusion	0	0	208.362
envOPS12-	OTU-OTU-11520	mutualExclusion	0	0	687.921
envOPS12-	Iamiaceae	copresence	0	0	76.6928
envOPS12-	OTU-OTU-202	copresence	0	0	76.6928
envOPS12-	OTU-OTU-222	mutualExclusion	1.47e-11	1.47e-11	145.674
envOPS12-	Iamia	copresence	0	0	76.6928
envOPS12-	OTU-OTU-247	mutualExclusion	4.5e-08	4.5e-08	423.988
Erythrobacteraceae-	DA052	mutualExclusion	3.04e-07	3.04e-07	103.168
Erythrobacteraceae-	OTU-OTU-810	mutualExclusion	0.00615566	0.00615566	210.819
Erythrobacteraceae-	Ktedonobacteria	mutualExclusion	8.4e-06	8.4e-06	109.512
Erythrobacteraceae-	Ellin6513	mutualExclusion	2.7e-05	2.7e-05	102.698
FFCH4570-	Ktedonobacteria	copresence	0	0	90.2477
FFCH4570-	Micromonosporaceae	copresence	0	0	213.877
FFCH4570-	Ellin6513	copresence	0	0	83.2862
FFCH4570-	Ktedonobacteraceae	copresence	0	0	87.5555
FFCH4570-	OTU-OTU-30	copresence	0	0	89.2526
FFCH4570-	OTU-OTU-53	copresence	5.5e-10	5.5e-10	23.0643
FFCH4570-	OTU-OTU-132	mutualExclusion	0	0	101.924
FFCH4570-	OTU-OTU-165	copresence	0	0	143.283
FFCH4570-	OTU-OTU-169	copresence	0	0	81.4573
FFCH4570-	envOPS12	mutualExclusion	0	0	92.6516
FFCH4570-	DA052	copresence	0	0	81.4403
FFCH4570-	Rhizobiaceae	copresence	0	0	12.5282
Gaiellaceae-	SBR1031	copresence	9.83e-08	9.83e-08	71.9584
Gaiellaceae-	Deltaproteobacteria	copresence	4.7e-07	4.7e-07	182.704
Gaiellaceae-	A4b	copresence	1.64e-07	1.64e-07	71.9584
Gaiellaceae-	Betaproteobacteria	copresence	0.0205932	0.0205932	207.35
Gammaproteobacteria-	OTU-OTU-226	mutualExclusion	0.00784137	0.00784137	626
Gemmatimonadetes-	OTU-OTU-316	mutualExclusion	0.0030353	0.0030353	150.507
Gemmatimonadetes1-	OTU-OTU-465	copresence	0	0	14.7562
Gemmatimonadetes1-	OTU-OTU-174	copresence	0	0	131.037
Gemmatimonadetes1-	MND1	copresence	0	0	14.7562
Gemmatimonadetes1-	OTU-OTU-221	copresence	0	0	96.9913
Gemmatimonadetes1-	OTU-OTU-258	copresence	3.82e-09	3.82e-09	23.383
Gemmatimonadetes1-	OTU-OTU-300	mutualExclusion	0	0	55.2585
Gemmatimonadetes1-	OTU-OTU-317	copresence	0	0	122.004
Gemmatimonadetes1-	OTU-OTU-327	copresence	0	0	42.9569
Gemmatimonadetes1-	IS-44	copresence	1.4e-07	1.4e-07	23.383
Gemmatimonadetes1-	OTU-OTU-1077	copresence	0	0	249.169
Gitt-GS-136-	Chitinophagaceae	copresence	0.00717509	0.00717509	142.076
Gitt-GS-136-	Salinibacterium	mutualExclusion	0	0	156.512
Gitt-GS-136-	Bacteroidetes	copresence	0.0174672	0.0174672	216.151
Gitt-GS-136-	OTU-OTU-79	mutualExclusion	0	0	156.512
Gitt-GS-136-	Saprospirae	copresence	0.00439043	0.00439043	142.076
Gitt-GS-136-	Saprospirales	copresence	0.00956875	0.00956875	142.076
Gloeobacter-	Rhodobacterales	mutualExclusion	0	0	626
Gloeobacterales-	Rhodobacterales	mutualExclusion	0	0	626
Gloeobacterophycideae-	Rhodobacterales	mutualExclusion	0	0	626
Hymenobacter-	Ktedonobacteria	mutualExclusion	0	0	92.6676
Iamiaceae-	Ellin6513	mutualExclusion	0.00424847	0.00424847	59.3468
Iamiaceae-	OTU-OTU-327	copresence	0.00219476	0.00219476	143.21
Iamiaceae-	Ktedonobacteria	mutualExclusion	0.00555237	0.00555237	66.477
iii1-15-	OTU-OTU-317	copresence	0	0	282.521
iii1-15-	OTU-OTU-25	copresence	0	0	5.5
iii1-15-	Novosphingobium	copresence	0	0	5.5
iii1-15-	OTU-OTU-130	mutualExclusion	0	0	333.479
iii1-8-	Ellin6513	mutualExclusion	0	0	53.1259
iii1-8-	OTU-OTU-101	copresence	0.00887915	0.00887915	152.406
iii1-8-	OTU-OTU-144	mutualExclusion	2.61e-05	2.61e-05	22.7028
iii1-8-	OTU-OTU-169	mutualExclusion	0	0	51.4581
iii1-8-	OTU-OTU-191	mutualExclusion	0	0	92.9435
iii1-8-	OTU-OTU-810	mutualExclusion	0.0434783	0.0434783	167.434
iii1-8-	Chloracidobacteria	copresence	0	0	24.5789
iii1-8-	OTU-OTU-255	mutualExclusion	1.83e-07	1.83e-07	69.5642
iii1-8-	OTU-OTU-288	copresence	7.8e-09	7.8e-09	18.0392
iii1-8-	Nitrospira1	copresence	0.00923028	0.00923028	27.0989
iii1-8-	Anaerospora	mutualExclusion	0	0	91.5894
iii1-8-	Ktedonobacteria	mutualExclusion	0	0	54.1304
iii1-8-	Gaiellaceae	copresence	0	0	209.6
iii1-8-	OTU-OTU-316	mutualExclusion	0	0	35.5677
iii1-8-	DA052	mutualExclusion	0	0	52.8051
iii1-8-	OTU-OTU-10	copresence	3.01e-06	3.01e-06	21.6578
iii1-8-	Ktedonobacteraceae	mutualExclusion	0	0	53.1747
iii1-8-	RB41	copresence	0	0	20.6376
iii1-8-	OTU-OTU-43	mutualExclusion	0	0	57.0992
iii1-8-	Oxalobacteraceae	mutualExclusion	0	0	35.5677
iii1-8-	OTU-OTU-741	copresence	7.54e-11	7.54e-11	105.067
IS-44-	MND1	copresence	1.3e-08	1.3e-08	38.52
IS-44-	OTU-OTU-411	copresence	0	0	57.3955
IS-44-	OTU-OTU-465	copresence	1.24e-08	1.24e-08	38.52
IS-44-	OTU-OTU-98	copresence	0	0	172.007
IS-44-	OTU-OTU-203	copresence	0	0	121.874
IS-44-	OTU-OTU-327	copresence	0	0	60.0303
Kaistobacter-	OTU-OTU-411	copresence	0	0	101.421
Kaistobacter-	OTU-OTU-75	copresence	0	0	298.409
Kaistobacter-	Bacteroidetes	copresence	0	0	273.188
Kaistobacter-	Anaerolineae	copresence	0	0	466.68
Koribacteraceae-	OTU-OTU-57	mutualExclusion	0.010944	0.010944	50.819
Koribacteraceae-	OTU-OTU-94	mutualExclusion	0.0442889	0.0442889	178.364
Koribacteraceae-	OTU-OTU-741	mutualExclusion	0.0319625	0.0319625	240.288
Koribacteraceae-	OTU-OTU-117	mutualExclusion	1.54e-05	1.54e-05	100.807
Koribacteraceae-	OTU-OTU-810	copresence	0.00904831	0.00904831	273.908
Koribacteraceae-	OTU-OTU-1218	copresence	0	0	336.081
Kouleothrixaceae-	Spartobacteria	copresence	0.000212	0.000212	85.1194
Kouleothrixaceae-	Chthoniobacterales	copresence	4.58e-05	4.58e-05	76.5996
Kouleothrixaceae-	OTU-OTU-226	mutualExclusion	0.0312702	0.0312702	564.397
Kouleothrixaceae-	OTU-OTU-3483	mutualExclusion	0.0383296	0.0383296	143.955
Ktedonobacteraceae-	Ellin6513	copresence	0	0	5.63114
Ktedonobacteraceae-	Alcaligenaceae	mutualExclusion	0	0	74.9283
Ktedonobacteraceae-	OTU-OTU-314	mutualExclusion	0	0	65.5388
Ktedonobacteraceae-	OTU-OTU-316	copresence	0	0	169.105
Ktedonobacteraceae-	OTU-OTU-337	mutualExclusion	0.0185322	0.0185322	106.519
Ktedonobacteraceae-	Erythrobacteraceae	mutualExclusion	8.99e-06	8.99e-06	108.386
Ktedonobacteraceae-	RB41	mutualExclusion	0	0	85.329
Ktedonobacteraceae-	Iamia	mutualExclusion	0.00305462	0.00305462	65.378
Ktedonobacteraceae-	TK17	mutualExclusion	0.041163	0.041163	209.309
Ktedonobacteraceae-	OTU-OTU-741	mutualExclusion	0	0	347.938
Ktedonobacteraceae-	OTU-OTU-16	mutualExclusion	0	0	123.007
Ktedonobacteraceae-	OTU-OTU-24	mutualExclusion	0	0	51.3484
Ktedonobacteraceae-	OTU-OTU-44	mutualExclusion	0	0	123.007
Ktedonobacteraceae-	OTU-OTU-45	mutualExclusion	0	0	74.9283
Ktedonobacteraceae-	OTU-OTU-48	mutualExclusion	0	0	91.8494
Ktedonobacteraceae-	OTU-OTU-57	mutualExclusion	0	0	101.24
Ktedonobacteraceae-	OTU-OTU-3282	mutualExclusion	0.0486857	0.0486857	152.93
Ktedonobacteraceae-	OTU-OTU-117	mutualExclusion	0	0	168.909
Ktedonobacteraceae-	OTU-OTU-128	copresence	0	0	99.8361
Ktedonobacteraceae-	OTU-OTU-159	mutualExclusion	0	0	91.4239
Ktedonobacteraceae-	OTU-OTU-169	copresence	0	0	5.34603
Ktedonobacteraceae-	DA052	copresence	0	0	7.13185
Ktedonobacteraceae-	OTU-OTU-810	copresence	0	0	143.415
Ktedonobacteraceae-	Iamiaceae	mutualExclusion	0.0180143	0.0180143	65.378
Ktedonobacteraceae-	OTU-OTU-503	mutualExclusion	0.00342961	0.00342961	321.783
Ktedonobacteraceae-	Rhizobiaceae	copresence	0	0	83.4844
Ktedonobacteraceae-	OTU-OTU-202	mutualExclusion	0.00337104	0.00337104	65.378
Ktedonobacteraceae-	OTU-OTU-226	mutualExclusion	0.000136	0.000136	658.68
Ktedonobacteraceae-	Hymenobacter	mutualExclusion	0	0	91.4239
Ktedonobacteraceae-	Nitrospira1	mutualExclusion	0	0	71.8028
Ktedonobacterales-	Nitrospirae	mutualExclusion	0	0	72.7759
Ktedonobacterales-	OTU-OTU-10	mutualExclusion	0	0	63.2776
Ktedonobacterales-	Chloracidobacteria	mutualExclusion	0	0	92.8408
Ktedonobacterales-	OTU-OTU-16	mutualExclusion	0	0	124.618
Ktedonobacterales-	OTU-OTU-24	mutualExclusion	0	0	51.8231
Ktedonobacterales-	DA052	copresence	0	0	6.63121
Ktedonobacterales-	OTU-OTU-44	mutualExclusion	0	0	124.618
Ktedonobacterales-	OTU-OTU-45	mutualExclusion	0	0	76.0787
Ktedonobacterales-	OTU-OTU-48	mutualExclusion	0	0	92.9152
Ktedonobacterales-	Nitrospirales	mutualExclusion	0	0	74.147
Ktedonobacterales-	RB41	mutualExclusion	0	0	86.399
Ktedonobacterales-	OTU-OTU-52	mutualExclusion	0.00135382	0.00135382	78.3364
Ktedonobacterales-	OTU-OTU-53	copresence	0	0	147.952
Ktedonobacterales-	OTU-OTU-57	mutualExclusion	0	0	102.469
Ktedonobacterales-	OTU-OTU-74	copresence	0	0	54.4377
Ktedonobacterales-	OTU-OTU-75	mutualExclusion	0	0	158.969
Ktedonobacterales-	OTU-OTU-84	copresence	0	0	188.35
Ktedonobacterales-	OTU-OTU-85	mutualExclusion	0	0	50.0174
Ktedonobacterales-	OTU-OTU-86	mutualExclusion	0	0	56.8148
Ktedonobacterales-	OTU-OTU-810	copresence	0	0	146.357
Ktedonobacterales-	OTU-OTU-90	mutualExclusion	0	0	86.8504
Ktedonobacterales-	OTU-OTU-92	mutualExclusion	0.00015	0.00015	103.824
Ktedonobacterales-	OTU-OTU-94	mutualExclusion	0	0	222.469
Ktedonobacterales-	OTU-OTU-98	mutualExclusion	9.34e-05	9.34e-05	121.205
Ktedonobacterales-	Nitrospira	mutualExclusion	0	0	72.7759
Ktedonobacterales-	Ellin6513	copresence	0	0	5.96384
Ktedonobacterales-	OTU-OTU-503	mutualExclusion	0.00237813	0.00237813	324.615
Ktedonobacterales-	Oxalobacteraceae	copresence	0	0	170.657
Ktedonobacterales-	B07_WMSP1	copresence	0	0	88.2885
Ktedonobacterales-	Erythrobacteraceae	mutualExclusion	3.05e-06	3.05e-06	109.982
Ktedonobacterales-	OTU-OTU-200	mutualExclusion	0.000499	0.000499	370.348
Ktedonobacterales-	OTU-OTU-202	mutualExclusion	0.0041386	0.0041386	65.9247
Ktedonobacterales-	OTU-OTU-226	mutualExclusion	0.000251	0.000251	665.852
Ktedonobacterales-	OTU-OTU-242	mutualExclusion	0	0	74.8743
Ktedonobacterales-	OTU-OTU-249	mutualExclusion	0.0237864	0.0237864	131.101
Ktedonobacterales-	mb2424	mutualExclusion	0.0120056	0.0120056	159.606
Ktedonobacterales-	OTU-OTU-252	mutualExclusion	0	0	57.5802
Ktedonobacterales-	OTU-OTU-264	mutualExclusion	0.01706	0.01706	102.125
Ktedonobacterales-	OTU-OTU-270	copresence	0	0	88.2885
Ktedonobacterales-	OTU-OTU-288	mutualExclusion	0	0	73.4991
Ktedonobacterales-	Bradyrhizobiaceae	copresence	0	0	147.952
Ktedonobacterales-	Acidobacteria	mutualExclusion	0	0	257.929
Ktedonobacterales-	Acidobacteria-6	mutualExclusion	0	0	133.019
Ktedonobacterales-	FFCH4570	copresence	0	0	88.2885
Ktedonobacterales-	iii1-8	mutualExclusion	0	0	53.8963
Ktedonobacterales-	OTU-OTU-1697	mutualExclusion	0	0	92.9152
Ktedonobacterales-	OTU-OTU-314	mutualExclusion	0	0	66.3092
Ktedonobacterales-	OTU-OTU-316	copresence	0	0	170.657
Ktedonobacterales-	OTU-OTU-337	mutualExclusion	0.0120056	0.0120056	107.629
Ktedonobacterales-	OTU-OTU-344	mutualExclusion	0	0	428.723
Ktedonobacterales-	OTU-OTU-1077	mutualExclusion	0	0	103.985
Ktedonobacterales-	Rhizobiaceae	copresence	0	0	84.2338
Ktedonobacterales-	Spirosoma	mutualExclusion	0	0	92.9152
Ktedonobacterales-	OTU-OTU-3282	mutualExclusion	0.0244321	0.0244321	154.17
Ktedonobacterales-	Anaerolineae	mutualExclusion	0	0	177.843
Ktedonobacterales-	OTU-OTU-15338	mutualExclusion	1.35e-05	1.35e-05	84.0088
Ktedonobacterales-	DS-18	mutualExclusion	0	0	50.0944
Ktedonobacterales-	mle1-48	mutualExclusion	0.043104	0.043104	208.909
Ktedonobacterales-	Hymenobacter	mutualExclusion	0	0	92.5438
Ktedonobacterales-	Iamia	mutualExclusion	0.00742616	0.00742616	65.9247
Ktedonobacterales-	Iamiaceae	mutualExclusion	0.00851186	0.00851186	65.9247
Ktedonobacterales-	OTU-OTU-741	mutualExclusion	0	0	354.685
Ktedonobacterales-	Alcaligenaceae	mutualExclusion	0	0	76.0787
Ktedonobacterales-	OTU-OTU-101	mutualExclusion	0	0	398.945
Ktedonobacterales-	OTU-OTU-117	mutualExclusion	0	0	170.927
Ktedonobacterales-	Nitrospiraceae	mutualExclusion	0	0	74.4385
Ktedonobacterales-	envOPS12	mutualExclusion	0	0	210.097
Ktedonobacterales-	OTU-OTU-128	copresence	0	0	101.096
Ktedonobacterales-	OTU-OTU-131	mutualExclusion	0.000256	0.000256	109.982
Ktedonobacterales-	OTU-OTU-132	mutualExclusion	0	0	255.187
Ktedonobacterales-	OTU-OTU-144	copresence	0	0	70.9289
Ktedonobacterales-	OTU-OTU-153	mutualExclusion	0	0	75.8259
Ktedonobacterales-	OTU-OTU-158	copresence	0.000161	0.000161	63.2637
Ktedonobacterales-	OTU-OTU-159	mutualExclusion	0	0	92.5438
Ktedonobacterales-	OTU-OTU-169	copresence	0	0	5.67873
Ktedonobacterales-	OTU-OTU-174	mutualExclusion	0	0	208.104
Ktedonobacterales-	OTU-OTU-179	mutualExclusion	0.00267489	0.00267489	247.501
Ktedonobacterales-	OTU-OTU-184	mutualExclusion	0	0	74.147
Ktedonobacterales-	Nitrospira1	mutualExclusion	0	0	72.7759
Ktedonobacteria-	OTU-OTU-316	copresence	0	0	174.7
Ktedonobacteria-	OTU-OTU-16	mutualExclusion	0	0	124.849
Ktedonobacteria-	Iamia	mutualExclusion	0.00541271	0.00541271	66.477
Ktedonobacteria-	OTU-OTU-3282	mutualExclusion	0.0108495	0.0108495	163.46
Ktedonobacteria-	OTU-OTU-503	mutualExclusion	0.00427595	0.00427595	315.86
mb2424-	OTU-OTU-225	copresence	0	0	225.009
mb2424-	Ellin6513	mutualExclusion	0.00438814	0.00438814	149.955
mb2424-	Ktedonobacteria	mutualExclusion	0.0114814	0.0114814	159.144
mb2424-	Ktedonobacteraceae	mutualExclusion	0.00737518	0.00737518	157.138
mb2424-	OTU-OTU-30	mutualExclusion	0.00127078	0.00127078	163.331
mb2424-	OTU-OTU-169	mutualExclusion	0.0362916	0.0362916	147.897
MB-A2-108-	OTU-OTU-78	mutualExclusion	0	0	4
Methylacidiphilae-	OTU-OTU-139	copresence	4.79e-06	4.79e-06	97.6542
Methylacidiphilae-	OTU-OTU-1218	copresence	1.34e-10	1.34e-10	26.7585
Methylacidiphilae-	OTU-OTU-11520	copresence	0	0	300.171
Methylacidiphilae-	Chthoniobacterales	copresence	0	0	37.0594
Microbacteriaceae-	OTU-OTU-139	copresence	0.00287802	0.00287802	148.309
Microbacteriaceae-	OD1	copresence	0.0039871	0.0039871	70.6317
Microbacteriaceae-	OTU-OTU-230	copresence	0.000533	0.000533	181.651
Microbacteriaceae-	OTU-OTU-1218	copresence	3.12e-11	3.12e-11	197.12
Micromonosporaceae-	OTU-OTU-155	copresence	8.5e-09	8.5e-09	73.3807
Micromonosporaceae-	B07_WMSP1	copresence	0	0	213.877
Micromonosporaceae-	OD1	copresence	8.11e-07	8.11e-07	57.1228
Micromonosporaceae-	Mycobacteriaceae	copresence	0	0	28.0946
Micromonosporaceae-	OTU-OTU-236	copresence	7.17e-05	7.17e-05	169.587
Micromonosporaceae-	Methylacidiphilae	copresence	7.71e-08	7.71e-08	73.3807
Micromonosporaceae-	OTU-OTU-1218	copresence	3.6e-10	3.6e-10	143.881
Micromonosporaceae-	OTU-OTU-11520	copresence	0	0	94.621
mle1-48-	Afifella	copresence	0	0	40.8729
mle1-48-	OTU-OTU-108	copresence	0	0	59.984
MND1-	OTU-OTU-327	copresence	0	0	50.9206
MND1-	OTU-OTU-401	copresence	0	0	119.986
MND1-	OTU-OTU-258	copresence	4.03e-09	4.03e-09	38.52
MND1-	CCU21	copresence	0	0	119.986
Mycobacteriaceae-	OTU-OTU-236	copresence	0.000185	0.000185	202.715
Mycobacteriaceae-	OD1	copresence	0	0	81.8382
Mycobacteriaceae-	OTU-OTU-3713	copresence	1.7e-08	1.7e-08	239.648
Mycobacteriaceae-	OTU-OTU-1218	copresence	3.27e-08	3.27e-08	155.987
Mycobacteriaceae-	OTU-OTU-49	copresence	0	0	90.3115
Mycobacteriaceae-	OTU-OTU-11520	copresence	0	0	132.744
Mycobacteriaceae-	Pseudonocardiaceae	copresence	0	0	60.5356
Mycobacteriaceae-	Methylacidiphilae	copresence	2.38e-10	2.38e-10	84.774
Mycobacterium-	OTU-OTU-155	copresence	0	0	84.774
Mycobacterium-	OTU-OTU-11520	copresence	0	0	132.744
Mycobacterium-	Pseudonocardia	copresence	0	0	60.5356
Mycobacterium-	OTU-OTU-195	copresence	0	0	114.292
Mycobacterium-	OTU-OTU-3320	copresence	8.69e-08	8.69e-08	197.281
Mycobacterium-	Pseudonocardiaceae	copresence	0	0	60.5356
Mycobacterium-	OTU-OTU-49	copresence	0	0	90.3115
Mycobacterium-	Micromonosporaceae	copresence	0	0	28.0946
Mycobacterium-	OTU-OTU-236	copresence	4.08e-05	4.08e-05	202.715
Mycobacterium-	OTU-OTU-3713	copresence	9.94e-11	9.94e-11	239.648
Mycobacterium-	OTU-OTU-1218	copresence	6.84e-11	6.84e-11	155.987
Mycobacterium-	OD1	copresence	0	0	81.8382
Mycobacterium-	Methylacidiphilae	copresence	3.15e-10	3.15e-10	84.774
Mycobacterium-	Anaerolineae	mutualExclusion	0	0	717.845
Myxococcales-	OTU-OTU-76	mutualExclusion	0	0	2
N1423WL-	IS-44	copresence	1.12e-07	1.12e-07	23.383
N1423WL-	OTU-OTU-465	copresence	0	0	14.7562
N1423WL-	OTU-OTU-150	copresence	0.000713	0.000713	60.4628
N1423WL-	OTU-OTU-174	copresence	0	0	131.037
N1423WL-	OTU-OTU-194	copresence	0	0	52.7631
N1423WL-	OTU-OTU-1077	copresence	0	0	249.169
N1423WL-	Proteobacteria	copresence	0	0	14.2935
N1423WL-	OTU-OTU-221	copresence	0	0	96.9913
N1423WL-	OTU-OTU-258	copresence	9.77e-10	9.77e-10	23.383
N1423WL-	MND1	copresence	0	0	14.7562
N1423WL-	OTU-OTU-300	mutualExclusion	0	0	55.2585
N1423WL-	OTU-OTU-317	copresence	0	0	122.004
N1423WL-	OTU-OTU-327	copresence	0	0	42.9569
Nitrospira-	Rhizobiaceae	mutualExclusion	2.3e-05	2.3e-05	36.9379
Nitrospira-	DA052	mutualExclusion	0	0	66.7912
Nitrospira-	OTU-OTU-144	mutualExclusion	0	0	9.66658
Nitrospira-	OTU-OTU-146	copresence	0	0	55.5767
Nitrospira-	OTU-OTU-169	mutualExclusion	0	0	66.4218
Nitrospira-	Ktedonobacteraceae	mutualExclusion	0	0	71.8028
Nitrospira-	iii1-8	copresence	0.027496	0.027496	27.0989
Nitrospira-	Ellin6513	mutualExclusion	0	0	67.3387
Nitrospira-	OTU-OTU-10	copresence	0	0	8.53879
Nitrospira-	OTU-OTU-30	mutualExclusion	0	0	74.3694
Nitrospira-	RB41	copresence	0	0	17.8953
Nitrospira-	OTU-OTU-75	copresence	0	0	31.3599
Nitrospira-	OTU-OTU-86	copresence	0.0205725	0.0205725	22.5218
Nitrospira-	OTU-OTU-288	copresence	0	0	10.9751
Nitrospira-	Chloracidobacteria	copresence	0	0	15.1774
Nitrospira-	Ktedonobacteria	mutualExclusion	0	0	72.3516
Nitrospira-	OTU-OTU-327	copresence	0	0	110.215
Nitrospira1-	Ktedonobacteria	mutualExclusion	0	0	72.3516
Nitrospiraceae-	OTU-OTU-10	copresence	0	0	8.75499
Nitrospiraceae-	OTU-OTU-30	mutualExclusion	0	0	76.0371
Nitrospiraceae-	OTU-OTU-75	copresence	0	0	30.7783
Nitrospiraceae-	OTU-OTU-86	copresence	0.0362358	0.0362358	25.4472
Nitrospiraceae-	OTU-OTU-144	mutualExclusion	0	0	9.8798
Nitrospiraceae-	OTU-OTU-146	copresence	0	0	52.9738
Nitrospiraceae-	OTU-OTU-169	mutualExclusion	0	0	67.919
Nitrospiraceae-	DA052	mutualExclusion	0	0	68.2848
Nitrospiraceae-	Ellin6513	mutualExclusion	0	0	68.8373
Nitrospiraceae-	iii1-8	copresence	0.00736334	0.00736334	31.2921
Nitrospiraceae-	Ktedonobacteraceae	mutualExclusion	0	0	73.4604
Nitrospiraceae-	OTU-OTU-288	copresence	0	0	11.6486
Nitrospiraceae-	Ktedonobacteria	mutualExclusion	0	0	74.0302
Nitrospiraceae-	OTU-OTU-327	copresence	0	0	106.593
Nitrospiraceae-	RB41	copresence	0	0	18.4626
Nitrospiraceae-	Chloracidobacteria	copresence	0	0	15.5452
Nitrospiraceae-	Rhizobiaceae	mutualExclusion	8.64e-06	8.64e-06	36.8695
Nitrospirae-	Ktedonobacteraceae	mutualExclusion	0	0	71.8028
Nitrospirae-	RB41	copresence	0	0	17.8953
Nitrospirae-	Rhizobiaceae	mutualExclusion	9.88e-06	9.88e-06	36.9379
Nitrospirae-	OTU-OTU-10	copresence	0	0	8.53879
Nitrospirae-	DA052	mutualExclusion	0	0	66.7912
Nitrospirae-	OTU-OTU-30	mutualExclusion	0	0	74.3694
Nitrospirae-	OTU-OTU-75	copresence	0	0	31.3599
Nitrospirae-	OTU-OTU-86	copresence	0.0459919	0.0459919	22.5218
Nitrospirae-	Ellin6513	mutualExclusion	0	0	67.3387
Nitrospirae-	OTU-OTU-327	copresence	0	0	110.215
Nitrospirae-	Ktedonobacteria	mutualExclusion	0	0	72.3516
Nitrospirae-	Chloracidobacteria	copresence	0	0	15.1774
Nitrospirae-	iii1-8	copresence	0.0128263	0.0128263	27.0989
Nitrospirae-	OTU-OTU-144	mutualExclusion	0	0	9.66658
Nitrospirae-	OTU-OTU-146	copresence	0	0	55.5767
Nitrospirae-	OTU-OTU-169	mutualExclusion	0	0	66.4218
Nitrospirae-	OTU-OTU-288	copresence	0	0	10.9751
Nitrospirales-	OTU-OTU-146	copresence	0	0	53.0912
Nitrospirales-	OTU-OTU-169	mutualExclusion	0	0	67.6268
Nitrospirales-	Rhizobiaceae	mutualExclusion	4.76e-07	4.76e-07	36.6334
Nitrospirales-	OTU-OTU-10	copresence	0	0	8.74845
Nitrospirales-	Ellin6513	mutualExclusion	0	0	68.5452
Nitrospirales-	RB41	copresence	0	0	18.4371
Nitrospirales-	DA052	mutualExclusion	0	0	67.9926
Nitrospirales-	OTU-OTU-327	copresence	0	0	106.279
Nitrospirales-	Ktedonobacteria	mutualExclusion	0	0	73.7375
Nitrospirales-	Ktedonobacteraceae	mutualExclusion	0	0	73.1689
Novosphingobium-	OTU-OTU-317	copresence	0	0	361.491
OD1-	OTU-OTU-1218	copresence	9.09e-10	9.09e-10	61.5571
OD1-	OTU-OTU-11520	copresence	1.36e-07	1.36e-07	364.636
OTU-OTU-1-	OTU-OTU-247	mutualExclusion	0.0324251	0.0324251	626
OTU-OTU-10-	Rhizobiaceae	mutualExclusion	0.0352382	0.0352382	33.0817
OTU-OTU-10-	Ktedonobacteria	mutualExclusion	0	0	63.9612
OTU-OTU-10-	OTU-OTU-314	copresence	0	0	25.0045
OTU-OTU-10-	Ktedonobacteraceae	mutualExclusion	0	0	62.435
OTU-OTU-10-	OTU-OTU-24	copresence	0	0	23.4824
OTU-OTU-10-	DA052	mutualExclusion	0	0	58.5597
OTU-OTU-10-	OTU-OTU-169	mutualExclusion	0	0	58.4362
OTU-OTU-10-	Ellin6513	mutualExclusion	0	0	58.914
OTU-OTU-10-	Nitrospira1	copresence	0	0	8.53879
OTU-OTU-101-	Hyphomicrobium	copresence	0	0	437.388
OTU-OTU-101-	Afifella	copresence	0	0	114.402
OTU-OTU-101-	OTU-OTU-277	copresence	4.98e-10	4.98e-10	426.897
OTU-OTU-101-	Ktedonobacteraceae	mutualExclusion	0	0	397.898
OTU-OTU-101-	DA052	mutualExclusion	0	0	386.82
OTU-OTU-101-	OTU-OTU-673	copresence	0	0	173.155
OTU-OTU-101-	OTU-OTU-316	mutualExclusion	0	0	58.2316
OTU-OTU-101-	Gemmatimonadetes	copresence	5.32e-11	5.32e-11	241.488
OTU-OTU-101-	Ellin6513	mutualExclusion	0	0	395.735
OTU-OTU-101-	Oxalobacteraceae	mutualExclusion	0	0	58.2316
OTU-OTU-101-	OTU-OTU-88	copresence	0	0	144.66
OTU-OTU-101-	OTU-OTU-97	copresence	3.48e-08	3.48e-08	532.027
OTU-OTU-101-	OTU-OTU-741	copresence	0	0	835.951
OTU-OTU-101-	Ktedonobacteria	mutualExclusion	0	0	396.101
OTU-OTU-101-	OTU-OTU-498	copresence	0	0	272.699
OTU-OTU-101-	OTU-OTU-169	mutualExclusion	0	0	393.281
OTU-OTU-102-	OTU-OTU-224	mutualExclusion	0	0	2
OTU-OTU-104-	OTU-OTU-16	mutualExclusion	0	0	244.372
OTU-OTU-104-	OTU-OTU-68	mutualExclusion	0.015346	0.015346	256.549
OTU-OTU-104-	OTU-OTU-117	mutualExclusion	2.1e-06	2.1e-06	245.531
OTU-OTU-104-	Hyphomicrobium	mutualExclusion	0.0284466	0.0284466	358.897
OTU-OTU-104-	Acidimicrobiia	mutualExclusion	0.0324005	0.0324005	626
OTU-OTU-105-	OTU-OTU-127	copresence	0	0	2
OTU-OTU-1077-	CCU21	copresence	0	0	160.22
OTU-OTU-1077-	Alcaligenaceae	copresence	0.000334	0.000334	37.3045
OTU-OTU-1077-	envOPS12	copresence	0	0	229.39
OTU-OTU-1077-	MND1	copresence	0	0	222.071
OTU-OTU-1077-	OTU-OTU-314	copresence	0	0	34.7647
OTU-OTU-1077-	OTU-OTU-344	copresence	1.72e-08	1.72e-08	218.447
OTU-OTU-1077-	Ktedonobacteria	mutualExclusion	0	0	101.177
OTU-OTU-1077-	Ktedonobacteraceae	mutualExclusion	0	0	102.626
OTU-OTU-1077-	Ellin6513	mutualExclusion	0	0	93.5054
OTU-OTU-1077-	OTU-OTU-24	copresence	0	0	38.058
OTU-OTU-1077-	OTU-OTU-30	mutualExclusion	0	0	105.939
OTU-OTU-1077-	OTU-OTU-45	copresence	2.69e-05	2.69e-05	37.3045
OTU-OTU-1077-	OTU-OTU-53	mutualExclusion	0	0	123.408
OTU-OTU-1077-	OTU-OTU-401	copresence	0	0	160.22
OTU-OTU-1077-	OTU-OTU-84	mutualExclusion	0	0	87.9329
OTU-OTU-1077-	OTU-OTU-94	copresence	0.006897	0.006897	200.188
OTU-OTU-1077-	OTU-OTU-465	copresence	0	0	222.071
OTU-OTU-1077-	OTU-OTU-132	copresence	2.34e-09	2.34e-09	293.919
OTU-OTU-1077-	OTU-OTU-166	copresence	0	0	249.169
OTU-OTU-1077-	OTU-OTU-169	mutualExclusion	0	0	92.845
OTU-OTU-1077-	DA052	mutualExclusion	0	0	92.0171
OTU-OTU-108-	Afifella	copresence	0	0	74.4661
OTU-OTU-109-	Ktedonobacterales	mutualExclusion	0	0	92.9152
OTU-OTU-109-	DA052	mutualExclusion	0	0	84.3796
OTU-OTU-109-	Ktedonobacteraceae	mutualExclusion	0	0	91.8494
OTU-OTU-109-	OTU-OTU-169	mutualExclusion	0	0	83.5668
OTU-OTU-109-	Ktedonobacteria	mutualExclusion	0	0	93.1566
OTU-OTU-109-	OTU-OTU-810	mutualExclusion	0	0	174.028
OTU-OTU-109-	OTU-OTU-817	mutualExclusion	0	0	157.1
OTU-OTU-109-	OTU-OTU-30	mutualExclusion	0	0	94.6063
OTU-OTU-109-	OTU-OTU-260	mutualExclusion	0	0	64.0928
OTU-OTU-109-	Ellin6513	mutualExclusion	0	0	85.2413
OTU-OTU-11-	OTU-OTU-226	mutualExclusion	0.0245282	0.0245282	319.216
OTU-OTU-11-	OTU-OTU-3483	mutualExclusion	0.0164915	0.0164915	128.215
OTU-OTU-111-	OTU-OTU-741	mutualExclusion	0.00918256	0.00918256	626
OTU-OTU-11520-	OTU-OTU-1218	copresence	0	0	230.937
OTU-OTU-117-	Ellin6513	mutualExclusion	0	0	155.45
OTU-OTU-117-	OTU-OTU-810	mutualExclusion	0	0	218.156
OTU-OTU-117-	Ktedonobacteria	mutualExclusion	0	0	171.554
OTU-OTU-120-	SBR1031	copresence	0.00157129	0.00157129	50.813
OTU-OTU-120-	Gaiellaceae	copresence	0.00786771	0.00786771	128.654
OTU-OTU-120-	OTU-OTU-344	copresence	0.00684341	0.00684341	637.512
OTU-OTU-120-	A4b	copresence	0.000325	0.000325	50.813
OTU-OTU-120-	Deltaproteobacteria	copresence	0	0	47.1241
OTU-OTU-120-	Sphingomonadaceae	copresence	0.000317	0.000317	171.488
OTU-OTU-120-	OTU-OTU-12	copresence	0	0	370.998
OTU-OTU-120-	OTU-OTU-2915	copresence	0.000485	0.000485	103.116
OTU-OTU-120-	OTU-OTU-56	copresence	0.00793139	0.00793139	244.19
OTU-OTU-120-	Sphingomonadales	copresence	5.85e-05	5.85e-05	103.327
OTU-OTU-12017-	OTU-OTU-741	mutualExclusion	0	0	196.291
OTU-OTU-12017-	OTU-OTU-132	mutualExclusion	0	0	149.906
OTU-OTU-12017-	OTU-OTU-200	mutualExclusion	0	0	115.94
OTU-OTU-12017-	OTU-OTU-226	mutualExclusion	0	0	139.279
OTU-OTU-12017-	envOPS12	mutualExclusion	0	0	145.674
OTU-OTU-12224-	OTU-OTU-132	mutualExclusion	0.0393686	0.0393686	311.415
OTU-OTU-12224-	envOPS12	mutualExclusion	0.0274876	0.0274876	314.742
OTU-OTU-123-	OTU-OTU-741	mutualExclusion	0.00468964	0.00468964	193.992
OTU-OTU-123-	OTU-OTU-200	mutualExclusion	0.0107589	0.0107589	116.531
OTU-OTU-125-	OTU-OTU-3483	mutualExclusion	0.00666895	0.00666895	76.6453
OTU-OTU-125-	OTU-OTU-226	mutualExclusion	0.0163506	0.0163506	553.988
OTU-OTU-128-	Ktedonobacteria	copresence	0	0	102.81
OTU-OTU-128-	Ellin6513	copresence	0	0	93.9371
OTU-OTU-128-	OTU-OTU-49	copresence	0	0	84.4327
OTU-OTU-130-	OTU-OTU-317	mutualExclusion	0	0	104.201
OTU-OTU-130-	Alcaligenaceae	mutualExclusion	0	0	102.598
OTU-OTU-130-	OTU-OTU-16	mutualExclusion	0	0	217.189
OTU-OTU-130-	OTU-OTU-25	mutualExclusion	0	0	447.059
OTU-OTU-130-	OTU-OTU-44	mutualExclusion	0	0	217.189
OTU-OTU-130-	OTU-OTU-45	mutualExclusion	0	0	102.598
OTU-OTU-130-	Acidobacteria-6	mutualExclusion	0	0	151.777
OTU-OTU-130-	OTU-OTU-474	mutualExclusion	0	0	384.909
OTU-OTU-130-	OTU-OTU-174	mutualExclusion	0	0	230.97
OTU-OTU-130-	OTU-OTU-530	mutualExclusion	4.72e-09	4.72e-09	100.384
OTU-OTU-130-	OTU-OTU-200	mutualExclusion	0.0239305	0.0239305	673.562
OTU-OTU-130-	OTU-OTU-225	mutualExclusion	1.15e-07	1.15e-07	397.122
OTU-OTU-130-	Novosphingobium	mutualExclusion	0	0	447.059
OTU-OTU-131-	Ktedonobacteria	mutualExclusion	2.3e-05	2.3e-05	109.512
OTU-OTU-131-	Ellin6513	mutualExclusion	1.78e-05	1.78e-05	102.698
OTU-OTU-131-	OTU-OTU-142	mutualExclusion	0.028013	0.028013	58.4496
OTU-OTU-131-	OTU-OTU-169	mutualExclusion	0.000447	0.000447	100.75
OTU-OTU-131-	DA052	mutualExclusion	4.43e-05	4.43e-05	103.168
OTU-OTU-131-	OTU-OTU-810	mutualExclusion	0.00328913	0.00328913	210.819
OTU-OTU-131-	Betaproteobacteria	copresence	0	0	388.895
OTU-OTU-131-	OTU-OTU-30	mutualExclusion	2.9e-05	2.9e-05	112.664
OTU-OTU-131-	OTU-OTU-276	mutualExclusion	0.0168751	0.0168751	48.0771
OTU-OTU-131-	OTU-OTU-98	copresence	0	0	26.1192
OTU-OTU-131-	Ktedonobacteraceae	mutualExclusion	0.000161	0.000161	108.386
OTU-OTU-132-	Ellin6513	mutualExclusion	0	0	240.06
OTU-OTU-132-	OTU-OTU-810	mutualExclusion	0	0	289.007
OTU-OTU-132-	Armatimonadaceae	mutualExclusion	0	0	141.29
OTU-OTU-132-	OTU-OTU-202	copresence	0	0	88.169
OTU-OTU-132-	OTU-OTU-222	mutualExclusion	0	0	149.906
OTU-OTU-132-	OTU-OTU-247	mutualExclusion	3.84e-08	3.84e-08	423.266
OTU-OTU-132-	OTU-OTU-255	mutualExclusion	0	0	128.949
OTU-OTU-132-	OTU-OTU-276	mutualExclusion	0	0	116.114
OTU-OTU-132-	Ktedonobacteraceae	mutualExclusion	0	0	252.871
OTU-OTU-132-	Ktedonobacteria	mutualExclusion	0	0	258.053
OTU-OTU-132-	OTU-OTU-11520	mutualExclusion	0	0	737.322
OTU-OTU-132-	Iamia	copresence	0	0	88.169
OTU-OTU-132-	Armatimonadetes	mutualExclusion	0	0	115.86
OTU-OTU-132-	Iamiaceae	copresence	0	0	88.169
OTU-OTU-132-	OTU-OTU-713	mutualExclusion	0	0	141.29
OTU-OTU-132-	OTU-OTU-741	copresence	8.84e-05	8.84e-05	429.573
OTU-OTU-132-	OTU-OTU-24	copresence	0	0	110.42
OTU-OTU-132-	Dactylosporangium	mutualExclusion	0	0	92.9146
OTU-OTU-132-	OTU-OTU-30	mutualExclusion	0	0	258.477
OTU-OTU-132-	OTU-OTU-43	mutualExclusion	0	0	110.593
OTU-OTU-132-	OTU-OTU-47	mutualExclusion	0	0	92.9146
OTU-OTU-132-	OTU-OTU-53	mutualExclusion	0	0	195.655
OTU-OTU-132-	OTU-OTU-62	mutualExclusion	0	0	343.422
OTU-OTU-132-	OTU-OTU-77	copresence	0	0	120.322
OTU-OTU-132-	OTU-OTU-84	mutualExclusion	0	0	203.628
OTU-OTU-132-	OTU-OTU-104	mutualExclusion	0.0427611	0.0427611	1023.44
OTU-OTU-132-	Trebouxiophyceae	mutualExclusion	0.000102	0.000102	149.906
OTU-OTU-132-	OTU-OTU-123	mutualExclusion	4.03e-06	4.03e-06	172.621
OTU-OTU-132-	OTU-OTU-136	mutualExclusion	0	0	212.339
OTU-OTU-132-	OTU-OTU-158	mutualExclusion	0	0	91.9019
OTU-OTU-132-	OTU-OTU-169	mutualExclusion	0	0	234.673
OTU-OTU-132-	DA052	mutualExclusion	0	0	233.245
OTU-OTU-132-	OTU-OTU-191	mutualExclusion	0	0	170.493
OTU-OTU-132-	Anaerospora	mutualExclusion	0	0	167.78
OTU-OTU-132-	Rhizobiaceae	mutualExclusion	0.000436	0.000436	180.942
OTU-OTU-134-	CCU21	copresence	0	0	311.286
OTU-OTU-134-	OTU-OTU-613	mutualExclusion	0	0	280.18
OTU-OTU-134-	OTU-OTU-401	copresence	0	0	311.286
OTU-OTU-139-	Chthoniobacterales	copresence	0.00350711	0.00350711	55.2691
OTU-OTU-139-	OTU-OTU-1218	copresence	1.9e-06	1.9e-06	155.193
OTU-OTU-139-	OTU-OTU-11520	copresence	0.00180865	0.00180865	576.109
OTU-OTU-141-	TM7	copresence	0	0	199.275
OTU-OTU-141-	OTU-OTU-2000	copresence	0	0	1048.72
OTU-OTU-142-	envOPS12	mutualExclusion	0	0	116.062
OTU-OTU-142-	OTU-OTU-57	mutualExclusion	6.89e-08	6.89e-08	44.7548
OTU-OTU-142-	OTU-OTU-94	mutualExclusion	0.000508	0.000508	127.724
OTU-OTU-142-	Erythrobacteraceae	mutualExclusion	0.0143818	0.0143818	58.4496
OTU-OTU-142-	OTU-OTU-741	mutualExclusion	0.00843992	0.00843992	148.922
OTU-OTU-142-	OTU-OTU-132	mutualExclusion	0	0	122.148
OTU-OTU-144-	OTU-OTU-169	copresence	0	0	64.9236
OTU-OTU-144-	Nitrospira1	mutualExclusion	0	0	9.66658
OTU-OTU-144-	Ktedonobacteria	copresence	0	0	71.3697
OTU-OTU-144-	Chloracidobacteria	mutualExclusion	5.45e-06	5.45e-06	17.8029
OTU-OTU-144-	OTU-OTU-10	mutualExclusion	0	0	6.67871
OTU-OTU-144-	OTU-OTU-30	copresence	0	0	72.5048
OTU-OTU-144-	RB41	mutualExclusion	4.39e-05	4.39e-05	20.2843
OTU-OTU-144-	OTU-OTU-41	copresence	0	0	111.041
OTU-OTU-144-	DA052	copresence	0	0	65.8425
OTU-OTU-144-	Nitrospirales	mutualExclusion	0	0	9.8699
OTU-OTU-144-	OTU-OTU-86	mutualExclusion	7.87e-05	7.87e-05	17.6897
OTU-OTU-144-	OTU-OTU-288	mutualExclusion	0	0	8.27903
OTU-OTU-144-	Rhizobiaceae	copresence	0.000296	0.000296	44.2113
OTU-OTU-144-	Ellin6513	copresence	0	0	66.4186
OTU-OTU-144-	Ktedonobacteraceae	copresence	0	0	69.9423
OTU-OTU-146-	Nitrospira1	copresence	0	0	55.5767
OTU-OTU-146-	OTU-OTU-327	copresence	0	0	130.594
OTU-OTU-150-	OTU-OTU-894	mutualExclusion	0	0	103.463
OTU-OTU-150-	Gemmatimonadetes1	copresence	0.00102534	0.00102534	60.4628
OTU-OTU-150-	OTU-OTU-300	mutualExclusion	0	0	5.85292
OTU-OTU-150-	OTU-OTU-673	copresence	0	0	206.204
OTU-OTU-150-	OTU-OTU-327	copresence	0	0	133.686
OTU-OTU-150-	Solibacterales	mutualExclusion	0	0	175.563
OTU-OTU-150-	OTU-OTU-42	mutualExclusion	0	0	344.323
OTU-OTU-150-	OTU-OTU-80	copresence	3.45e-07	3.45e-07	317.725
OTU-OTU-150-	OTU-OTU-97	copresence	0	0	67.2655
OTU-OTU-150-	MND1	copresence	0.000196	0.000196	49.0882
OTU-OTU-150-	Solibacteres	mutualExclusion	0	0	140.71
OTU-OTU-150-	OTU-OTU-411	copresence	0	0	83.2009
OTU-OTU-150-	OTU-OTU-465	copresence	0.000535	0.000535	49.0882
OTU-OTU-150-	OTU-OTU-166	copresence	0.000196	0.000196	60.4628
OTU-OTU-151-	OTU-OTU-741	mutualExclusion	0.0489048	0.0489048	143.968
OTU-OTU-151-	OTU-OTU-117	mutualExclusion	0.000422	0.000422	90.9945
OTU-OTU-151-	envOPS12	mutualExclusion	0	0	107.586
OTU-OTU-151-	OTU-OTU-131	mutualExclusion	0.00622723	0.00622723	51.6829
OTU-OTU-151-	OTU-OTU-132	mutualExclusion	0	0	109.952
OTU-OTU-151-	Erythrobacteraceae	mutualExclusion	0.00180438	0.00180438	51.6829
OTU-OTU-151-	OTU-OTU-57	mutualExclusion	4.91e-08	4.91e-08	36.0073
OTU-OTU-151-	OTU-OTU-94	mutualExclusion	0.00273469	0.00273469	118.833
OTU-OTU-152-	Kineosporiaceae	mutualExclusion	0	0	67.6956
OTU-OTU-152-	OTU-OTU-12	copresence	0	0	255.002
OTU-OTU-152-	OTU-OTU-120	copresence	0	0	96.4757
OTU-OTU-152-	OTU-OTU-75	copresence	0	0	699.108
OTU-OTU-152-	Kaistobacter	copresence	0	0	131.248
OTU-OTU-153-	Ellin6513	mutualExclusion	0	0	69.6549
OTU-OTU-153-	Ktedonobacteria	mutualExclusion	0	0	76.0475
OTU-OTU-153-	DA052	mutualExclusion	0	0	68.9401
OTU-OTU-153-	OTU-OTU-169	mutualExclusion	0	0	68.3016
OTU-OTU-153-	OTU-OTU-810	mutualExclusion	0	0	140.783
OTU-OTU-153-	Ktedonobacteraceae	mutualExclusion	0	0	74.9734
OTU-OTU-153-	OTU-OTU-30	mutualExclusion	0	0	77.1787
OTU-OTU-15338-	OTU-OTU-30	mutualExclusion	0.000429	0.000429	83.8582
OTU-OTU-15338-	OTU-OTU-53	mutualExclusion	0	0	46.3556
OTU-OTU-15338-	Ktedonobacteria	mutualExclusion	1.33e-05	1.33e-05	85.599
OTU-OTU-15338-	OTU-OTU-88	copresence	0	0	85.4659
OTU-OTU-15338-	Afifella	copresence	0	0	65.9788
OTU-OTU-15338-	OTU-OTU-94	copresence	0	0	90.1448
OTU-OTU-15338-	Ellin6513	mutualExclusion	0.000158	0.000158	82.5886
OTU-OTU-15338-	Ktedonobacteraceae	mutualExclusion	1.96e-05	1.96e-05	84.4492
OTU-OTU-15338-	OTU-OTU-108	copresence	0	0	201.786
OTU-OTU-15338-	DA052	mutualExclusion	1.36e-05	1.36e-05	79.0735
OTU-OTU-15338-	OTU-OTU-169	mutualExclusion	0.000155	0.000155	81.0553
OTU-OTU-15338-	Rhodobiaceae	copresence	0	0	65.9788
OTU-OTU-15338-	OTU-OTU-810	mutualExclusion	0.00818069	0.00818069	194.016
OTU-OTU-155-	Chthoniobacterales	copresence	0	0	37.0594
OTU-OTU-155-	Mycobacteriaceae	copresence	2.76e-08	2.76e-08	84.774
OTU-OTU-155-	OTU-OTU-11520	copresence	0	0	300.171
OTU-OTU-155-	Spartobacteria	copresence	0	0	43.7992
OTU-OTU-155-	OTU-OTU-1218	copresence	0	0	26.7585
OTU-OTU-155-	OTU-OTU-139	copresence	1.31e-05	1.31e-05	97.6542
OTU-OTU-155-	DA101	copresence	0	0	31.8066
OTU-OTU-156-	OTU-OTU-415	copresence	6.79e-07	6.79e-07	1248
OTU-OTU-156-	OTU-OTU-3713	mutualExclusion	0	0	315.833
OTU-OTU-157-	OTU-OTU-524	copresence	0	0	304.016
OTU-OTU-157-	TM7	copresence	0	0	204.508
OTU-OTU-158-	Ellin6513	copresence	0.00114252	0.00114252	59.1094
OTU-OTU-158-	Iamia	mutualExclusion	0	0	9.13743
OTU-OTU-158-	Ktedonobacteria	copresence	0.000205	0.000205	63.4726
OTU-OTU-158-	Ktedonobacteraceae	copresence	0.00033	0.00033	62.7353
OTU-OTU-158-	Iamiaceae	mutualExclusion	0	0	9.13743
OTU-OTU-158-	OTU-OTU-327	mutualExclusion	0.00177834	0.00177834	151.054
OTU-OTU-158-	DA052	copresence	0.000184	0.000184	58.0707
OTU-OTU-158-	OTU-OTU-169	copresence	0.000333	0.000333	58.5399
OTU-OTU-159-	DA052	mutualExclusion	0	0	83.6469
OTU-OTU-159-	OTU-OTU-810	mutualExclusion	0	0	167.391
OTU-OTU-159-	Ellin6513	mutualExclusion	0	0	84.4376
OTU-OTU-159-	Ktedonobacteria	mutualExclusion	0	0	92.6676
OTU-OTU-160-	OTU-OTU-91	copresence	0	0	69.6178
OTU-OTU-160-	OTU-OTU-613	copresence	0	0	115.596
OTU-OTU-160-	OTU-OTU-3713	copresence	0	0	56.8348
OTU-OTU-160-	OTU-OTU-11520	copresence	0	0	653.011
OTU-OTU-161-	envOPS12	mutualExclusion	0.022919	0.022919	114.678
OTU-OTU-161-	OTU-OTU-57	mutualExclusion	0.00949509	0.00949509	49.2788
OTU-OTU-161-	OTU-OTU-94	mutualExclusion	0.041159	0.041159	137.011
OTU-OTU-161-	OTU-OTU-117	mutualExclusion	9.63e-05	9.63e-05	97.3404
OTU-OTU-161-	OTU-OTU-132	mutualExclusion	0.0210536	0.0210536	117.366
OTU-OTU-161-	OTU-OTU-810	copresence	0.00567478	0.00567478	285.763
OTU-OTU-161-	OTU-OTU-1218	copresence	0	0	292.613
OTU-OTU-165-	OTU-OTU-49	copresence	0	0	147.962
OTU-OTU-165-	OTU-OTU-75	mutualExclusion	0.0317869	0.0317869	668.302
OTU-OTU-165-	OTU-OTU-3483	mutualExclusion	0.0348249	0.0348249	149.218
OTU-OTU-165-	Rhizobiaceae	copresence	0	0	229.072
OTU-OTU-165-	B07_WMSP1	copresence	0	0	143.283
OTU-OTU-165-	OTU-OTU-128	copresence	0	0	179.298
OTU-OTU-165-	OTU-OTU-156	mutualExclusion	0	0	1036.06
OTU-OTU-165-	Pseudonocardiaceae	copresence	0	0	50.2485
OTU-OTU-166-	OTU-OTU-258	copresence	1.18e-08	1.18e-08	23.383
OTU-OTU-166-	IS-44	copresence	6.28e-09	6.28e-09	23.383
OTU-OTU-166-	OTU-OTU-300	mutualExclusion	0	0	55.2585
OTU-OTU-166-	OTU-OTU-317	copresence	0	0	122.004
OTU-OTU-166-	OTU-OTU-327	copresence	0	0	42.9569
OTU-OTU-166-	OTU-OTU-465	copresence	0	0	14.7562
OTU-OTU-166-	MND1	copresence	0	0	14.7562
OTU-OTU-169-	RB41	mutualExclusion	0	0	85.0969
OTU-OTU-169-	Rhizobiaceae	copresence	0	0	78.0766
OTU-OTU-169-	Hymenobacter	mutualExclusion	0	0	82.7758
OTU-OTU-169-	Iamiaceae	mutualExclusion	0.0189818	0.0189818	59.501
OTU-OTU-169-	Iamia	mutualExclusion	0.0117827	0.0117827	59.501
[truncated: 979 more rows]

## Sheet: Bulk_Mature_Edge
Supplementary Table 7. Edge table of Mature Bulk where has been detailed for each edge the relative source and target, its Interaction type and its statistical significance qval, its weight and the Edge Betweenness that indicates the number of the shortest paths that go through that edge.
[truncated: 1,877 more rows]

[truncated: 3 more sheets: Rhizosphere_Barren_Edge, Rhizosphere_Developing_Edge, Rhizosphere_Mature_Edge]
